# Supplementary material for: Tachycardiomyopathy entails a dysfunctional pattern of interrelated mitochondrial functions
Source: Basic Res Cardiol. 2022 Sep 6;117(1):45. doi: 10.1007/s00395-022-00949-0 (PMC9448689; doi:10.1007/s00395-022-00949-0)
Supplement: Supplementary file 2 — Supplementary file2 (XLSX 29504 KB) [file 395_2022_949_MOESM2_ESM.xlsx]

## Sheet: MANOVA_per_metabolite
data	JR_ID	Metabolite_Name	Metabolite_Class	Group_Comparison	Pathway	Nr_Metabolites_in_Pathway	Pathway_p-Value	Pathway_p-Value_Significance	DF_Group_Pathway	Pillai_Pathway	approx F_Pathway	num Df_Pathway	den DF_Pathway	Df_Residuals_Pathway	Group_Sum Sq	Mean Sq	F value	Pr(>F)	Metabolite_p-Value_Significance	Residuals_Group	Sum Sq_Residuals	Mean Sq_Residuals	Comment
LOG_Peakarea_med-normed_OE	35	Arginine	Amino acids, peptides and metabolites	TCM vs SHAM vs STCM	AA_Pathways	26	residuals have rank 13 < 26								0.1652	0.082602	4.8384	0.02688	significant	13	0.22194	0.017072	only MVA_UVA metabolites
LOG_Peakarea_med-normed_OE	37	Asparagine	Amino acids, peptides and metabolites	TCM vs SHAM vs STCM	AA_Pathways	26	residuals have rank 13 < 26								0.08908	0.04454	4.7209	0.02876	significant	13	0.12265	0.009435	only MVA_UVA metabolites
LOG_Peakarea_med-normed_OE	38	Aspartic acid	Amino acids, peptides and metabolites	TCM vs SHAM vs STCM	AA_Pathways	26	residuals have rank 13 < 26								0.069188	0.034594	3.5072	0.06052	slight significance	13	0.128227	0.009864	only MVA_UVA metabolites
LOG_Peakarea_med-normed_OE	55	Citrulline	Amino acids, peptides and metabolites	TCM vs SHAM vs STCM	AA_Pathways	26	residuals have rank 13 < 26								0.05075	0.025374	0.5561	0.5865	not significant	13	0.5932	0.045631	only MVA_UVA metabolites
LOG_Peakarea_med-normed_OE	60	Creatine	Amino acids, peptides and metabolites	TCM vs SHAM vs STCM	AA_Pathways	26	residuals have rank 13 < 26								0.041486	0.020743	4.6877	0.02932	significant	13	0.057525	0.004425	only MVA_UVA metabolites
LOG_Peakarea_med-normed_OE	89	Glutamic acid	Amino acids, peptides and metabolites	TCM vs SHAM vs STCM	AA_Pathways	26	residuals have rank 13 < 26								0.045533	0.0227665	3.2412	0.07211	slight significance	13	0.091314	0.0070242	only MVA_UVA metabolites
LOG_Peakarea_med-normed_OE	90	Glutamine	Amino acids, peptides and metabolites	TCM vs SHAM vs STCM	AA_Pathways	26	residuals have rank 13 < 26								0.128954	0.064477	10.021	0.002327	very significant	13	0.083649	0.006435	only MVA_UVA metabolites
LOG_Peakarea_med-normed_OE	126	Leucine, Isoleucine	Amino acids, peptides and metabolites	TCM vs SHAM vs STCM	AA_Pathways	26	residuals have rank 13 < 26								0.050107	0.025054	1.2648	0.3148	not significant	13	0.257504	0.019808	only MVA_UVA metabolites
LOG_Peakarea_med-normed_OE	129	Lysine	Amino acids, peptides and metabolites	TCM vs SHAM vs STCM	AA_Pathways	26	residuals have rank 13 < 26								0.1236	0.061801	6.4206	0.0115	significant	13	0.12513	0.009625	only MVA_UVA metabolites
LOG_Peakarea_med-normed_OE	136	Methionine	Amino acids, peptides and metabolites	TCM vs SHAM vs STCM	AA_Pathways	26	residuals have rank 13 < 26								0.21923	0.109613	8.12	0.00515	very significant	13	0.17549	0.013499	only MVA_UVA metabolites
LOG_Peakarea_med-normed_OE	157	Ornithine	Amino acids, peptides and metabolites	TCM vs SHAM vs STCM	AA_Pathways	26	residuals have rank 13 < 26								0.27606	0.138029	5.8938	0.01507	significant	13	0.30445	0.023419	only MVA_UVA metabolites
LOG_Peakarea_med-normed_OE	176	Phenylalanine	Amino acids, peptides and metabolites	TCM vs SHAM vs STCM	AA_Pathways	26	residuals have rank 13 < 26								0.037244	0.018622	1.3812	0.2858	not significant	13	0.175279	0.013483	only MVA_UVA metabolites
LOG_Peakarea_med-normed_OE	183	Proline	Amino acids, peptides and metabolites	TCM vs SHAM vs STCM	AA_Pathways	26	residuals have rank 13 < 26								0.090867	0.045433	2.0689	0.1659	not significant	13	0.285485	0.02196	only MVA_UVA metabolites
LOG_Peakarea_med-normed_OE	192	Serine	Amino acids, peptides and metabolites	TCM vs SHAM vs STCM	AA_Pathways	26	residuals have rank 13 < 26								0.05931	0.029656	1.1727	0.3402	not significant	13	0.32877	0.02529	only MVA_UVA metabolites
LOG_Peakarea_med-normed_OE	215	Tryptophan	Amino acids, peptides and metabolites	TCM vs SHAM vs STCM	AA_Pathways	26	residuals have rank 13 < 26								0.058594	0.029297	2.6877	0.1055	not significant	13	0.141705	0.0109	only MVA_UVA metabolites
LOG_Peakarea_med-normed_OE	216	Tyrosine	Amino acids, peptides and metabolites	TCM vs SHAM vs STCM	AA_Pathways	26	residuals have rank 13 < 26								0.17853	0.089265	7.817	0.005901	very significant	13	0.14845	0.011419	only MVA_UVA metabolites
LOG_Peakarea_med-normed_OE	225	Valine	Amino acids, peptides and metabolites	TCM vs SHAM vs STCM	AA_Pathways	26	residuals have rank 13 < 26								0.35457	0.177286	8.5579	0.004251	very significant	13	0.26931	0.020716	only MVA_UVA metabolites
LOG_Peakarea_med-normed_OE	332	Alanine	Amino acids, peptides and metabolites	TCM vs SHAM vs STCM	AA_Pathways	26	residuals have rank 13 < 26								0.049211	0.0246054	6.2415	0.01259	significant	13	0.051249	0.0039422	only MVA_UVA metabolites
LOG_Peakarea_med-normed_OE	445	Glycine	Amino acids, peptides and metabolites	TCM vs SHAM vs STCM	AA_Pathways	26	residuals have rank 13 < 26								0.003178	0.0015891	0.2261	0.8007	not significant	13	0.091375	0.0070288	only MVA_UVA metabolites
LOG_Peakarea_med-normed_OE	653	Threonine, Homoserine	Amino acids, peptides and metabolites	TCM vs SHAM vs STCM	AA_Pathways	26	residuals have rank 13 < 26								0.036639	0.018319	2.1456	0.1566	not significant	13	0.110994	0.008538	only MVA_UVA metabolites
LOG_Peakarea_med-normed_OE	22	Adenosylhomocysteine	Carbohydrates and conjugates	TCM vs SHAM vs STCM	AA_Pathways	26	residuals have rank 13 < 26								0.077724	0.038862	2.6085	0.1116	not significant	13	0.193673	0.014898	only MVA_UVA metabolites
LOG_Peakarea_med-normed_OE	161	Oxidized-glutathione	Energy metabolism	TCM vs SHAM vs STCM	AA_Pathways	26	residuals have rank 13 < 26								0.042194	0.021097	2.027	0.1713	not significant	13	0.135304	0.010408	only MVA_UVA metabolites
LOG_Peakarea_med-normed_OE	162	Oxoglutaric acid (a-Ketoglutarate, KG)	Energy metabolism	TCM vs SHAM vs STCM	AA_Pathways	26	residuals have rank 13 < 26								0.14068	0.07034	11.041	0.001576	very significant	13	0.082819	0.006371	only MVA_UVA metabolites
LOG_Peakarea_med-normed_OE	178	Phosphocreatine	Energy metabolism	TCM vs SHAM vs STCM	AA_Pathways	26	residuals have rank 13 < 26								0.753	0.3765	0.7324	0.4996	not significant	13	6.6825	0.51404	only MVA_UVA metabolites
LOG_Peakarea_med-normed_OE	179	Phosphoenolpyruvic acid	Energy metabolism	TCM vs SHAM vs STCM	AA_Pathways	26	residuals have rank 13 < 26								0.15875	0.079373	2.0232	0.1718	not significant	13	0.51001	0.039232	only MVA_UVA metabolites
LOG_Peakarea_med-normed_OE	217	UDP	Nucleotides and metabolites	TCM vs SHAM vs STCM	AA_Pathways	26	residuals have rank 13 < 26								0.12753	0.063764	0.7568	0.4888	not significant	13	1.09529	0.084253	only MVA_UVA metabolites
LOG_Peakarea_med-normed_OE	113	Histidine	Amino acids, peptides and metabolites	TCM vs SHAM vs STCM	AA_Pathways	5	0.123	not significant	2	1.0839	1.8931	10	16	11	0.2009	0.10045	6.5354	0.01347	significant	11	0.16908	0.01537	only UVA metabolites
LOG_Peakarea_med-normed_OE	181	Phosphoserine	Amino acids, peptides and metabolites	TCM vs SHAM vs STCM	AA_Pathways	5	0.123	not significant	2	1.0839	1.8931	10	16	11	0.04228	0.021138	0.2793	0.7615	not significant	11	0.83246	0.075678	only UVA metabolites
LOG_Peakarea_med-normed_OE	5	2-Ketobutyric acid, Acetoacetic acid	Energy metabolism	TCM vs SHAM vs STCM	AA_Pathways	5	0.123	not significant	2	1.0839	1.8931	10	16	11	0.030379	0.01519	0.5406	0.5971	not significant	11	0.309065	0.028097	only UVA metabolites
LOG_Peakarea_med-normed_OE	91	Glutathione	Energy metabolism	TCM vs SHAM vs STCM	AA_Pathways	5	0.123	not significant	2	1.0839	1.8931	10	16	11	0.03284	0.016419	0.1442	0.8673	not significant	11	1.2526	0.113873	only UVA metabolites
LOG_Peakarea_med-normed_OE	36	Ascorbic acid	Vitamins, Coenzymes, Cofactors	TCM vs SHAM vs STCM	AA_Pathways	5	0.123	not significant	2	1.0839	1.8931	10	16	11	0.77942	0.38971	3.3641	0.07244	slight significance	11	1.27427	0.11584	only UVA metabolites
LOG_Peakarea_med-normed_OE	35	Arginine	Amino acids, peptides and metabolites	TCM vs SHAM vs STCM	AA_Pathways	31	residuals have rank 11 < 31								0.16382	0.081911	4.3846	0.03978	significant	11	0.2055	0.018681
LOG_Peakarea_med-normed_OE	37	Asparagine	Amino acids, peptides and metabolites	TCM vs SHAM vs STCM	AA_Pathways	31	residuals have rank 11 < 31								0.096396	0.048198	5.0023	0.02851	significant	11	0.105986	0.009635
LOG_Peakarea_med-normed_OE	38	Aspartic acid	Amino acids, peptides and metabolites	TCM vs SHAM vs STCM	AA_Pathways	31	residuals have rank 11 < 31								0.035992	0.017996	1.7426	0.2201	not significant	11	0.113597	0.010327
LOG_Peakarea_med-normed_OE	55	Citrulline	Amino acids, peptides and metabolites	TCM vs SHAM vs STCM	AA_Pathways	31	residuals have rank 11 < 31								0.02574	0.012869	0.2703	0.7681	not significant	11	0.5238	0.047619
LOG_Peakarea_med-normed_OE	60	Creatine	Amino acids, peptides and metabolites	TCM vs SHAM vs STCM	AA_Pathways	31	residuals have rank 11 < 31								0.043287	0.0216437	6.837	0.01176	significant	11	0.034822	0.0031657
LOG_Peakarea_med-normed_OE	89	Glutamic acid	Amino acids, peptides and metabolites	TCM vs SHAM vs STCM	AA_Pathways	31	residuals have rank 11 < 31								0.059418	0.0297092	5.1088	0.02697	significant	11	0.063968	0.0058153
LOG_Peakarea_med-normed_OE	90	Glutamine	Amino acids, peptides and metabolites	TCM vs SHAM vs STCM	AA_Pathways	31	residuals have rank 11 < 31								0.131273	0.065636	9.2049	0.004477	very significant	11	0.078436	0.007131
LOG_Peakarea_med-normed_OE	113	Histidine	Amino acids, peptides and metabolites	TCM vs SHAM vs STCM	AA_Pathways	31	residuals have rank 11 < 31								0.2009	0.10045	6.5354	0.01347	significant	11	0.16908	0.01537
LOG_Peakarea_med-normed_OE	126	Leucine, Isoleucine	Amino acids, peptides and metabolites	TCM vs SHAM vs STCM	AA_Pathways	31	residuals have rank 11 < 31								0.072453	0.036226	2.1717	0.1604	not significant	11	0.18349	0.016681
LOG_Peakarea_med-normed_OE	129	Lysine	Amino acids, peptides and metabolites	TCM vs SHAM vs STCM	AA_Pathways	31	residuals have rank 11 < 31								0.12947	0.064735	6.5708	0.01326	significant	11	0.10837	0.009852
LOG_Peakarea_med-normed_OE	136	Methionine	Amino acids, peptides and metabolites	TCM vs SHAM vs STCM	AA_Pathways	31	residuals have rank 11 < 31								0.23857	0.119286	9.1309	0.004603	very significant	11	0.1437	0.013064
LOG_Peakarea_med-normed_OE	157	Ornithine	Amino acids, peptides and metabolites	TCM vs SHAM vs STCM	AA_Pathways	31	residuals have rank 11 < 31								0.24747	0.123737	4.6092	0.03516	significant	11	0.2953	0.026845
LOG_Peakarea_med-normed_OE	176	Phenylalanine	Amino acids, peptides and metabolites	TCM vs SHAM vs STCM	AA_Pathways	31	residuals have rank 11 < 31								0.058028	0.029014	2.5234	0.1253	not significant	11	0.126477	0.011498
LOG_Peakarea_med-normed_OE	181	Phosphoserine	Amino acids, peptides and metabolites	TCM vs SHAM vs STCM	AA_Pathways	31	residuals have rank 11 < 31								0.04228	0.021138	0.2793	0.7615	not significant	11	0.83246	0.075678
LOG_Peakarea_med-normed_OE	183	Proline	Amino acids, peptides and metabolites	TCM vs SHAM vs STCM	AA_Pathways	31	residuals have rank 11 < 31								0.11758	0.058793	2.7078	0.1106	not significant	11	0.23884	0.021713
LOG_Peakarea_med-normed_OE	192	Serine	Amino acids, peptides and metabolites	TCM vs SHAM vs STCM	AA_Pathways	31	residuals have rank 11 < 31								0.021222	0.010611	0.5066	0.6159	not significant	11	0.230412	0.020946
LOG_Peakarea_med-normed_OE	215	Tryptophan	Amino acids, peptides and metabolites	TCM vs SHAM vs STCM	AA_Pathways	31	residuals have rank 11 < 31								0.073922	0.036961	3.5146	0.06604	slight significance	11	0.115682	0.010517
LOG_Peakarea_med-normed_OE	216	Tyrosine	Amino acids, peptides and metabolites	TCM vs SHAM vs STCM	AA_Pathways	31	residuals have rank 11 < 31								0.19902	0.099511	10.003	0.003347	very significant	11	0.10943	0.009948
LOG_Peakarea_med-normed_OE	225	Valine	Amino acids, peptides and metabolites	TCM vs SHAM vs STCM	AA_Pathways	31	residuals have rank 11 < 31								0.2335	0.116747	6.066	0.01677	significant	11	0.21171	0.019246
LOG_Peakarea_med-normed_OE	332	Alanine	Amino acids, peptides and metabolites	TCM vs SHAM vs STCM	AA_Pathways	31	residuals have rank 11 < 31								0.050182	0.0250912	6.656	0.01275	significant	11	0.041467	0.0037697
LOG_Peakarea_med-normed_OE	445	Glycine	Amino acids, peptides and metabolites	TCM vs SHAM vs STCM	AA_Pathways	31	residuals have rank 11 < 31								0.003519	0.0017597	0.2143	0.8104	not significant	11	0.090312	0.0082101
LOG_Peakarea_med-normed_OE	653	Threonine, Homoserine	Amino acids, peptides and metabolites	TCM vs SHAM vs STCM	AA_Pathways	31	residuals have rank 11 < 31								0.043561	0.0217805	2.4725	0.1298	not significant	11	0.096901	0.0088092
LOG_Peakarea_med-normed_OE	22	Adenosylhomocysteine	Carbohydrates and conjugates	TCM vs SHAM vs STCM	AA_Pathways	31	residuals have rank 11 < 31								0.084172	0.042086	2.4771	0.1294	not significant	11	0.18689	0.01699
LOG_Peakarea_med-normed_OE	5	2-Ketobutyric acid, Acetoacetic acid	Energy metabolism	TCM vs SHAM vs STCM	AA_Pathways	31	residuals have rank 11 < 31								0.030379	0.01519	0.5406	0.5971	not significant	11	0.309065	0.028097
LOG_Peakarea_med-normed_OE	91	Glutathione	Energy metabolism	TCM vs SHAM vs STCM	AA_Pathways	31	residuals have rank 11 < 31								0.03284	0.016419	0.1442	0.8673	not significant	11	1.2526	0.113873
LOG_Peakarea_med-normed_OE	161	Oxidized-glutathione	Energy metabolism	TCM vs SHAM vs STCM	AA_Pathways	31	residuals have rank 11 < 31								0.053999	0.0269997	2.7975	0.1042	not significant	11	0.106165	0.0096513
LOG_Peakarea_med-normed_OE	162	Oxoglutaric acid (a-Ketoglutarate, KG)	Energy metabolism	TCM vs SHAM vs STCM	AA_Pathways	31	residuals have rank 11 < 31								0.139876	0.069938	10.106	0.003228	very significant	11	0.076126	0.006921
LOG_Peakarea_med-normed_OE	178	Phosphocreatine	Energy metabolism	TCM vs SHAM vs STCM	AA_Pathways	31	residuals have rank 11 < 31								1.2441	0.62205	2.4249	0.1341	not significant	11	2.8217	0.25652
LOG_Peakarea_med-normed_OE	179	Phosphoenolpyruvic acid	Energy metabolism	TCM vs SHAM vs STCM	AA_Pathways	31	residuals have rank 11 < 31								0.15622	0.078109	1.7303	0.2221	not significant	11	0.49657	0.045143
LOG_Peakarea_med-normed_OE	217	UDP	Nucleotides and metabolites	TCM vs SHAM vs STCM	AA_Pathways	31	residuals have rank 11 < 31								0.11589	0.057944	0.7355	0.5014	not significant	11	0.86655	0.078778
LOG_Peakarea_med-normed_OE	36	Ascorbic acid	Vitamins, Coenzymes, Cofactors	TCM vs SHAM vs STCM	AA_Pathways	31	residuals have rank 11 < 31								0.77942	0.38971	3.3641	0.07244	slight significance	11	1.27427	0.11584
LOG_Peakarea_med-normed_OE	55	Citrulline	Amino acids, peptides and metabolites	TCM vs SHAM vs STCM	Citric_acid_cycle	4	0.02503	significant	2	1.0158	2.8383	8	22	13	0.05075	0.025374	0.5561	0.5865	not significant	13	0.5932	0.045631	only MVA_UVA metabolites
LOG_Peakarea_med-normed_OE	82	Fumaric acid	Energy metabolism	TCM vs SHAM vs STCM	Citric_acid_cycle	4	0.02503	significant	2	1.0158	2.8383	8	22	13	0.40222	0.201108	4.9078	0.02583	significant	13	0.5327	0.040977	only MVA_UVA metabolites
LOG_Peakarea_med-normed_OE	162	Oxoglutaric acid (a-Ketoglutarate, KG)	Energy metabolism	TCM vs SHAM vs STCM	Citric_acid_cycle	4	0.02503	significant	2	1.0158	2.8383	8	22	13	0.14068	0.07034	11.041	0.001576	very significant	13	0.082819	0.006371	only MVA_UVA metabolites
LOG_Peakarea_med-normed_OE	199	Succinic acid	Energy metabolism	TCM vs SHAM vs STCM	Citric_acid_cycle	4	0.02503	significant	2	1.0158	2.8383	8	22	13	0.058032	0.029016	1.9007	0.1887	not significant	13	0.198453	0.015266	only MVA_UVA metabolites
LOG_Peakarea_med-normed_OE	54	Citric acid	Energy metabolism	TCM vs SHAM vs STCM	Citric_acid_cycle	3	0.007063	very significant	2	1.1819	4.3342	6	18	10	0.027016	0.0135081	4.5381	0.03959	significant	10	0.029766	0.0029766	only UVA metabolites
LOG_Peakarea_med-normed_OE	130	Malic acid	Energy metabolism	TCM vs SHAM vs STCM	Citric_acid_cycle	3	0.007063	very significant	2	1.1819	4.3342	6	18	10	0.144777	0.072388	21.891	0.0002222	highly significant	10	0.033068	0.003307	only UVA metabolites
LOG_Peakarea_med-normed_OE	57	Coenzyme A	Vitamins, Coenzymes, Cofactors	TCM vs SHAM vs STCM	Citric_acid_cycle	3	0.007063	very significant	2	1.1819	4.3342	6	18	10	0.86765	0.43383	1.9894	0.1873	not significant	10	2.18064	0.21806	only UVA metabolites
LOG_Peakarea_med-normed_OE	55	Citrulline	Amino acids, peptides and metabolites	TCM vs SHAM vs STCM	Citric_acid_cycle	7	0.0001153	highly significant	2	1.8994	13.481	14	10	10	0.09267	0.046336	0.9809	0.4083	not significant	10	0.47236	0.047236
LOG_Peakarea_med-normed_OE	54	Citric acid	Energy metabolism	TCM vs SHAM vs STCM	Citric_acid_cycle	7	0.0001153	highly significant	2	1.8994	13.481	14	10	10	0.027016	0.0135081	4.5381	0.03959	significant	10	0.029766	0.0029766
LOG_Peakarea_med-normed_OE	82	Fumaric acid	Energy metabolism	TCM vs SHAM vs STCM	Citric_acid_cycle	7	0.0001153	highly significant	2	1.8994	13.481	14	10	10	0.57951	0.289756	9.6543	0.004624	very significant	10	0.30013	0.030013
LOG_Peakarea_med-normed_OE	130	Malic acid	Energy metabolism	TCM vs SHAM vs STCM	Citric_acid_cycle	7	0.0001153	highly significant	2	1.8994	13.481	14	10	10	0.144777	0.072388	21.891	0.0002222	highly significant	10	0.033068	0.003307
LOG_Peakarea_med-normed_OE	162	Oxoglutaric acid (a-Ketoglutarate, KG)	Energy metabolism	TCM vs SHAM vs STCM	Citric_acid_cycle	7	0.0001153	highly significant	2	1.8994	13.481	14	10	10	0.186633	0.093317	31.872	4.585e-05	highly significant	10	0.029278	0.002928
LOG_Peakarea_med-normed_OE	199	Succinic acid	Energy metabolism	TCM vs SHAM vs STCM	Citric_acid_cycle	7	0.0001153	highly significant	2	1.8994	13.481	14	10	10	0.071815	0.035907	2.2598	0.155	not significant	10	0.158897	0.01589
LOG_Peakarea_med-normed_OE	57	Coenzyme A	Vitamins, Coenzymes, Cofactors	TCM vs SHAM vs STCM	Citric_acid_cycle	7	0.0001153	highly significant	2	1.8994	13.481	14	10	10	0.86765	0.43383	1.9894	0.1873	not significant	10	2.18064	0.21806
LOG_Peakarea_med-normed_OE	80	FAD	Energy metabolism	TCM vs SHAM vs STCM	Energy	10	0.03441	significant	2	1.7231	3.1117	20	10	13	0.009005	0.0045023	0.1928	0.827	not significant	13	0.303641	0.023357	only MVA_UVA metabolites
LOG_Peakarea_med-normed_OE	142	NAD	Energy metabolism	TCM vs SHAM vs STCM	Energy	10	0.03441	significant	2	1.7231	3.1117	20	10	13	0.13484	0.067421	6.4043	0.01159	significant	13	0.13686	0.010528	only MVA_UVA metabolites
LOG_Peakarea_med-normed_OE	145	NADH	Energy metabolism	TCM vs SHAM vs STCM	Energy	10	0.03441	significant	2	1.7231	3.1117	20	10	13	2.04994	1.02497	24.077	4.255e-05	highly significant	13	0.55341	0.04257	only MVA_UVA metabolites
LOG_Peakarea_med-normed_OE	146	NADP	Energy metabolism	TCM vs SHAM vs STCM	Energy	10	0.03441	significant	2	1.7231	3.1117	20	10	13	0.040448	0.020224	1.6149	0.2364	not significant	13	0.162798	0.012523	only MVA_UVA metabolites
LOG_Peakarea_med-normed_OE	148	NADPH	Energy metabolism	TCM vs SHAM vs STCM	Energy	10	0.03441	significant	2	1.7231	3.1117	20	10	13	0.68265	0.34133	14.804	0.0004456	highly significant	13	0.29973	0.02306	only MVA_UVA metabolites
LOG_Peakarea_med-normed_OE	32	AMP	Nucleotides and metabolites	TCM vs SHAM vs STCM	Energy	10	0.03441	significant	2	1.7231	3.1117	20	10	13	0.145146	0.072573	22.922	5.465e-05	highly significant	13	0.041159	0.003166	only MVA_UVA metabolites
LOG_Peakarea_med-normed_OE	39	ATP	Nucleotides and metabolites	TCM vs SHAM vs STCM	Energy	10	0.03441	significant	2	1.7231	3.1117	20	10	13	0.1525	0.076251	0.5939	0.5665	not significant	13	1.6692	0.128397	only MVA_UVA metabolites
LOG_Peakarea_med-normed_OE	84	GDP	Nucleotides and metabolites	TCM vs SHAM vs STCM	Energy	10	0.03441	significant	2	1.7231	3.1117	20	10	13	0.009009	0.0045047	0.3273	0.7266	not significant	13	0.178901	0.0137616	only MVA_UVA metabolites
LOG_Peakarea_med-normed_OE	466	GMPmono	Nucleotides and metabolites	TCM vs SHAM vs STCM	Energy	10	0.03441	significant	2	1.7231	3.1117	20	10	13	0.042453	0.021227	0.9888	0.3983	not significant	13	0.27907	0.021467	only MVA_UVA metabolites
LOG_Peakarea_med-normed_OE	467	ADPmono	Nucleotides and metabolites	TCM vs SHAM vs STCM	Energy	10	0.03441	significant	2	1.7231	3.1117	20	10	13	0.001181	0.0005905	0.0489	0.9525	not significant	13	0.157018	0.0120783	only MVA_UVA metabolites
LOG_Peakarea_med-normed_OE	66	dAMP	Nucleotides and metabolites	TCM vs SHAM vs STCM	Energy	3	0.4501	not significant	2	0.68148	1.0337	6	12	7	0.29111	0.14555	0.8648	0.4617	not significant	7	1.17811	0.1683	only UVA metabolites
LOG_Peakarea_med-normed_OE	101	GTP	Nucleotides and metabolites	TCM vs SHAM vs STCM	Energy	3	0.4501	not significant	2	0.68148	1.0337	6	12	7	0.58685	0.293425	3.5893	0.08455	slight significance	7	0.57224	0.081749	only UVA metabolites
LOG_Peakarea_med-normed_OE	485	cAMP	Nucleotides and metabolites	TCM vs SHAM vs STCM	Energy	3	0.4501	not significant	2	0.68148	1.0337	6	12	7	0.018227	0.0091135	0.3315	0.7285	not significant	7	0.192416	0.027488	only UVA metabolites
LOG_Peakarea_med-normed_OE	80	FAD	Energy metabolism	TCM vs SHAM vs STCM	Energy	13	residuals have rank 7 < 13								0.0239	0.01195	0.373	0.7016	not significant	7	0.22425	0.032035
LOG_Peakarea_med-normed_OE	142	NAD	Energy metabolism	TCM vs SHAM vs STCM	Energy	13	residuals have rank 7 < 13								0.10333	0.051665	3.9998	0.06943	slight significance	7	0.090418	0.012917
LOG_Peakarea_med-normed_OE	145	NADH	Energy metabolism	TCM vs SHAM vs STCM	Energy	13	residuals have rank 7 < 13								1.7644	0.8822	13.778	0.003741	very significant	7	0.4482	0.06403
LOG_Peakarea_med-normed_OE	146	NADP	Energy metabolism	TCM vs SHAM vs STCM	Energy	13	residuals have rank 7 < 13								0.027387	0.013693	0.8376	0.4719	not significant	7	0.114441	0.016349
LOG_Peakarea_med-normed_OE	148	NADPH	Energy metabolism	TCM vs SHAM vs STCM	Energy	13	residuals have rank 7 < 13								0.54607	0.273033	8.098	0.0151	significant	7	0.23601	0.033716
LOG_Peakarea_med-normed_OE	32	AMP	Nucleotides and metabolites	TCM vs SHAM vs STCM	Energy	13	residuals have rank 7 < 13								0.143513	0.071757	29.66	0.000382	highly significant	7	0.016935	0.002419
LOG_Peakarea_med-normed_OE	39	ATP	Nucleotides and metabolites	TCM vs SHAM vs STCM	Energy	13	residuals have rank 7 < 13								0.15346	0.07673	1.2503	0.3433	not significant	7	0.4296	0.061371
LOG_Peakarea_med-normed_OE	66	dAMP	Nucleotides and metabolites	TCM vs SHAM vs STCM	Energy	13	residuals have rank 7 < 13								0.29111	0.14555	0.8648	0.4617	not significant	7	1.17811	0.1683
LOG_Peakarea_med-normed_OE	84	GDP	Nucleotides and metabolites	TCM vs SHAM vs STCM	Energy	13	residuals have rank 7 < 13								0.012537	0.0062683	0.5419	0.6042	not significant	7	0.080965	0.0115664
LOG_Peakarea_med-normed_OE	101	GTP	Nucleotides and metabolites	TCM vs SHAM vs STCM	Energy	13	residuals have rank 7 < 13								0.58685	0.293425	3.5893	0.08455	slight significance	7	0.57224	0.081749
LOG_Peakarea_med-normed_OE	466	GMPmono	Nucleotides and metabolites	TCM vs SHAM vs STCM	Energy	13	residuals have rank 7 < 13								0.009991	0.0049953	0.1923	0.8292	not significant	7	0.181797	0.025971
LOG_Peakarea_med-normed_OE	467	ADPmono	Nucleotides and metabolites	TCM vs SHAM vs STCM	Energy	13	residuals have rank 7 < 13								0.006045	0.0030225	0.4228	0.6709	not significant	7	0.050036	0.007148
LOG_Peakarea_med-normed_OE	485	cAMP	Nucleotides and metabolites	TCM vs SHAM vs STCM	Energy	13	residuals have rank 7 < 13								0.018227	0.0091135	0.3315	0.7285	not significant	7	0.192416	0.027488
LOG_Peakarea_med-normed_OE	76	Dihydroxyacetone phosphate	Energy metabolism	TCM vs SHAM vs STCM	ETC	7	0.0004171	highly significant	2	1.6896	6.2203	14	16	13	0.9191	0.45955	43.729	1.689e-06	highly significant	13	0.13662	0.01051
LOG_Peakarea_med-normed_OE	142	NAD	Energy metabolism	TCM vs SHAM vs STCM	ETC	7	0.0004171	highly significant	2	1.6896	6.2203	14	16	13	0.13484	0.067421	6.4043	0.01159	significant	13	0.13686	0.010528
LOG_Peakarea_med-normed_OE	145	NADH	Energy metabolism	TCM vs SHAM vs STCM	ETC	7	0.0004171	highly significant	2	1.6896	6.2203	14	16	13	2.04994	1.02497	24.077	4.255e-05	highly significant	13	0.55341	0.04257
LOG_Peakarea_med-normed_OE	199	Succinic acid	Energy metabolism	TCM vs SHAM vs STCM	ETC	7	0.0004171	highly significant	2	1.6896	6.2203	14	16	13	0.058032	0.029016	1.9007	0.1887	not significant	13	0.198453	0.015266
LOG_Peakarea_med-normed_OE	440	Glycerol 3-phosphate	Lipids, steroids, bile acids and metabolites	TCM vs SHAM vs STCM	ETC	7	0.0004171	highly significant	2	1.6896	6.2203	14	16	13	0.14493	0.072464	4.4207	0.0343	significant	13	0.2131	0.016392
LOG_Peakarea_med-normed_OE	39	ATP	Nucleotides and metabolites	TCM vs SHAM vs STCM	ETC	7	0.0004171	highly significant	2	1.6896	6.2203	14	16	13	0.1525	0.076251	0.5939	0.5665	not significant	13	1.6692	0.128397
LOG_Peakarea_med-normed_OE	467	ADP_mono	Nucleotides and metabolites	TCM vs SHAM vs STCM	ETC	7	0.0004171	highly significant	2	1.6896	6.2203	14	16	13	0.001181	0.0005905	0.0489	0.9525	not significant	13	0.157018	0.0120783
LOG_Peakarea_med-normed_OE	46	FFA C8:0 (Caprylic acid)	Fatty acids and metabolites	TCM vs SHAM vs STCM	FA_Biosynthesis	6	0.2817	not significant	2	0.94153	1.3343	12	18	13	0.008614	0.0043068	0.3309	0.7242	not significant	13	0.169214	0.0130164
LOG_Peakarea_med-normed_OE	302	FFA C12:0 (Lauric acid)	Fatty acids and metabolites	TCM vs SHAM vs STCM	FA_Biosynthesis	6	0.2817	not significant	2	0.94153	1.3343	12	18	13	0.01374	0.0068702	0.3652	0.7009	not significant	13	0.24454	0.0188104
LOG_Peakarea_med-normed_OE	303	FFA C14:0 (Myristic acid)	Fatty acids and metabolites	TCM vs SHAM vs STCM	FA_Biosynthesis	6	0.2817	not significant	2	0.94153	1.3343	12	18	13	0.078817	0.039409	2.616	0.111	not significant	13	0.195834	0.015064
LOG_Peakarea_med-normed_OE	305	FFA C16:0 (Palmitic acid)	Fatty acids and metabolites	TCM vs SHAM vs STCM	FA_Biosynthesis	6	0.2817	not significant	2	0.94153	1.3343	12	18	13	0.002523	0.0012615	0.1756	0.8409	not significant	13	0.093411	0.0071855
LOG_Peakarea_med-normed_OE	334	FFA C4:0 (Butyric acid)	Fatty acids and metabolites	TCM vs SHAM vs STCM	FA_Biosynthesis	6	0.2817	not significant	2	0.94153	1.3343	12	18	13	0.010047	0.0050237	0.8805	0.4379	not significant	13	0.07417	0.0057054
LOG_Peakarea_med-normed_OE	338	FFA C10:0 (Capric acid)	Fatty acids and metabolites	TCM vs SHAM vs STCM	FA_Biosynthesis	6	0.2817	not significant	2	0.94153	1.3343	12	18	13	0.1423	0.071149	1.9516	0.1815	not significant	13	0.47395	0.036458
LOG_Peakarea_med-normed_OE	10	3-Phosphoglyceric acid	Energy metabolism	TCM vs SHAM vs STCM	Gluconeogenesis	3	0.01487	significant	2	0.91471	3.3713	6	24	13	0.35101	0.175505	18.088	0.0001755	highly significant	13	0.12614	0.009703
LOG_Peakarea_med-normed_OE	76	Dihydroxyacetone phosphate	Energy metabolism	TCM vs SHAM vs STCM	Gluconeogenesis	3	0.01487	significant	2	0.91471	3.3713	6	24	13	0.9191	0.45955	43.729	1.689e-06	highly significant	13	0.13662	0.01051
LOG_Peakarea_med-normed_OE	124	Lactic acid	Energy metabolism	TCM vs SHAM vs STCM	Gluconeogenesis	3	0.01487	significant	2	0.91471	3.3713	6	24	13	0.001331	0.0006653	0.0479	0.9534	not significant	13	0.180747	0.0139036
LOG_Peakarea_med-normed_OE	89	Glutamic acid	Amino acids, peptides and metabolites	TCM vs SHAM vs STCM	Glutathione_Metabolism	7	0.01868	significant	2	1.4499	3.0122	14	16	13	0.045533	0.0227665	3.2412	0.07211	slight significance	13	0.091314	0.0070242	only MVA_UVA metabolites
LOG_Peakarea_med-normed_OE	188	Pyroglutamic acid	Amino acids, peptides and metabolites	TCM vs SHAM vs STCM	Glutathione_Metabolism	7	0.01868	significant	2	1.4499	3.0122	14	16	13	0.120393	0.060197	10.877	0.001675	very significant	13	0.071947	0.005534	only MVA_UVA metabolites
LOG_Peakarea_med-normed_OE	332	Alanine	Amino acids, peptides and metabolites	TCM vs SHAM vs STCM	Glutathione_Metabolism	7	0.01868	significant	2	1.4499	3.0122	14	16	13	0.049211	0.0246054	6.2415	0.01259	significant	13	0.051249	0.0039422	only MVA_UVA metabolites
LOG_Peakarea_med-normed_OE	445	Glycine	Amino acids, peptides and metabolites	TCM vs SHAM vs STCM	Glutathione_Metabolism	7	0.01868	significant	2	1.4499	3.0122	14	16	13	0.003178	0.0015891	0.2261	0.8007	not significant	13	0.091375	0.0070288	only MVA_UVA metabolites
LOG_Peakarea_med-normed_OE	146	NADP	Energy metabolism	TCM vs SHAM vs STCM	Glutathione_Metabolism	7	0.01868	significant	2	1.4499	3.0122	14	16	13	0.040448	0.020224	1.6149	0.2364	not significant	13	0.162798	0.012523	only MVA_UVA metabolites
LOG_Peakarea_med-normed_OE	148	NADPH	Energy metabolism	TCM vs SHAM vs STCM	Glutathione_Metabolism	7	0.01868	significant	2	1.4499	3.0122	14	16	13	0.68265	0.34133	14.804	0.0004456	highly significant	13	0.29973	0.02306	only MVA_UVA metabolites
LOG_Peakarea_med-normed_OE	39	ATP	Nucleotides and metabolites	TCM vs SHAM vs STCM	Glutathione_Metabolism	7	0.01868	significant	2	1.4499	3.0122	14	16	13	0.1525	0.076251	0.5939	0.5665	not significant	13	1.6692	0.128397	only MVA_UVA metabolites
LOG_Peakarea_med-normed_OE	89	Glutamic acid	Amino acids, peptides and metabolites	TCM vs SHAM vs STCM	Glutathione_Metabolism	8	0.03073	significant	2	1.5208	2.777	16	14	13	0.045533	0.0227665	3.2412	0.07211	slight significance	13	0.091314	0.0070242
LOG_Peakarea_med-normed_OE	188	Pyroglutamic acid	Amino acids, peptides and metabolites	TCM vs SHAM vs STCM	Glutathione_Metabolism	8	0.03073	significant	2	1.5208	2.777	16	14	13	0.120393	0.060197	10.877	0.001675	very significant	13	0.071947	0.005534
LOG_Peakarea_med-normed_OE	332	Alanine	Amino acids, peptides and metabolites	TCM vs SHAM vs STCM	Glutathione_Metabolism	8	0.03073	significant	2	1.5208	2.777	16	14	13	0.049211	0.0246054	6.2415	0.01259	significant	13	0.051249	0.0039422
LOG_Peakarea_med-normed_OE	445	Glycine	Amino acids, peptides and metabolites	TCM vs SHAM vs STCM	Glutathione_Metabolism	8	0.03073	significant	2	1.5208	2.777	16	14	13	0.003178	0.0015891	0.2261	0.8007	not significant	13	0.091375	0.0070288
LOG_Peakarea_med-normed_OE	91	Glutathione	Energy metabolism	TCM vs SHAM vs STCM	Glutathione_Metabolism	8	0.03073	significant	2	1.5208	2.777	16	14	13	0.03258	0.01629	0.1688	0.8465	not significant	13	1.25458	0.096506
LOG_Peakarea_med-normed_OE	146	NADP	Energy metabolism	TCM vs SHAM vs STCM	Glutathione_Metabolism	8	0.03073	significant	2	1.5208	2.777	16	14	13	0.040448	0.020224	1.6149	0.2364	not significant	13	0.162798	0.012523
LOG_Peakarea_med-normed_OE	148	NADPH	Energy metabolism	TCM vs SHAM vs STCM	Glutathione_Metabolism	8	0.03073	significant	2	1.5208	2.777	16	14	13	0.68265	0.34133	14.804	0.0004456	highly significant	13	0.29973	0.02306
LOG_Peakarea_med-normed_OE	39	ATP	Nucleotides and metabolites	TCM vs SHAM vs STCM	Glutathione_Metabolism	8	0.03073	significant	2	1.5208	2.777	16	14	13	0.1525	0.076251	0.5939	0.5665	not significant	13	1.6692	0.128397
LOG_Peakarea_med-normed_OE	321	FFA C18:2 (Linoleic Acid, LA)	Fatty acids and metabolites	TCM vs SHAM vs STCM	Linolenic-acid_Metabolism	4	0.2368	not significant	2	0.68623	1.4364	8	22	13	0.052459	0.0262294	2.887	0.09173	slight significance	13	0.118109	0.0090853	only MVA_UVA metabolites
LOG_Peakarea_med-normed_OE	325	FFA C18:3 (a-Linolenic acid, ALA, or g-linolenic acid, GLA)	Fatty acids and metabolites	TCM vs SHAM vs STCM	Linolenic-acid_Metabolism	4	0.2368	not significant	2	0.68623	1.4364	8	22	13	0.06836	0.034181	0.6024	0.5621	not significant	13	0.73762	0.05674	only MVA_UVA metabolites
LOG_Peakarea_med-normed_OE	328	FFA C20:4 (Arachidonic acid, ARA)	Fatty acids and metabolites	TCM vs SHAM vs STCM	Linolenic-acid_Metabolism	4	0.2368	not significant	2	0.68623	1.4364	8	22	13	0.008387	0.0041933	0.4492	0.6477	not significant	13	0.121361	0.0093354	only MVA_UVA metabolites
LOG_Peakarea_med-normed_OE	348	FFA C22:4 (Adrenic Acid)	Fatty acids and metabolites	TCM vs SHAM vs STCM	Linolenic-acid_Metabolism	4	0.2368	not significant	2	0.68623	1.4364	8	22	13	0.18072	0.090362	7.9782	0.005486	very significant	13	0.14724	0.011326	only MVA_UVA metabolites
LOG_Peakarea_med-normed_OE	79	FFA C20:5 (Eicosapentanoic acid, EPA)	Fatty acids and metabolites	TCM vs SHAM vs STCM	Linolenic-acid_Metabolism	5	0.03729	significant	2	1.1162	2.5259	10	20	13	0.16345	0.081725	12.158	0.001055	very significant	13	0.087385	0.006722	only UVA metabolites
LOG_Peakarea_med-normed_OE	326	FFA C20:3 (Dihomo-g-linolenic acid, DGLA)	Fatty acids and metabolites	TCM vs SHAM vs STCM	Linolenic-acid_Metabolism	5	0.03729	significant	2	1.1162	2.5259	10	20	13	0.02731	0.0136549	2.1209	0.1595	not significant	13	0.083697	0.0064383	only UVA metabolites
LOG_Peakarea_med-normed_OE	327	FFA C18:4 (Stearidonic acid)	Fatty acids and metabolites	TCM vs SHAM vs STCM	Linolenic-acid_Metabolism	5	0.03729	significant	2	1.1162	2.5259	10	20	13	0.2366	0.118301	2.4631	0.1239	not significant	13	0.62437	0.048029	only UVA metabolites
LOG_Peakarea_med-normed_OE	329	FFA C22:6 (Docosahexaenoic acid, DHA)	Fatty acids and metabolites	TCM vs SHAM vs STCM	Linolenic-acid_Metabolism	5	0.03729	significant	2	1.1162	2.5259	10	20	13	1.74973	0.87487	42.46	1.995e-06	highly significant	13	0.26786	0.0206	only UVA metabolites
LOG_Peakarea_med-normed_OE	349	FFA C22:5 (Docosapentaenoic acid, DPA)	Fatty acids and metabolites	TCM vs SHAM vs STCM	Linolenic-acid_Metabolism	5	0.03729	significant	2	1.1162	2.5259	10	20	13	0.16754	0.083769	7.053	0.008428	very significant	13	0.1544	0.011877	only UVA metabolites
LOG_Peakarea_med-normed_OE	79	FFA C20:5 (Eicosapentanoic acid, EPA)	Fatty acids and metabolites	TCM vs SHAM vs STCM	Linolenic-acid_Metabolism	9	0.002384	very significant	2	1.7807	5.4136	18	12	13	0.16345	0.081725	12.158	0.001055	very significant	13	0.087385	0.006722
LOG_Peakarea_med-normed_OE	321	FFA C18:2 (Linoleic Acid, LA)	Fatty acids and metabolites	TCM vs SHAM vs STCM	Linolenic-acid_Metabolism	9	0.002384	very significant	2	1.7807	5.4136	18	12	13	0.052459	0.0262294	2.887	0.09173	slight significance	13	0.118109	0.0090853
LOG_Peakarea_med-normed_OE	325	FFA C18:3 (a-Linolenic acid, ALA, or g-linolenic acid, GLA)	Fatty acids and metabolites	TCM vs SHAM vs STCM	Linolenic-acid_Metabolism	9	0.002384	very significant	2	1.7807	5.4136	18	12	13	0.06836	0.034181	0.6024	0.5621	not significant	13	0.73762	0.05674
LOG_Peakarea_med-normed_OE	326	FFA C20:3 (Dihomo-g-linolenic acid, DGLA)	Fatty acids and metabolites	TCM vs SHAM vs STCM	Linolenic-acid_Metabolism	9	0.002384	very significant	2	1.7807	5.4136	18	12	13	0.02731	0.0136549	2.1209	0.1595	not significant	13	0.083697	0.0064383
LOG_Peakarea_med-normed_OE	327	FFA C18:4 (Stearidonic acid)	Fatty acids and metabolites	TCM vs SHAM vs STCM	Linolenic-acid_Metabolism	9	0.002384	very significant	2	1.7807	5.4136	18	12	13	0.2366	0.118301	2.4631	0.1239	not significant	13	0.62437	0.048029
LOG_Peakarea_med-normed_OE	328	FFA C20:4 (Arachidonic acid, ARA)	Fatty acids and metabolites	TCM vs SHAM vs STCM	Linolenic-acid_Metabolism	9	0.002384	very significant	2	1.7807	5.4136	18	12	13	0.008387	0.0041933	0.4492	0.6477	not significant	13	0.121361	0.0093354
LOG_Peakarea_med-normed_OE	329	FFA C22:6 (Docosahexaenoic acid, DHA)	Fatty acids and metabolites	TCM vs SHAM vs STCM	Linolenic-acid_Metabolism	9	0.002384	very significant	2	1.7807	5.4136	18	12	13	1.74973	0.87487	42.46	1.995e-06	highly significant	13	0.26786	0.0206
LOG_Peakarea_med-normed_OE	348	FFA C22:4 (Adrenic Acid)	Fatty acids and metabolites	TCM vs SHAM vs STCM	Linolenic-acid_Metabolism	9	0.002384	very significant	2	1.7807	5.4136	18	12	13	0.18072	0.090362	7.9782	0.005486	very significant	13	0.14724	0.011326
LOG_Peakarea_med-normed_OE	349	FFA C22:5 (Docosapentaenoic acid, DPA)	Fatty acids and metabolites	TCM vs SHAM vs STCM	Linolenic-acid_Metabolism	9	0.002384	very significant	2	1.7807	5.4136	18	12	13	0.16754	0.083769	7.053	0.008428	very significant	13	0.1544	0.011877
LOG_Peakarea_med-normed_OE	9	3-Methyl-2-oxovaleric acid	Amino acids, peptides and metabolites	TCM vs SHAM vs STCM	Other	10	0.00546	very significant	2	1.8232	5.1573	20	10	13	0.03612	0.01806	0.5471	0.5914	not significant	13	0.42909	0.033007	only MVA_UVA metabolites
LOG_Peakarea_med-normed_OE	123	Kynurenine	Amino acids, peptides and metabolites	TCM vs SHAM vs STCM	Other	10	0.00546	very significant	2	1.8232	5.1573	20	10	13	0.07749	0.038746	1.4104	0.279	not significant	13	0.35713	0.027471	only MVA_UVA metabolites
LOG_Peakarea_med-normed_OE	202	Taurine	Amino acids, peptides and metabolites	TCM vs SHAM vs STCM	Other	10	0.00546	very significant	2	1.8232	5.1573	20	10	13	0.007683	0.0038417	0.7347	0.4986	not significant	13	0.067979	0.0052292	only MVA_UVA metabolites
LOG_Peakarea_med-normed_OE	88	Glucuronic acid	Carbohydrates and conjugates	TCM vs SHAM vs STCM	Other	10	0.00546	very significant	2	1.8232	5.1573	20	10	13	1.0736	0.53682	3.8692	0.04804	significant	13	1.8036	0.13874	only MVA_UVA metabolites
LOG_Peakarea_med-normed_OE	108	Hexose	Carbohydrates and conjugates	TCM vs SHAM vs STCM	Other	10	0.00546	very significant	2	1.8232	5.1573	20	10	13	0.012937	0.0064686	0.9107	0.4264	not significant	13	0.092338	0.007103	only MVA_UVA metabolites
LOG_Peakarea_med-normed_OE	213	Trehalose	Carbohydrates and conjugates	TCM vs SHAM vs STCM	Other	10	0.00546	very significant	2	1.8232	5.1573	20	10	13	0.30694	0.15347	1.8377	0.1982	not significant	13	1.08568	0.083514	only MVA_UVA metabolites
LOG_Peakarea_med-normed_OE	333	FFA C3:0 (Propionic acid)	Fatty acids and metabolites	TCM vs SHAM vs STCM	Other	10	0.00546	very significant	2	1.8232	5.1573	20	10	13	0.067207	0.033604	2.1709	0.1536	not significant	13	0.201233	0.015479	only MVA_UVA metabolites
LOG_Peakarea_med-normed_OE	28	Allantoin	Nucleotides and metabolites	TCM vs SHAM vs STCM	Other	10	0.00546	very significant	2	1.8232	5.1573	20	10	13	0.006016	0.0030081	0.2222	0.8037	not significant	13	0.175979	0.0135369	only MVA_UVA metabolites
LOG_Peakarea_med-normed_OE	154	Niacinamide	Vitamins, Coenzymes, Cofactors	TCM vs SHAM vs STCM	Other	10	0.00546	very significant	2	1.8232	5.1573	20	10	13	0.27365	0.136826	16.246	0.0002911	highly significant	13	0.10949	0.008422	only MVA_UVA metabolites
LOG_Peakarea_med-normed_OE	171	Pantothenic acid	Vitamins, Coenzymes, Cofactors	TCM vs SHAM vs STCM	Other	10	0.00546	very significant	2	1.8232	5.1573	20	10	13	0.30954	0.15477	3.4273	0.06376	slight significance	13	0.58706	0.045159	only MVA_UVA metabolites
LOG_Peakarea_med-normed_OE	9	3-Methyl-2-oxovaleric acid	Amino acids, peptides and metabolites	TCM vs SHAM vs STCM	Other	13	residuals have rank 10 < 13								0.02539	0.012693	0.2997	0.7475	not significant	10	0.42358	0.042358
LOG_Peakarea_med-normed_OE	123	Kynurenine	Amino acids, peptides and metabolites	TCM vs SHAM vs STCM	Other	13	residuals have rank 10 < 13								0.14846	0.07423	3.0949	0.08991	slight significance	10	0.23985	0.023985
LOG_Peakarea_med-normed_OE	202	Taurine	Amino acids, peptides and metabolites	TCM vs SHAM vs STCM	Other	13	residuals have rank 10 < 13								0.001133	0.0005666	0.1321	0.8778	not significant	10	0.042896	0.0042896
LOG_Peakarea_med-normed_OE	88	Glucuronic acid	Carbohydrates and conjugates	TCM vs SHAM vs STCM	Other	13	residuals have rank 10 < 13								1.6032	0.80162	7.9934	0.008438	very significant	10	1.0029	0.10029
LOG_Peakarea_med-normed_OE	94	Glycerol	Carbohydrates and conjugates	TCM vs SHAM vs STCM	Other	13	residuals have rank 10 < 13								0.12387	0.061936	1.8276	0.2106	not significant	10	0.33889	0.033889
LOG_Peakarea_med-normed_OE	108	Hexose	Carbohydrates and conjugates	TCM vs SHAM vs STCM	Other	13	residuals have rank 10 < 13								0.01428	0.0071399	1.0417	0.3882	not significant	10	0.068539	0.0068539
LOG_Peakarea_med-normed_OE	213	Trehalose	Carbohydrates and conjugates	TCM vs SHAM vs STCM	Other	13	residuals have rank 10 < 13								0.49572	0.24786	4.9724	0.03168	significant	10	0.49847	0.049847
LOG_Peakarea_med-normed_OE	333	FFA C3:0 (Propionic acid)	Fatty acids and metabolites	TCM vs SHAM vs STCM	Other	13	residuals have rank 10 < 13								0.079458	0.039729	2.448	0.1363	not significant	10	0.16229	0.016229
LOG_Peakarea_med-normed_OE	28	Allantoin	Nucleotides and metabolites	TCM vs SHAM vs STCM	Other	13	residuals have rank 10 < 13								0.012231	0.0061155	0.5889	0.5731	not significant	10	0.103843	0.0103843
LOG_Peakarea_med-normed_OE	57	Coenzyme A	Vitamins, Coenzymes, Cofactors	TCM vs SHAM vs STCM	Other	13	residuals have rank 10 < 13								0.86765	0.43383	1.9894	0.1873	not significant	10	2.18064	0.21806
LOG_Peakarea_med-normed_OE	154	Niacinamide	Vitamins, Coenzymes, Cofactors	TCM vs SHAM vs STCM	Other	13	residuals have rank 10 < 13								0.185399	0.0927	13.6	0.001404	very significant	10	0.068164	0.006816
LOG_Peakarea_med-normed_OE	171	Pantothenic acid	Vitamins, Coenzymes, Cofactors	TCM vs SHAM vs STCM	Other	13	residuals have rank 10 < 13								0.43843	0.219213	5.5067	0.02441	significant	10	0.39808	0.039808
LOG_Peakarea_med-normed_OE	190	Riboflavin	Vitamins, Coenzymes, Cofactors	TCM vs SHAM vs STCM	Other	13	residuals have rank 10 < 13								0.044	0.022001	0.1015	0.9044	not significant	10	2.1672	0.216723
LOG_Peakarea_med-normed_OE	12	6-Phosphogluconic acid	Carbohydrates and conjugates	TCM vs SHAM vs STCM	Pentose-Phos_Pathway	3	0.002368	very significant	2	1.0918	4.8086	6	24	13	0.36146	0.180728	3.639	0.05559	slight significance	13	0.64563	0.049664
LOG_Peakarea_med-normed_OE	85	Gluconic acid	Carbohydrates and conjugates	TCM vs SHAM vs STCM	Pentose-Phos_Pathway	3	0.002368	very significant	2	1.0918	4.8086	6	24	13	0.041161	0.020581	1.9892	0.1763	not significant	13	0.134499	0.010346
LOG_Peakarea_med-normed_OE	174	Pentose	Carbohydrates and conjugates	TCM vs SHAM vs STCM	Pentose-Phos_Pathway	3	0.002368	very significant	2	1.0918	4.8086	6	24	13	0.108618	0.054309	9.527	0.002834	very significant	13	0.074107	0.005701
LOG_Peakarea_med-normed_OE	20	Adenine	Nucleotides and metabolites	TCM vs SHAM vs STCM	Purine_Metabolism	3	0.00163	very significant	2	1.6221	4.9064	14	16	13	0.03385	0.016923	0.4801	0.6293	not significant	13	0.45827	0.035251	only MVA_UVA metabolites
LOG_Peakarea_med-normed_OE	21	Adenosine	Nucleotides and metabolites	TCM vs SHAM vs STCM	Purine_Metabolism	3	0.00163	very significant	2	1.6221	4.9064	14	16	13	0.56461	0.2823	1.6596	0.2281	not significant	13	2.21131	0.1701	only MVA_UVA metabolites
LOG_Peakarea_med-normed_OE	104	Guanosine	Nucleotides and metabolites	TCM vs SHAM vs STCM	Purine_Metabolism	3	0.00163	very significant	2	1.6221	4.9064	14	16	13	0.12207	0.061034	1.2426	0.3207	not significant	13	0.63853	0.049117	only MVA_UVA metabolites
LOG_Peakarea_med-normed_OE	117	Hypoxanthine	Nucleotides and metabolites	TCM vs SHAM vs STCM	Purine_Metabolism	3	0.00163	very significant	2	1.6221	4.9064	14	16	13	0.02045	0.010225	0.5666	0.5808	not significant	13	0.23458	0.018044	only MVA_UVA metabolites
LOG_Peakarea_med-normed_OE	119	Inosine	Nucleotides and metabolites	TCM vs SHAM vs STCM	Purine_Metabolism	3	0.00163	very significant	2	1.6221	4.9064	14	16	13	0.01624	0.008122	0.2348	0.794	not significant	13	0.44966	0.03459	only MVA_UVA metabolites
LOG_Peakarea_med-normed_OE	120	IMP (Inosinic acid)	Nucleotides and metabolites	TCM vs SHAM vs STCM	Purine_Metabolism	3	0.00163	very significant	2	1.6221	4.9064	14	16	13	0.661	0.3305	1.2306	0.324	not significant	13	3.4915	0.26858	only MVA_UVA metabolites
LOG_Peakarea_med-normed_OE	494	Deoxyinosine	Nucleotides and metabolites	TCM vs SHAM vs STCM	Purine_Metabolism	3	0.00163	very significant	2	1.6221	4.9064	14	16	13	0.0774	0.038701	0.8445	0.452	not significant	13	0.59573	0.045825	only MVA_UVA metabolites
LOG_Peakarea_med-normed_OE	66	dAMP	Nucleotides and metabolites	TCM vs SHAM vs STCM	Purine_Metabolism	3	0.1317	not significant	2	1.1341	2.1829	6	10	6	0.30415	0.15207	1.1262	0.3843	not significant	6	0.81016	0.13503	only UVA metabolites
LOG_Peakarea_med-normed_OE	103	Guanine	Nucleotides and metabolites	TCM vs SHAM vs STCM	Purine_Metabolism	3	0.1317	not significant	2	1.1341	2.1829	6	10	6	0.194702	0.097351	6.3194	0.03336	significant	6	0.092431	0.015405	only UVA metabolites
LOG_Peakarea_med-normed_OE	219	Uric acid	Nucleotides and metabolites	TCM vs SHAM vs STCM	Purine_Metabolism	3	0.1317	not significant	2	1.1341	2.1829	6	10	6	0.20354	0.101772	1.1684	0.3728	not significant	6	0.52262	0.087103	only UVA metabolites
LOG_Peakarea_med-normed_OE	20	Adenine	Nucleotides and metabolites	TCM vs SHAM vs STCM	Purine_Metabolism	3	residuals have rank 6 < 10								0.056403	0.028202	0.6836	0.5402	not significant	6	0.247519	0.041253
LOG_Peakarea_med-normed_OE	21	Adenosine	Nucleotides and metabolites	TCM vs SHAM vs STCM	Purine_Metabolism	3	residuals have rank 6 < 10								0.31845	0.15923	0.6295	0.5647	not significant	6	1.51755	0.25293
LOG_Peakarea_med-normed_OE	66	dAMP	Nucleotides and metabolites	TCM vs SHAM vs STCM	Purine_Metabolism	3	residuals have rank 6 < 10								0.30415	0.15207	1.1262	0.3843	not significant	6	0.81016	0.13503
LOG_Peakarea_med-normed_OE	103	Guanine	Nucleotides and metabolites	TCM vs SHAM vs STCM	Purine_Metabolism	3	residuals have rank 6 < 10								0.194702	0.097351	6.3194	0.03336	significant	6	0.092431	0.015405
LOG_Peakarea_med-normed_OE	104	Guanosine	Nucleotides and metabolites	TCM vs SHAM vs STCM	Purine_Metabolism	3	residuals have rank 6 < 10								0.072153	0.036076	0.8622	0.4687	not significant	6	0.25105	0.041842
LOG_Peakarea_med-normed_OE	117	Hypoxanthine	Nucleotides and metabolites	TCM vs SHAM vs STCM	Purine_Metabolism	3	residuals have rank 6 < 10								0.05314	0.0265698	4.0996	0.07545	slight significance	6	0.038887	0.0064811
LOG_Peakarea_med-normed_OE	119	Inosine	Nucleotides and metabolites	TCM vs SHAM vs STCM	Purine_Metabolism	3	residuals have rank 6 < 10								0.032897	0.016448	0.6925	0.5363	not significant	6	0.14251	0.023752
LOG_Peakarea_med-normed_OE	120	IMP (Inosinic acid)	Nucleotides and metabolites	TCM vs SHAM vs STCM	Purine_Metabolism	3	residuals have rank 6 < 10								0.64932	0.32466	1.1467	0.3787	not significant	6	1.69877	0.28313
LOG_Peakarea_med-normed_OE	219	Uric acid	Nucleotides and metabolites	TCM vs SHAM vs STCM	Purine_Metabolism	3	residuals have rank 6 < 10								0.20354	0.101772	1.1684	0.3728	not significant	6	0.52262	0.087103
LOG_Peakarea_med-normed_OE	494	Deoxyinosine	Nucleotides and metabolites	TCM vs SHAM vs STCM	Purine_Metabolism	3	residuals have rank 6 < 10								0.005656	0.002828	0.0621	0.9404	not significant	6	0.27314	0.045523
LOG_Peakarea_med-normed_OE	63	Cytidine	Nucleotides and metabolites	TCM vs SHAM vs STCM	Pyrimidine_Metabolism	8	0.1396	not significant	2	1.3438	1.7917	16	14	13	0.17085	0.085423	3.6657	0.05465	slight significance	13	0.30295	0.023304	only MVA_UVA metabolites
LOG_Peakarea_med-normed_OE	64	Cytidine monophosphate (CMP)	Nucleotides and metabolites	TCM vs SHAM vs STCM	Pyrimidine_Metabolism	8	0.1396	not significant	2	1.3438	1.7917	16	14	13	0.06	0.029998	0.826	0.4595	not significant	13	0.47209	0.036315	only MVA_UVA metabolites
LOG_Peakarea_med-normed_OE	74	Deoxyuridine	Nucleotides and metabolites	TCM vs SHAM vs STCM	Pyrimidine_Metabolism	8	0.1396	not significant	2	1.3438	1.7917	16	14	13	0.029118	0.014559	0.9939	0.3966	not significant	13	0.19043	0.014649	only MVA_UVA metabolites
LOG_Peakarea_med-normed_OE	210	Thymine	Nucleotides and metabolites	TCM vs SHAM vs STCM	Pyrimidine_Metabolism	8	0.1396	not significant	2	1.3438	1.7917	16	14	13	0.044665	0.022332	1.1718	0.3405	not significant	13	0.247755	0.019058	only MVA_UVA metabolites
LOG_Peakarea_med-normed_OE	218	Uracil	Nucleotides and metabolites	TCM vs SHAM vs STCM	Pyrimidine_Metabolism	8	0.1396	not significant	2	1.3438	1.7917	16	14	13	0.11729	0.058644	0.715	0.5075	not significant	13	1.06632	0.082025	only MVA_UVA metabolites
LOG_Peakarea_med-normed_OE	220	Uridine	Nucleotides and metabolites	TCM vs SHAM vs STCM	Pyrimidine_Metabolism	8	0.1396	not significant	2	1.3438	1.7917	16	14	13	0.090379	0.045189	2.1231	0.1593	not significant	13	0.276707	0.021285	only MVA_UVA metabolites
LOG_Peakarea_med-normed_OE	221	Uridine monophosphate (UMP)	Nucleotides and metabolites	TCM vs SHAM vs STCM	Pyrimidine_Metabolism	8	0.1396	not significant	2	1.3438	1.7917	16	14	13	0.01587	0.007936	0.217	0.8078	not significant	13	0.47542	0.036571	only MVA_UVA metabolites
LOG_Peakarea_med-normed_OE	484	CDP	Nucleotides and metabolites	TCM vs SHAM vs STCM	Pyrimidine_Metabolism	8	0.1396	not significant	2	1.3438	1.7917	16	14	13	0.26823	0.13411	0.5911	0.5679	not significant	13	2.94957	0.22689	only MVA_UVA metabolites
LOG_Peakarea_med-normed_OE	63	Cytidine	Nucleotides and metabolites	TCM vs SHAM vs STCM	Pyrimidine_Metabolism	10	0.05503	slight significance	2	1.7677	3.0433	20	8	12	0.17338	0.086691	3.9271	0.04875	significant	12	0.26491	0.022075
LOG_Peakarea_med-normed_OE	64	Cytidine monophosphate (CMP)	Nucleotides and metabolites	TCM vs SHAM vs STCM	Pyrimidine_Metabolism	10	0.05503	slight significance	2	1.7677	3.0433	20	8	12	0.02857	0.014284	0.3929	0.6835	not significant	12	0.43633	0.03636
LOG_Peakarea_med-normed_OE	74	Deoxyuridine	Nucleotides and metabolites	TCM vs SHAM vs STCM	Pyrimidine_Metabolism	10	0.05503	slight significance	2	1.7677	3.0433	20	8	12	0.038037	0.019019	1.3835	0.288	not significant	12	0.164961	0.013747
LOG_Peakarea_med-normed_OE	209	Thymidine	Nucleotides and metabolites	TCM vs SHAM vs STCM	Pyrimidine_Metabolism	10	0.05503	slight significance	2	1.7677	3.0433	20	8	12	1.9502	0.9751	3.9049	0.04941	significant	12	2.9966	0.24971
LOG_Peakarea_med-normed_OE	210	Thymine	Nucleotides and metabolites	TCM vs SHAM vs STCM	Pyrimidine_Metabolism	10	0.05503	slight significance	2	1.7677	3.0433	20	8	12	0.052471	0.026236	1.4551	0.2718	not significant	12	0.216362	0.01803
LOG_Peakarea_med-normed_OE	218	Uracil	Nucleotides and metabolites	TCM vs SHAM vs STCM	Pyrimidine_Metabolism	10	0.05503	slight significance	2	1.7677	3.0433	20	8	12	0.13444	0.067218	0.7941	0.4744	not significant	12	1.01571	0.084642
LOG_Peakarea_med-normed_OE	220	Uridine	Nucleotides and metabolites	TCM vs SHAM vs STCM	Pyrimidine_Metabolism	10	0.05503	slight significance	2	1.7677	3.0433	20	8	12	0.090208	0.045104	1.9561	0.1839	not significant	12	0.27669	0.023057
LOG_Peakarea_med-normed_OE	221	Uridine monophosphate (UMP)	Nucleotides and metabolites	TCM vs SHAM vs STCM	Pyrimidine_Metabolism	10	0.05503	slight significance	2	1.7677	3.0433	20	8	12	0.01231	0.006156	0.1659	0.849	not significant	12	0.44533	0.037111
LOG_Peakarea_med-normed_OE	222	UTP	Nucleotides and metabolites	TCM vs SHAM vs STCM	Pyrimidine_Metabolism	10	0.05503	slight significance	2	1.7677	3.0433	20	8	12	0.9476	0.47378	0.6754	0.5273	not significant	12	8.4178	0.70148
LOG_Peakarea_med-normed_OE	484	CDP	Nucleotides and metabolites	TCM vs SHAM vs STCM	Pyrimidine_Metabolism	10	0.05503	slight significance	2	1.7677	3.0433	20	8	12	0.28725	0.14363	0.5898	0.5698	not significant	12	2.92239	0.24353
LOG_Peakarea_med-normed_OE	142	NAD	Energy metabolism	TCM vs SHAM vs STCM	Redox_State	4	0.006161	very significant	2	1.1595	3.7934	8	22	13	0.13484	0.067421	6.4043	0.01159	significant	13	0.13686	0.010528
LOG_Peakarea_med-normed_OE	145	NADH	Energy metabolism	TCM vs SHAM vs STCM	Redox_State	4	0.006161	very significant	2	1.1595	3.7934	8	22	13	2.04994	1.02497	24.077	4.255e-05	highly significant	13	0.55341	0.04257
LOG_Peakarea_med-normed_OE	146	NADP	Energy metabolism	TCM vs SHAM vs STCM	Redox_State	4	0.006161	very significant	2	1.1595	3.7934	8	22	13	0.040448	0.020224	1.6149	0.2364	not significant	13	0.162798	0.012523
LOG_Peakarea_med-normed_OE	148	NADPH	Energy metabolism	TCM vs SHAM vs STCM	Redox_State	4	0.006161	very significant	2	1.1595	3.7934	8	22	13	0.68265	0.34133	14.804	0.0004456	highly significant	13	0.29973	0.02306
LOG_Peakarea_med-normed_OE	46	FFA C8:0 (Caprylic acid)	Fatty acids and metabolites	TCM vs SHAM vs STCM	Saturated_fatty_acids	12	0.9573	not significant	2	1.2089	0.38205	24	6	13	0.008614	0.0043068	0.3309	0.7242	not significant	13	0.169214	0.0130164
LOG_Peakarea_med-normed_OE	303	FFA C14:0 (Myristic acid)	Fatty acids and metabolites	TCM vs SHAM vs STCM	Saturated_fatty_acids	12	0.9573	not significant	2	1.2089	0.38205	24	6	13	0.078817	0.039409	2.616	0.111	not significant	13	0.195834	0.015064
LOG_Peakarea_med-normed_OE	304	FFA C15:0 (Pentadecylic acid)	Fatty acids and metabolites	TCM vs SHAM vs STCM	Saturated_fatty_acids	12	0.9573	not significant	2	1.2089	0.38205	24	6	13	5e-05	2.71e-05	0.001	0.999	not significant	13	0.33538	0.0257986
LOG_Peakarea_med-normed_OE	305	FFA C16:0 (Palmitic acid)	Fatty acids and metabolites	TCM vs SHAM vs STCM	Saturated_fatty_acids	12	0.9573	not significant	2	1.2089	0.38205	24	6	13	0.002523	0.0012615	0.1756	0.8409	not significant	13	0.093411	0.0071855
LOG_Peakarea_med-normed_OE	306	FFA C17:0 (Margaric acid)	Fatty acids and metabolites	TCM vs SHAM vs STCM	Saturated_fatty_acids	12	0.9573	not significant	2	1.2089	0.38205	24	6	13	0.002878	0.0014391	0.1713	0.8444	not significant	13	0.109199	0.0083999
LOG_Peakarea_med-normed_OE	307	FFA C18:0 (Stearic acid)	Fatty acids and metabolites	TCM vs SHAM vs STCM	Saturated_fatty_acids	12	0.9573	not significant	2	1.2089	0.38205	24	6	13	0.000204	0.0001021	0.0172	0.983	not significant	13	0.077413	0.0059549
LOG_Peakarea_med-normed_OE	308	FFA C19:0 (Nonadecylic acid)	Fatty acids and metabolites	TCM vs SHAM vs STCM	Saturated_fatty_acids	12	0.9573	not significant	2	1.2089	0.38205	24	6	13	0.15321	0.076605	2.1598	0.1549	not significant	13	0.46109	0.035469
LOG_Peakarea_med-normed_OE	334	FFA C4:0 (Butyric acid)	Fatty acids and metabolites	TCM vs SHAM vs STCM	Saturated_fatty_acids	12	0.9573	not significant	2	1.2089	0.38205	24	6	13	0.010047	0.0050237	0.8805	0.4379	not significant	13	0.07417	0.0057054
LOG_Peakarea_med-normed_OE	336	FFA C7:0 (Heptylic acid)	Fatty acids and metabolites	TCM vs SHAM vs STCM	Saturated_fatty_acids	12	0.9573	not significant	2	1.2089	0.38205	24	6	13	0.036239	0.01812	1.2402	0.3214	not significant	13	0.18993	0.01461
LOG_Peakarea_med-normed_OE	337	FFA C9:0 (Pelargonic acid)	Fatty acids and metabolites	TCM vs SHAM vs STCM	Saturated_fatty_acids	12	0.9573	not significant	2	1.2089	0.38205	24	6	13	0.014802	0.0074012	1.5629	0.2465	not significant	13	0.061561	0.0047355
LOG_Peakarea_med-normed_OE	338	FFA C10:0 (Capric acid)	Fatty acids and metabolites	TCM vs SHAM vs STCM	Saturated_fatty_acids	12	0.9573	not significant	2	1.2089	0.38205	24	6	13	0.1423	0.071149	1.9516	0.1815	not significant	13	0.47395	0.036458
LOG_Peakarea_med-normed_OE	339	FFA C11:0 (Undecylic acid)	Fatty acids and metabolites	TCM vs SHAM vs STCM	Saturated_fatty_acids	12	0.9573	not significant	2	1.2089	0.38205	24	6	13	0.0341	0.0170498	3.711	0.05309	slight significance	13	0.059728	0.0045944
LOG_Peakarea_med-normed_OE	310	FFA C12:1 (Lauroleic acid)	Fatty acids and metabolites	TCM vs SHAM vs STCM	Unsaturated_fatty_acids	23	residuals have rank 12 < 19								0.006658	0.0033289	0.2412	0.7894	not significant	12	0.165595	0.0137996	only MVA_UVA metabolites
LOG_Peakarea_med-normed_OE	311	FFA C14:1 (Myristoleic acid)	Fatty acids and metabolites	TCM vs SHAM vs STCM	Unsaturated_fatty_acids	23	residuals have rank 12 < 19								0.3031	0.151551	9.9697	0.002813	very significant	12	0.18241	0.015201	only MVA_UVA metabolites
LOG_Peakarea_med-normed_OE	312	FFA C15:1 (Pentadecenoic acid)	Fatty acids and metabolites	TCM vs SHAM vs STCM	Unsaturated_fatty_acids	23	residuals have rank 12 < 19								0.00227	0.001135	0.0357	0.965	not significant	12	0.3814	0.031783	only MVA_UVA metabolites
LOG_Peakarea_med-normed_OE	313	FFA C16:1 (Palmitoleic acid)	Fatty acids and metabolites	TCM vs SHAM vs STCM	Unsaturated_fatty_acids	23	residuals have rank 12 < 19								0.02543	0.012717	0.1843	0.834	not significant	12	0.82789	0.06899	only MVA_UVA metabolites
LOG_Peakarea_med-normed_OE	314	FFA C17:1 (Heptadecenoic acid)	Fatty acids and metabolites	TCM vs SHAM vs STCM	Unsaturated_fatty_acids	23	residuals have rank 12 < 19								0.01562	0.007812	0.2465	0.7854	not significant	12	0.38037	0.031698	only MVA_UVA metabolites
LOG_Peakarea_med-normed_OE	315	FFA C18:1 (Oleic acid)	Fatty acids and metabolites	TCM vs SHAM vs STCM	Unsaturated_fatty_acids	23	residuals have rank 12 < 19								0.066603	0.033301	1.4184	0.2799	not significant	12	0.281732	0.023478	only MVA_UVA metabolites
LOG_Peakarea_med-normed_OE	318	FFA C12:2 (Dodecadienoic acid)	Fatty acids and metabolites	TCM vs SHAM vs STCM	Unsaturated_fatty_acids	23	residuals have rank 12 < 19								0.00147	0.000735	0.0681	0.9345	not significant	12	0.1295	0.010792	only MVA_UVA metabolites
LOG_Peakarea_med-normed_OE	319	FFA C14:2 (Tetradecadienoic acid)	Fatty acids and metabolites	TCM vs SHAM vs STCM	Unsaturated_fatty_acids	23	residuals have rank 12 < 19								0.067169	0.033584	1.5104	0.26	not significant	12	0.266831	0.022236	only MVA_UVA metabolites
LOG_Peakarea_med-normed_OE	320	FFA C16:2 (Palmitolinoleic acid)	Fatty acids and metabolites	TCM vs SHAM vs STCM	Unsaturated_fatty_acids	23	residuals have rank 12 < 19								0.09549	0.047746	1.5482	0.2523	not significant	12	0.37007	0.030839	only MVA_UVA metabolites
LOG_Peakarea_med-normed_OE	321	FFA C18:2 (Linoleic Acid, LA)	Fatty acids and metabolites	TCM vs SHAM vs STCM	Unsaturated_fatty_acids	23	residuals have rank 12 < 19								0.064641	0.03232	3.857	0.05087	slight significance	12	0.100556	0.00838	only MVA_UVA metabolites
LOG_Peakarea_med-normed_OE	322	FFA C20:2 (Eicosadienoic acid)	Fatty acids and metabolites	TCM vs SHAM vs STCM	Unsaturated_fatty_acids	23	residuals have rank 12 < 19								0.16816	0.084082	3.8423	0.05132	slight significance	12	0.2626	0.021883	only MVA_UVA metabolites
LOG_Peakarea_med-normed_OE	324	FFA C16:3 (Hiragonic acid)	Fatty acids and metabolites	TCM vs SHAM vs STCM	Unsaturated_fatty_acids	23	residuals have rank 12 < 19								0.05737	0.028684	0.7952	0.4739	not significant	12	0.43284	0.03607	only MVA_UVA metabolites
LOG_Peakarea_med-normed_OE	325	FFA C18:3 (a-Linolenic acid, ALA, or g-linolenic acid, GLA)	Fatty acids and metabolites	TCM vs SHAM vs STCM	Unsaturated_fatty_acids	23	residuals have rank 12 < 19								0.07232	0.036159	0.5916	0.5688	not significant	12	0.73349	0.061124	only MVA_UVA metabolites
LOG_Peakarea_med-normed_OE	328	FFA C20:4 (Arachidonic acid, ARA)	Fatty acids and metabolites	TCM vs SHAM vs STCM	Unsaturated_fatty_acids	23	residuals have rank 12 < 19								0.014426	0.0072131	0.8029	0.4707	not significant	12	0.107813	0.0089844	only MVA_UVA metabolites
LOG_Peakarea_med-normed_OE	340	FFA C13:0 (Tridecanoic acid)	Fatty acids and metabolites	TCM vs SHAM vs STCM	Unsaturated_fatty_acids	23	residuals have rank 12 < 19								0.008691	0.0043453	1.4959	0.263	not significant	12	0.034859	0.0029049	only MVA_UVA metabolites
LOG_Peakarea_med-normed_OE	341	FFA C20:6 (Eicosatriynoic acid)	Fatty acids and metabolites	TCM vs SHAM vs STCM	Unsaturated_fatty_acids	23	residuals have rank 12 < 19								10.0556	5.0278	16.72	0.0003392	highly significant	12	3.6086	0.3007	only MVA_UVA metabolites
LOG_Peakarea_med-normed_OE	405	FFA C13:1 (Tridecenoic acid)	Fatty acids and metabolites	TCM vs SHAM vs STCM	Unsaturated_fatty_acids	23	residuals have rank 12 < 19								0.005912	0.0029559	0.3437	0.7159	not significant	12	0.10319	0.0085992	only MVA_UVA metabolites
LOG_Peakarea_med-normed_OE	406	FFA C13:2 (Tridecadienoic acid)	Fatty acids and metabolites	TCM vs SHAM vs STCM	Unsaturated_fatty_acids	23	residuals have rank 12 < 19								0.00799	0.0039952	0.4297	0.6603	not significant	12	0.11158	0.0092983	only MVA_UVA metabolites
LOG_Peakarea_med-normed_OE	407	FFA C15:2 (Pentadedienoic acid)	Fatty acids and metabolites	TCM vs SHAM vs STCM	Unsaturated_fatty_acids	23	residuals have rank 12 < 19								0.002968	0.0014839	0.0944	0.9106	not significant	12	0.188681	0.0157235	only MVA_UVA metabolites
LOG_Peakarea_med-normed_OE	316	FFA C19:1 (Nonadecenoic acid)	Fatty acids and metabolites	TCM vs SHAM vs STCM	Unsaturated_fatty_acids	23	0.3176	not significant	2	0.62532	1.2509	8	22	13	0.091179	0.04559	4.1845	0.03954	significant	13	0.141634	0.010895	only UVA metabolites
LOG_Peakarea_med-normed_OE	326	FFA C20:3 (Dihomo-g-linolenic acid, DGLA)	Fatty acids and metabolites	TCM vs SHAM vs STCM	Unsaturated_fatty_acids	23	0.3176	not significant	2	0.62532	1.2509	8	22	13	0.02731	0.0136549	2.1209	0.1595	not significant	13	0.083697	0.0064383	only UVA metabolites
LOG_Peakarea_med-normed_OE	327	FFA C18:4 (Stearidonic acid)	Fatty acids and metabolites	TCM vs SHAM vs STCM	Unsaturated_fatty_acids	23	0.3176	not significant	2	0.62532	1.2509	8	22	13	0.2366	0.118301	2.4631	0.1239	not significant	13	0.62437	0.048029	only UVA metabolites
LOG_Peakarea_med-normed_OE	408	FFA C17:2 (Heptadedienoic acid)	Fatty acids and metabolites	TCM vs SHAM vs STCM	Unsaturated_fatty_acids	23	0.3176	not significant	2	0.62532	1.2509	8	22	13	0.045419	0.022709	1.9332	0.1841	not significant	13	0.152708	0.011747	only UVA metabolites
LOG_Peakarea_med-normed_OE	310	FFA C12:1 (Lauroleic acid)	Fatty acids and metabolites	TCM vs SHAM vs STCM	Unsaturated_fatty_acids	23	residuals have rank 12 < 23								0.006658	0.0033289	0.2412	0.7894	not significant	12	0.165595	0.0137996
LOG_Peakarea_med-normed_OE	311	FFA C14:1 (Myristoleic acid)	Fatty acids and metabolites	TCM vs SHAM vs STCM	Unsaturated_fatty_acids	23	residuals have rank 12 < 23								0.3031	0.151551	9.9697	0.002813	very significant	12	0.18241	0.015201
LOG_Peakarea_med-normed_OE	312	FFA C15:1 (Pentadecenoic acid)	Fatty acids and metabolites	TCM vs SHAM vs STCM	Unsaturated_fatty_acids	23	residuals have rank 12 < 23								0.00227	0.001135	0.0357	0.965	not significant	12	0.3814	0.031783
LOG_Peakarea_med-normed_OE	313	FFA C16:1 (Palmitoleic acid)	Fatty acids and metabolites	TCM vs SHAM vs STCM	Unsaturated_fatty_acids	23	residuals have rank 12 < 23								0.02543	0.012717	0.1843	0.834	not significant	12	0.82789	0.06899
LOG_Peakarea_med-normed_OE	314	FFA C17:1 (Heptadecenoic acid)	Fatty acids and metabolites	TCM vs SHAM vs STCM	Unsaturated_fatty_acids	23	residuals have rank 12 < 23								0.01562	0.007812	0.2465	0.7854	not significant	12	0.38037	0.031698
LOG_Peakarea_med-normed_OE	315	FFA C18:1 (Oleic acid)	Fatty acids and metabolites	TCM vs SHAM vs STCM	Unsaturated_fatty_acids	23	residuals have rank 12 < 23								0.066603	0.033301	1.4184	0.2799	not significant	12	0.281732	0.023478
LOG_Peakarea_med-normed_OE	316	FFA C19:1 (Nonadecenoic acid)	Fatty acids and metabolites	TCM vs SHAM vs STCM	Unsaturated_fatty_acids	23	residuals have rank 12 < 23								0.087832	0.043916	3.7209	0.05529	slight significance	12	0.141631	0.011803
LOG_Peakarea_med-normed_OE	318	FFA C12:2 (Dodecadienoic acid)	Fatty acids and metabolites	TCM vs SHAM vs STCM	Unsaturated_fatty_acids	23	residuals have rank 12 < 23								0.00147	0.000735	0.0681	0.9345	not significant	12	0.1295	0.010792
LOG_Peakarea_med-normed_OE	319	FFA C14:2 (Tetradecadienoic acid)	Fatty acids and metabolites	TCM vs SHAM vs STCM	Unsaturated_fatty_acids	23	residuals have rank 12 < 23								0.067169	0.033584	1.5104	0.26	not significant	12	0.266831	0.022236
LOG_Peakarea_med-normed_OE	320	FFA C16:2 (Palmitolinoleic acid)	Fatty acids and metabolites	TCM vs SHAM vs STCM	Unsaturated_fatty_acids	23	residuals have rank 12 < 23								0.09549	0.047746	1.5482	0.2523	not significant	12	0.37007	0.030839
LOG_Peakarea_med-normed_OE	321	FFA C18:2 (Linoleic Acid, LA)	Fatty acids and metabolites	TCM vs SHAM vs STCM	Unsaturated_fatty_acids	23	residuals have rank 12 < 23								0.064641	0.03232	3.857	0.05087	slight significance	12	0.100556	0.00838
LOG_Peakarea_med-normed_OE	322	FFA C20:2 (Eicosadienoic acid)	Fatty acids and metabolites	TCM vs SHAM vs STCM	Unsaturated_fatty_acids	23	residuals have rank 12 < 23								0.16816	0.084082	3.8423	0.05132	slight significance	12	0.2626	0.021883
LOG_Peakarea_med-normed_OE	324	FFA C16:3 (Hiragonic acid)	Fatty acids and metabolites	TCM vs SHAM vs STCM	Unsaturated_fatty_acids	23	residuals have rank 12 < 23								0.05737	0.028684	0.7952	0.4739	not significant	12	0.43284	0.03607
LOG_Peakarea_med-normed_OE	325	FFA C18:3 (a-Linolenic acid, ALA, or g-linolenic acid, GLA)	Fatty acids and metabolites	TCM vs SHAM vs STCM	Unsaturated_fatty_acids	23	residuals have rank 12 < 23								0.07232	0.036159	0.5916	0.5688	not significant	12	0.73349	0.061124
LOG_Peakarea_med-normed_OE	326	FFA C20:3 (Dihomo-g-linolenic acid, DGLA)	Fatty acids and metabolites	TCM vs SHAM vs STCM	Unsaturated_fatty_acids	23	residuals have rank 12 < 23								0.035753	0.0178767	3.0128	0.08705	slight significance	12	0.071203	0.0059336
LOG_Peakarea_med-normed_OE	327	FFA C18:4 (Stearidonic acid)	Fatty acids and metabolites	TCM vs SHAM vs STCM	Unsaturated_fatty_acids	23	residuals have rank 12 < 23								0.26148	0.130741	2.6172	0.1139	not significant	12	0.59945	0.049954
LOG_Peakarea_med-normed_OE	328	FFA C20:4 (Arachidonic acid, ARA)	Fatty acids and metabolites	TCM vs SHAM vs STCM	Unsaturated_fatty_acids	23	residuals have rank 12 < 23								0.014426	0.0072131	0.8029	0.4707	not significant	12	0.107813	0.0089844
LOG_Peakarea_med-normed_OE	340	FFA C13:0 (Tridecanoic acid)	Fatty acids and metabolites	TCM vs SHAM vs STCM	Unsaturated_fatty_acids	23	residuals have rank 12 < 23								0.008691	0.0043453	1.4959	0.263	not significant	12	0.034859	0.0029049
LOG_Peakarea_med-normed_OE	341	FFA C20:6 (Eicosatriynoic acid)	Fatty acids and metabolites	TCM vs SHAM vs STCM	Unsaturated_fatty_acids	23	residuals have rank 12 < 23								10.0556	5.0278	16.72	0.0003392	highly significant	12	3.6086	0.3007
LOG_Peakarea_med-normed_OE	405	FFA C13:1 (Tridecenoic acid)	Fatty acids and metabolites	TCM vs SHAM vs STCM	Unsaturated_fatty_acids	23	residuals have rank 12 < 23								0.005912	0.0029559	0.3437	0.7159	not significant	12	0.10319	0.0085992
LOG_Peakarea_med-normed_OE	406	FFA C13:2 (Tridecadienoic acid)	Fatty acids and metabolites	TCM vs SHAM vs STCM	Unsaturated_fatty_acids	23	residuals have rank 12 < 23								0.00799	0.0039952	0.4297	0.6603	not significant	12	0.11158	0.0092983
LOG_Peakarea_med-normed_OE	407	FFA C15:2 (Pentadedienoic acid)	Fatty acids and metabolites	TCM vs SHAM vs STCM	Unsaturated_fatty_acids	23	residuals have rank 12 < 23								0.002968	0.0014839	0.0944	0.9106	not significant	12	0.188681	0.0157235
LOG_Peakarea_med-normed_OE	408	FFA C17:2 (Heptadedienoic acid)	Fatty acids and metabolites	TCM vs SHAM vs STCM	Unsaturated_fatty_acids	23	residuals have rank 12 < 23								0.046516	0.023258	1.8424	0.2005	not significant	12	0.151486	0.012624
LOG_Peakarea_med-normed_OE	162	Oxoglutaric acid (a-Ketoglutarate, KG)	Energy metabolism	TCM vs SHAM vs STCM	Citric_acid_cycle_short	5	0.02411	significant	2	1.1661	2.7965	10	20	13	0.14068	0.07034	11.041	0.001576	very significant	13	0.082819	0.006371
LOG_Peakarea_med-normed_OE	199	Succinic acid	Energy metabolism	TCM vs SHAM vs STCM	Citric_acid_cycle_short	5	0.02411	significant	2	1.1661	2.7965	10	20	13	0.058032	0.029016	1.9007	0.1887	not significant	13	0.198453	0.015266
LOG_Peakarea_med-normed_OE	82	Fumaric acid	Energy metabolism	TCM vs SHAM vs STCM	Citric_acid_cycle_short	5	0.02411	significant	2	1.1661	2.7965	10	20	13	0.40222	0.201108	4.9078	0.02583	significant	13	0.5327	0.040977
LOG_Peakarea_med-normed_OE	130	Malic acid	Energy metabolism	TCM vs SHAM vs STCM	Citric_acid_cycle_short	5	0.02411	significant	2	1.1661	2.7965	10	20	13	0.140072	0.070036	16.742	0.000253	highly significant	13	0.054381	0.004183
LOG_Peakarea_med-normed_OE	54	Citric acid	Energy metabolism	TCM vs SHAM vs STCM	Citric_acid_cycle_short	5	0.02411	significant	2	1.1661	2.7965	10	20	13	0.013536	0.006768	1.3242	0.2996	not significant	13	0.066442	0.005111

## Sheet: per-metabolite
Supplemental Table S02: Metabolomics data of rabbit heart tissue.			MVA_UVA if <																								manually checked	10	0.75	0.3	0.3	0.2	manually checked	10	0.75	0.3	manually checked	10	0.75	0.3	0.3	0.2
			UVA if >																								manually checked	10	0.75	0.3	0.3	0.2	manually checked	10	0.75	0.3	manually checked	10	0.75	0.3	0.3	0.2
			no statistics if >																								manually checked	15	1	0.75	0.5	0.75	manually checked	15	1	0.8	manually checked	15	1	0.75	0.5	0.75
			excluded if >																								manually checked	15	1.5	0.9	0.8	0.9	manually checked	15	1.5	0.8	manually checked	15	1.5	0.9	0.8	0.9
	148 MVA_UVA		group_short_ANOVA	SHAM				SHAM				TCM									QC (pool from all samples)	QC (pool from all samples)	QC (pool from all samples)	QC (pool from all samples)	QC (pool from all samples)	QC (pool from all samples)	QC (pool from all samples)	all samples	all samples	all samples	all samples	UM (UltimateMix)	UM (UltimateMix)	UM (UltimateMix)	UM (UltimateMix)	UM (UltimateMix)	UM (UltimateMix)	blank			QC (pool from all samples)	UM (UltimateMix)	all samples	STCM	SHAM	TCM	all samples	all samples	all samples
	82 UVA			versus				versus				versus																											ExSolBlank	Ref-Stds
	0 ISTD_MVA_UVA			TCM				STCM				STCM
JR_ID	Statistics_final	Metabolite_Name	Metabolite_Class	1.SHAM vs TCM.simple: group.Ratio_medians_med_normed	1.SHAM vs TCM.simple: group.p-value	1.SHAM vs TCM.simple: group.p-value_BH_adj_per_model_Nr_contrast	1.SHAM vs TCM.simple: group.t-ratio	1.SHAM vs STCM.simple: group.Ratio_medians_med_normed	1.SHAM vs STCM.simple: group.p-value	1.SHAM vs STCM.simple: group.p-value_BH_adj_per_model_Nr_contrast	1.SHAM vs STCM.simple: group.t-ratio	1.TCM vs STCM.simple: group.Ratio_medians_med_normed	1.TCM vs STCM.simple: group.p-value	1.TCM vs STCM.simple: group.p-value_BH_adj_per_model_Nr_contrast	1.TCM vs STCM.simple: group.t-ratio	m/z	Chemical Formula	HMDB_ID	HMDB_mapping	Alternative_identity	QC.Rt_Median	QC.Rt_SD	QC.Median of ppm difference to target mass	QC.Range of ppm difference to target mass	QC.Peakarea_RSD	QC.Data_missing_percentage	Blank load QC (percentage of blank from QC)	sample.Median of ppm difference to target mass	sample.Range of ppm difference to target mass	sample.Rt_SD	sample.Data_missing_percentage	UM.Median of ppm difference to target mass	UM.Range of ppm difference to target mass	UM.Rt_SD	UM.Peakarea_RSD	UM.Data_missing_percentage	Blank load UM (percentage of blank from UM)	blank.Peakarea_Median	ExSolBlank.Peakarea_Median	Ref-Std_available	QC.Peakarea_Median	UM.Peakarea_Median	sample.Peakarea_Median	STCM.group median of Peakarea (only samples for ANOVA)	SHAM.group median of Peakarea (only samples for ANOVA)	TCM.group median of Peakarea (only samples for ANOVA)	PCA component R²(1) 24.1% (loading)	PCA component R²(2) 12.9% (loading)	PCA component R²(3) 11.1% (loading)
3	MVA_UVA	1-Methylhistidine	Amino acids, peptides and metabolites	1.24857	0.519933	0.879893	-0.661358	1.04747	0.936753	0.962185	-0.0809014	1.19198	0.587823	0.76249	-0.555745	170.092	C7H11N3O2	HMDB00001	most likley		8.46624	0.131868	5.17943	1.24418	0.0448997	0	0.00786671	5.50248	1.66461	0.135997	0	4.96084	1.4925	0.0148176	0.0234792	0	0.00636642	879691	506233	yes	1.11825e+08	1.38177e+08	1.00142e+08	2.82516e+08	2.37014e+08	1.74769e+06	-0.0348832	-0.0249263	0.0844865
9	MVA_UVA	3-Methyl-2-oxovaleric acid	Amino acids, peptides and metabolites	1.02741	0.953167	0.992575	0.0598734	0.686457	0.355804	0.593878	0.95746	1.49668	0.405703	0.655652	-0.859373	129.056	C6H10O3	HMDB00491	most likley		3.07371	0.0383287	15.139	1.56501	0.211824	0	0.0394353	15.5376	1.53533	0.0314721	0	14.9695	1.71894	0.023798	0.0748917	0	0.000842195	229755	57943.1	yes	5.82612e+06	2.72805e+08	4.81923e+06	1.45148e+07	9.69798e+06	3.52544e+06	-0.0122811	0.005073	0.0911552
332	MVA_UVA	Alanine	Amino acids, peptides and metabolites	0.759919	0.0111146	0.295253	2.95731	0.750572	0.0090149	0.0538522	3.06618	1.01245	0.918576	0.978952	-0.104232	88.0404	C3H7NO2	HMDB00161	most likley		8.05338	0.0146578	22.0338	1.61761	0.0485592	0	0.00580764	22.5421	1.65601	0.0238573	0	22.0561	1.90343	0.0115354	0.151494	0	0.0653128	2.01892e+06	4.20414e+06		3.47631e+08	3.09115e+07	3.57666e+08	7.95592e+08	7.85807e+08	5.07662e+06	-0.12719	0.00477612	0.0766837
33	MVA_UVA	Anserine	Amino acids, peptides and metabolites	1.26606	0.367979	0.859284	-0.932692	0.956306	0.328426	0.585159	1.01543	1.3239	0.0848817	0.321136	-1.86519	241.13	C10H16N4O3	HMDB00194	most likley		9.14857	0.00920868	6.21251	1.35103	0.0890388	0	9.57422e-05	6.34967	1.90896	0.0139913	0	6.09215	1.60342	0.0254023	0.0335285	0	0.0167064	45936.1	22054.3	yes	4.7979e+08	2.74962e+06	4.77714e+08	1.49101e+09	1.12622e+09	3.66767e+08	-0.0348763	0.0219711	0.031291
35	MVA_UVA	Arginine	Amino acids, peptides and metabolites	0.665474	0.0743997	0.532379	1.9399	0.560191	0.00933934	0.0543598	3.0478	1.18794	0.308119	0.557931	-1.06074	175.119	C6H14N4O2	HMDB00517	most likley		11.0956	0.0270059	5.05241	1.34629	0.236464	0	0.00558753	5.52463	1.55914	0.0205152	0	5.1203	1.4763	0.0174126	0.116088	0	0.0094287	3.10415e+06	572554	yes	5.55549e+08	3.29223e+08	6.67204e+08	1.32407e+09	1.11459e+09	9.82814e+06	-0.135358	-0.00449486	0.0634171
37	MVA_UVA	Asparagine	Amino acids, peptides and metabolites	0.733028	0.213358	0.726246	1.30852	0.741322	0.00892863	0.0538522	3.07118	0.988812	0.115317	0.363568	-1.68761	133.061	C4H8N2O3	HMDB00168	most likley		8.5787	0.034004	4.64018	1.3035	0.0548563	0	0.00456224	5.07888	1.76526	0.0196402	0	3.61024	1.86953	0.0142863	0.0398632	0	0.0205967	306826	222767		6.72533e+07	1.48968e+07	6.43652e+07	1.39206e+08	1.40781e+08	1.81868e+07	-0.105225	-0.000645311	0.0900919
38	MVA_UVA	Aspartic acid	Amino acids, peptides and metabolites	0.668122	0.028752	0.327987	2.45846	0.963161	0.814058	0.879958	0.24002	0.693676	0.0534305	0.247884	2.124	134.045	C4H7NO4	HMDB00191	most likley		8.92595	0.0137873	5.04493	1.19959	0.0413066	0	0.000956972	5.3234	1.82246	0.0200104	0	4.13102	1.62737	0.00965047	0.0569227	0	0.0040812	51028.8	23942.9	yes	5.33232e+07	1.25034e+07	5.46007e+07	1.00728e+08	1.45209e+08	1.98187e+06	0.0163201	-0.0329003	0.153995
48	MVA_UVA	Carnosine	Amino acids, peptides and metabolites	1.81944	0.0117061	0.295253	-2.93033	1.34706	0.0522019	0.194259	-2.13677	1.35068	0.460945	0.702246	-0.759776	227.114	C9H14N4O3	HMDB00033	most likley		9.25425	0.0237279	5.85871	1.29801	0.109749	0	0.000129341	5.95608	1.80748	0.0161513	0	5.85581	2.0612	0.0166764	0.0464407	0	0.206002	111549	48729.9	yes	8.62444e+08	541496	8.47139e+08	2.90739e+09	2.15255e+09	7.8927e+07	0.0606824	-0.0602334	0.0177238
55	MVA_UVA	Citrulline	Amino acids, peptides and metabolites	1.70689	0.339596	0.837917	-0.991377	1.15957	0.898295	0.939558	-0.130337	1.47201	0.42459	0.669319	-0.824383	174.088	C6H13N3O3	HMDB00904	most likley		8.64875	0.00982578	10.4815	1.60944	0.0681349	0	0.00124962	10.7835	1.67366	0.0171322	0	10.4262	1.65662	0.0121465	0.0303298	0	0.00101248	22393.3	25966.5	yes	1.79201e+07	2.21173e+07	1.36943e+07	4.99384e+07	3.39254e+07	4.65454e+09	-0.044025	-0.0308896	0.0708715
60	MVA_UVA	Creatine	Amino acids, peptides and metabolites	0.747522	0.0180556	0.321283	2.704	0.738941	0.0261577	0.118756	2.50867	1.01161	0.854531	0.937244	0.187022	132.077	C4H9N3O2	HMDB00064	most likley		8.05121	0.0142871	4.10491	1.38636	0.0427123	0	0.000279431	4.36128	1.7341	0.036387	0	4.03172	1.71964	0.0261969	0.0582598	0	0.0477138	1.6575e+06	2.58397e+06	yes	5.93168e+09	3.47383e+07	6.13961e+09	1.35203e+10	1.33651e+10	4.48563e+07	-0.123025	-0.0503754	0.0779184
61	MVA_UVA	Creatinine	Amino acids, peptides and metabolites	0.899051	0.609049	0.89373	0.524071	0.859268	0.379355	0.604965	0.910061	1.0463	0.717663	0.848487	-0.369557	114.066	C4H7N3O	HMDB00562	most likley		5.72329	0.0210107	2.37183	1.32147	0.150783	0	0.00650475	2.57631	1.74595	0.0449458	0	2.47122	1.39757	0.0401874	0.0645804	0	0.00679395	1.37247e+07	5.79536e+07	yes	2.10995e+09	2.02014e+09	2.16575e+09	5.38036e+09	5.14228e+09	4.82976e+09	-0.106875	-0.0587881	0.097963
89	MVA_UVA	Glutamic acid	Amino acids, peptides and metabolites	1.10425	0.967842	0.992575	0.0410979	0.780896	0.0396604	0.166435	2.28621	1.41408	0.0510004	0.247884	-2.14953	148.06	C5H9NO4	HMDB00148	most likley		8.81966	0.0199662	5.34337	1.26811	0.0852721	0	0.000412572	5.5119	1.72022	0.01827	0	4.92833	1.60546	0.0193713	0.0535115	0	0.00295153	712821	528538	yes	1.72775e+09	2.41509e+08	1.75245e+09	5.10358e+09	3.60911e+09	3.65286e+09	-0.0618445	0.0175891	0.0997817
90	MVA_UVA	Glutamine	Amino acids, peptides and metabolites	0.697955	0.031685	0.327987	2.4067	0.554293	0.000647196	0.00918209	4.45621	1.25918	0.0715004	0.300567	-1.96226	147.076	C5H10N2O3	HMDB00641	most likley		8.40986	0.0213023	4.57895	1.25857	0.0812766	0	0.000338433	4.79354	2.01712	0.0268577	0	4.55024	1.58121	0.0255275	0.0325312	0	0.00711571	1.20519e+06	983323		3.56108e+09	1.6937e+08	3.56679e+09	8.22595e+09	6.53278e+09	6.27609e+06	-0.148671	0.0265037	0.0891177
445	MVA_UVA	Glycine	Amino acids, peptides and metabolites	0.953651	0.521126	0.879893	0.659438	0.990063	0.857985	0.914378	0.182527	0.963222	0.655489	0.798612	0.456607	76.0393	C2H5NO2	HMDB00123	most likley		8.28333	0.0297452	-3.29427	1.41555	0.22008	0	0.0687597	-3.04151	1.85009	0.0280458	0	-3.59296	1.56341	0.0115716	0.13687	0	0.0967869	282724	147404		4.11178e+06	2.9211e+06	3.81007e+06	8.93113e+06	9.27214e+06	5.11245e+09	0.00332782	0.0202999	0.126164
114	MVA_UVA	Homocysteine	Amino acids, peptides and metabolites	0.801481	0.968363	0.992575	0.0404965	0.65094	0.493723	0.669457	0.705907	1.23127	0.532504	0.732596	-0.642704	134.028	C4H9NO2S	HMDB00742	most likley		4.70283	0.207344	-6.08606	9.55435	0.265664	0	0	-6.87206	8.71678	0.318675	0.0625					1	0		2405.63	yes	244262		151514	436682	354661	1.97293e+06	-0.105214	-0.0836065	-0.125704
123	MVA_UVA	Kynurenine	Amino acids, peptides and metabolites	0.677296	0.370968	0.859284	0.926698	0.646582	0.119027	0.329775	1.66891	1.0475	0.489879	0.719009	-0.71061	209.092	C10H12N2O3	HMDB00684	most likley		6.82293	0.019634	6.55106	1.84072	0.0833018	0	0	6.45611	2.15765	0.0263825	0	6.83339	1.4908	0.0303665	0.0554087	0	0		1529.77		1.54041e+06	775285	1.40213e+06	3.17601e+06	3.03199e+06	3.53095e+07	-0.0911967	0.0319011	0.136482
125	MVA_UVA	L-Cystathionine	Amino acids, peptides and metabolites	0.515111	0.0551599	0.468949	2.10648	0.862271	0.346807	0.585159	0.976147	0.597389	0.298825	0.551762	1.08221	223.075	C7H14N2O4S	HMDB00099	most likley		10.4799	0.0427266	6.01334	1.33839	0.158262	0	0.000855054	6.43084	2.13885	0.0372844	0	6.23211	1.47578	0.0303111	0.08079	0	0.00433801	1724.53	1902.21	yes	2.01687e+06	397539	2.32214e+06	3.87568e+06	6.48771e+06	1.54585e+07	-0.0497477	-0.0290152	0.135641
126	MVA_UVA	Leucine, Isoleucine	Amino acids, peptides and metabolites	1.14051	0.592528	0.879893	-0.548674	0.79948	0.299634	0.566808	1.08032	1.42656	0.142848	0.413132	-1.55965	132.102	C6H13NO2	HMDB00172, HMDB00687	exemplaric		7.01712	0.0330913	4.33893	1.87431	0.074537	0	0	4.59325	1.90964	0.02528	0	4.55844	1.32061	0.019242	0.0630404	0	0				7.46648e+07	1.37056e+08	7.60602e+07	2.14649e+08	1.50466e+08	3.72975e+08	-0.0901628	-0.00680364	-0.0559854
129	MVA_UVA	Lysine	Amino acids, peptides and metabolites	0.854139	0.354375	0.852615	0.960406	0.624802	0.00382753	0.0310303	3.51166	1.36705	0.0296198	0.192106	-2.44264	147.113	C6H14N2O2	HMDB00182	most likley		11.384	0.0204371	5.40785	1.3425	0.173289	0	0.00305095	5.7734	1.61573	0.0171691	0	5.18444	1.48623	0.0113308	0.101424	0	0.00174008	340793	181598		1.11701e+08	1.95849e+08	1.15633e+08	3.1327e+08	2.29157e+08	2.13658e+06	-0.0880748	0.0555573	0.00343784
136	MVA_UVA	Methionine	Amino acids, peptides and metabolites	0.726222	0.128504	0.634139	1.62335	0.505769	0.00144727	0.0164265	4.02328	1.43588	0.0388198	0.225793	-2.29776	148.044	C5H11NO2S	HMDB00696	most likley		7.21003	0.0497091	12.6212	2.21106	0.0748054	0	0.0281787	12.8305	2.48717	0.0312576	0	13.0284	1.62585	0.0324152	0.180499	0	0.046309	82244.1			2.91866e+06	1.77599e+06	2.8992e+06	7.13741e+06	4.97077e+06	7.17908e+06	-0.132421	0.0309805	0.0808214
157	MVA_UVA	Ornithine	Amino acids, peptides and metabolites	0.574332	0.0657163	0.532379	2.00946	0.381713	0.00480634	0.0356845	3.39302	1.50462	0.208101	0.519109	-1.32465	133.097	C5H12N2O2	HMDB00214	most likley		11.3568	0.00615595	4.93295	1.19707	0.13149	0	0.0336291	5.42958	1.55417	0.0206944	0	4.32398	1.61895	0.0143203	0.0915963	0	0.0156455	1.48572e+06	834176	yes	4.41796e+07	9.49615e+07	4.73296e+07	9.68914e+07	6.43961e+07	2.20406e+09	-0.149667	0.0288111	0.0610348
176	MVA_UVA	Phenylalanine	Amino acids, peptides and metabolites	0.937865	0.62213	0.894202	0.504825	0.705217	0.124981	0.334614	1.63993	1.3299	0.296874	0.551762	-1.08678	166.086	C9H11NO2	HMDB00159	most likley		6.83375	0.0174332	5.92121	1.26912	0.0992749	0	0	6.10973	1.74213	0.0226439	0	5.74959	1.46035	0.0217112	0.0440136	0	0			yes	3.5948e+07	4.52558e+07	3.18752e+07	8.78012e+07	6.60211e+07	1.04694e+09	-0.144173	-0.0457602	-0.00430201
183	MVA_UVA	Proline	Amino acids, peptides and metabolites	1.11871	0.997203	0.997203	0.00357386	0.779589	0.0928994	0.278946	1.81348	1.435	0.10676	0.341332	-1.73286	116.071	C5H9NO2	HMDB00162	most likley		7.72067	0.0230521	1.68067	1.46934	0.117733	0	0.0380051	2.07004	1.61422	0.037817	0	2.05563	1.48936	0.114863	0.0736584	0	0.0362951	563263	1.20062e+06		1.48207e+07	1.5519e+07	1.77291e+07	5.01811e+07	3.49694e+07	1.21159e+07	-0.102834	0.0397503	-0.00272428
188	MVA_UVA	Pyroglutamic acid	Amino acids, peptides and metabolites	0.717951	0.0282318	0.327987	2.46817	0.57869	0.000457044	0.00741064	4.64694	1.24065	0.0572457	0.254799	-2.08602	130.05	C5H7NO3	HMDB00267	most likley		8.40986	0.0207508	2.77607	1.34847	0.0650385	0	4.45577e-05	3.15141	1.85256	0.0356918	0	3.43547	1.48071	0.0261118	0.0348797	0	0.000792765	68036.1	479564	yes	1.52692e+09	8.58213e+07	1.52542e+09	3.46753e+09	2.79493e+09	8.15829e+06	-0.144683	0.0277421	0.0975382
192	MVA_UVA	Serine	Amino acids, peptides and metabolites	0.710579	0.327092	0.837917	1.01835	1.13893	0.587701	0.744788	-0.555929	0.623903	0.155656	0.418825	1.50725	106.05	C3H7NO3	HMDB00187	most likley		8.51872	0.0135753	1.06139	1.25708	0.0663522	0	0.0052627	1.36379	1.90242	0.026769	0	1.54579	1.77164	0.0335388	0.0315457	0	0.00439991	88488.8	50417.7		1.68143e+07	2.01115e+07	1.72234e+07	3.28854e+07	5.27092e+07	1.68221e+07	0.00574174	-0.142105	0.0958695
202	MVA_UVA	Taurine	Amino acids, peptides and metabolites	1.13582	0.270559	0.822477	-1.15076	0.998068	0.857007	0.914378	-0.183799	1.13801	0.371421	0.60962	-0.925794	124.007	C2H7NO3S	HMDB00251	most likley		7.82808	0.0272779	15.7104	1.44396	0.127793	0	0.000139243	16.1694	1.71914	0.0455744	0	15.5915	1.79538	0.0251077	0.0554434	0	0.0185408	113416	199446	yes	8.14523e+08	6.11711e+06	9.18429e+08	2.42723e+09	2.13286e+09	1.89906e+08	0.00811879	-0.0673884	0.0243708
653	MVA_UVA	Threonine, Homoserine	Amino acids, peptides and metabolites	1.17716	0.542058	0.879893	-0.626146	0.926095	0.164216	0.398888	1.47425	1.27111	0.0655387	0.280704	-2.01097	120.066	C4H9NO3	HMDB00167, HMDB00719	exemplaric		8.21283	0.0263907	2.54616	1.38406	0.126007	0	0.00519739	2.68479	1.74267	0.0205393	0	2.65691	1.68757	0.0141214	0.0351124	0	0.00344261	100059	72228.9		1.92519e+07	2.9065e+07	2.00978e+07	5.63868e+07	4.43604e+07	592149	-0.0872805	0.0160565	0.0134012
215	MVA_UVA	Tryptophan	Amino acids, peptides and metabolites	0.752239	0.178291	0.674536	1.42299	0.660343	0.0403256	0.166435	2.27723	1.13916	0.428169	0.669543	-0.817868	205.097	C11H12N2O2	HMDB00929	most likley		6.73562	0.0183848	6.00419	1.69196	0.142215	0	0.00169289	6.12052	1.51176	0.0193843	0	6.2774	1.5474	0.00864136	0.0576793	0	0.000680089	14690.9	1542.49		8.67803e+06	2.16015e+07	7.839e+06	1.92666e+07	1.69129e+07	1.63658e+07	-0.149339	-0.014681	0.0445479
216	MVA_UVA	Tyrosine	Amino acids, peptides and metabolites	0.733374	0.055778	0.468949	2.10034	0.492516	0.00169762	0.0175163	3.93862	1.48903	0.101898	0.335228	-1.76002	180.067	C9H11NO3	HMDB00158	most likley		7.42066	0.0295047	9.76006	1.52955	0.0987102	0	0.0293492	10.1032	1.79552	0.0293709	0	9.85951	1.78083	0.0340506	0.100468	0	0.017601	77960.6	40316.9	yes	2.65631e+06	4.42933e+06	2.53312e+06	6.06874e+06	4.07562e+06	6.19075e+06	-0.143538	0.0356467	0.04996
225	MVA_UVA	Valine	Amino acids, peptides and metabolites	0.504894	0.00476988	0.216996	3.39698	1.02147	0.585474	0.744788	-0.559285	0.494284	0.00225893	0.0301633	3.78784	118.086	C5H11NO2	HMDB00883	most likley	Betaine, N-Methyl-a-aminoisobutyric acid, Norvaline, 5-Aminopentanoic acid	7.30296	0.0369466	2.86702	1.41292	0.0584331	0	0.000117684	3.09208	1.71711	0.0312191	0	3.22796	1.56015	0.0273169	0.0824388	0	0.000342308	183008			1.55509e+09	5.34631e+08	1.22215e+09	1.84431e+09	3.73127e+09	2.4822e+06	-0.0290462	-0.135844	0.095009
19	UVA	Acetylglycine	Amino acids, peptides and metabolites	0.510928	0.0058613	0.216996	3.28983	0.976693	0.58829	0.744788	-0.555041	0.52312	0.0027676	0.0330655	3.68118	118.05	C4H7NO3	HMDB00532	most likley		7.28842	0.0291703	-14.9651	1.347	0.116904	0	0	-14.9915	3.64281	0.0426387	0	-12.7243	2.49628	0.0149003	0.14193	0	0		5830.66		1.60015e+06	536317	1.24234e+06	1.96081e+06	3.74829e+06	1.6005e+08
113	UVA	Histidine	Amino acids, peptides and metabolites	0.623355	0.0316786	0.327987	2.40681	0.549884	0.00304011	0.0287543	3.632	1.13361	0.26183	0.551762	-1.17303	156.077	C6H9N3O2	HMDB00177	most likley		8.42142	0.0206796	4.86251	1.23002	0.0751789	0	0.000287757	5.06052	1.85714	0.151823	0	4.5661	1.7253	0.0143842	0.105691	0	0.000609061	129853	1.35595e+06		4.51259e+08	2.13202e+08	4.40085e+08	9.43123e+08	8.31963e+08	6.96598e+06
118	UVA	Indoxyl sulphate	Amino acids, peptides and metabolites	1.58007	0.891544	0.988267	-0.139273	0.827072	0.690952	0.800236	0.40731	1.91044	0.594683	0.762672	-0.546583	212.002	C8H7NO4S	HMDB00682	most likley		2.50416	0.0185214	6.59044	1.33153	0.533575	0	0	6.78237	5.73548	0.0351298	0.0625	6.53466	2.08677	0.0092262	0.0781528	0	0		1824.07		317288	5.36933e+07	196758	811052	424537	2.26272e+08
181	UVA	Phosphoserine	Amino acids, peptides and metabolites	1.48763	0.825719	0.985211	-0.225509	1.76134	0.477866	0.658516	-0.734746	0.844599	0.649463	0.796909	0.467217	184.002	C3H8NO6P	HMDB00272	most likley		10.4161	0.0596532	8.65171	1.70001	0.573572	0	0	8.87251	2.23904	0.185622	0.125	1.59562	9.03909	0.0382844	0.260678	0.5	0			yes	27509.9	41991.5	28008.5	75574.3	89479.5	6.90969e+07
22	MVA_UVA	Adenosylhomocysteine	Carbohydrates and conjugates	0.932728	0.592821	0.879893	0.548234	0.77827	0.0444717	0.178553	2.22422	1.19846	0.132581	0.40128	-1.60464	383.114	C14H20N6O5S	HMDB00939	most likley		8.45657	0.0271688	2.18273	1.86152	0.149692	0	0	2.32363	1.78249	0.0437184	0	-2.0202	2.07961	0.0138703	0.16179	0	0			yes	1.02963e+06	78628.5	1.08876e+06	2.62897e+06	2.19362e+06	3.00074e+09	-0.0133953	0.0915947	0.0178502
85	MVA_UVA	Gluconic acid	Carbohydrates and conjugates	1.12313	0.510705	0.879893	-0.676299	1.51167	0.0694218	0.234826	-1.97881	0.742973	0.234377	0.542895	1.24706	195.051	C6H12O7	HMDB00625	most likley		8.29927	0.0281121	8.19812	1.57555	0.0890277	0	0.00596868	8.5569	1.79475	0.0329707	0	8.16416	1.80315	0.069268	0.0245757	0	0.00302747	62177.2	29585.7	yes	1.04172e+07	2.05377e+07	1.00302e+07	2.67454e+07	3.59978e+07	5.22417e+08	0.0479907	-0.0926034	0.0403248
87	MVA_UVA	Glucosamine 6-phosphate	Carbohydrates and conjugates	1.70476	0.0355316	0.336069	-2.34537	0.628365	0.155906	0.384681	1.50627	2.71301	0.00273361	0.0330655	-3.68766	260.053	C6H14NO8P	HMDB01254	most likley		10.4164	0.0151213	6.68082	1.15368	0.174996	0	0.000407741	7.03222	1.76227	0.0146682	0	6.43011	1.41478	0.0377403	0.680046	0	0.128335	22147.6	77092.9	yes	5.43179e+07	172577	5.69854e+07	2.59024e+08	9.54747e+07	5.90831e+07	-0.0462777	0.0982304	-0.143644
88	MVA_UVA	Glucuronic acid	Carbohydrates and conjugates	3.65668	0.0192086	0.321283	-2.67152	3.59943	0.0791282	0.256496	-1.90509	1.0159	0.476094	0.719009	-0.733806	193.035	C6H10O7	HMDB00127	most likley		8.6758	0.0271973	8.33753	1.86199	0.121186	0	0.00733583	8.62902	1.85167	0.0347601	0	8.14618	1.96864	0.0156398	0.0532914	0	0.00137358	2811.13	37130.2	yes	383206	2.04658e+06	363293	1.05883e+06	1.04225e+06	1.44929e+07	0.0995454	-0.0216922	-0.0816777
108	MVA_UVA	Hexose	Carbohydrates and conjugates	1.10412	0.962319	0.992575	0.0481622	0.920872	0.242953	0.508142	1.22323	1.199	0.280914	0.551762	-1.12504	179.056	C6H12O6	HMDB00122, HMDB00169, HMDB00143	exemplaric	Sum parameter of all with equal chemical formula e.g. Fructose, Mannose, Galactose, …	8.83693	0.044772	9.93652	1.55574	0.0498444	0	0.00293378	10.1513	1.61914	0.0217525	0	9.70187	1.73352	0.0291053	0.0286727	0	0.00349734	487893	276067	yes	1.66302e+08	1.39504e+08	1.67169e+08	4.72891e+08	3.94406e+08	902476	-0.0977774	0.0232523	-0.00956378
134	MVA_UVA	Mannitol, Sorbitol	Carbohydrates and conjugates	1.31288	0.25617	0.812708	-1.18778	2.72102	0.00667369	0.0459069	-3.22239	0.482496	0.0733385	0.301222	1.94799	181.072	C6H14O6	HMDB00765, HMDB00247	exemplaric	Sum parameter of all with equal chemical formula	7.81723	0.0373451	9.32112	1.56281	0.0808968	0	0.00623624	9.80118	1.67122	0.032666	0	9.202	1.91667	0.0272954	0.0386356	0	0.0200988	54776.9	21248.1	yes	8.78365e+06	2.72539e+06	6.13419e+06	1.51905e+07	3.14832e+07	9.74969e+06	0.0852482	-0.0806471	-0.0819996
213	MVA_UVA	Trehalose	Carbohydrates and conjugates	1.26843	0.77861	0.974068	-0.287034	3.56955	0.0920387	0.278946	-1.81884	0.355348	0.166258	0.438843	1.46659	341.109	C12H22O11	HMDB00975	most likley		8.68244	0.0375005	2.52108	1.81616	0.173697	0	0.00770289	2.687	3.61218	0.152115	0	2.82396	2.32611	0.272323	0.155178	0	0.0112664	2247.23		yes	291739	199464	236434	565475	1.59133e+06	6.72447e+07	0.0856476	-0.0124312	-0.0802648
12	UVA	6-Phosphogluconic acid	Carbohydrates and conjugates	1.07888	0.144343	0.638263	-1.55333	1.79075	0.0192371	0.0909757	-2.67074	0.602473	0.304153	0.556795	1.06984	275.017	C6H13O10P	HMDB01316	most likley		11.3435	0.100736	2.34384	3.03151	0.450203	0	0	2.50511	1.84374	0.201268	0	11.7529	8.13751	0.180204	0.757997	0.166667	0		4460.69	yes	99000.6	38504.6	122674	273650	454212	1.32835e+09
94	UVA	Glycerol	Carbohydrates and conjugates	0.523716	0.127232	0.634139	1.62929	0.835224	0.387662	0.604965	0.893828	0.627037	0.493763	0.719009	0.704146	91.0401	C3H8O3	HMDB00131	most likley		5.35475	0.267775	21.2532	1.74005	0.372069	0	0.0493262	21.558	7.24683	0.162907	0	21.2194	1.95539	0.154602	0.203349	0	0.052395	2638.02	1692.83		53481.1	50348.7	58970.1	80732.4	128752	1.106e+06
110	UVA	Hexose mono-phosphate	Carbohydrates and conjugates	1.36377	0.111274	0.616079	-1.7086	0.443719	0.0173304	0.0855218	2.72549	3.0735	0.000955471	0.0180743	-4.24532	259.022	C6H13O9P	HMDB01586, HMDB06330, HMDB00645	exemplaric	Sum parameter of all with equal chemical formula e.g. Fructose-, Mannose-, Galactose-, …-mono-phosphates	10.4813	0.0203108	3.34433	1.53478	0.15734	0	0.000341504	3.72483	1.73496	0.227473	0	2.79549	1.84214	0.0484717	0.184198	0	0.11035	197161	483685	yes	5.77332e+08	1.78668e+06	6.13687e+08	2.47897e+09	8.0656e+08	1.04069e+08
174	UVA	Pentose	Carbohydrates and conjugates	1.32329	0.0131716	0.298995	-2.86887	0.858087	0.127853	0.334614	1.62638	1.54214	0.000857098	0.0180743	-4.30387	149.046	C5H10O5	HMDB00283	exemplaric	Sum parameter of all with equal chemical formula e.g. Ribose, Arabinose, Xylose, ...	7.83426	0.0469622	12.7459	2.22041	0.266126	0	0.0307383	12.9591	1.95117	1.22713	0	12.0741	2.55397	0.0395588	0.0409639	0	0.0515742	255744	147679	yes	8.32005e+06	4.95876e+06	9.7397e+06	3.01139e+07	1.95273e+07	5.17661e+08
76	MVA_UVA	Dihydroxyacetone phosphate	Energy metabolism	1.62828	0.0049609	0.216996	-3.37655	0.410454	3.05239e-05	0.00138579	6.23322	3.96702	4.6881e-07	5.32099e-05	-9.20066	171.005	C3H7O6P	HMDB01473	most likley		9.40838	0.0231641	5.34544	1.26014	0.125078	0	0.000559576	5.48975	1.72381	0.0238918	0	5.41344	4.72919	0.141269	0.422854	0.166667	0.284831	1889.21	3907.92	yes	3.37614e+06	6632.73	3.65259e+06	1.51975e+07	3.83096e+06	1.77022e+06	-0.0776925	0.115191	-0.0169603
80	MVA_UVA	FAD	Energy metabolism	1.12997	0.629417	0.894202	0.49419	0.814698	0.585368	0.744788	0.559445	1.38699	0.951133	0.988837	-0.0624772	786.164	C27H33N9O15P2	HMDB01248	most likley		8.62112	0.0302697	5.9994	6.75956	0.141715	0	0	7.06967	5.15852	0.0284103	0					1	0			yes	297600		335575	992612	715662	8.2751e+06	0.0367137	0.122496	0.0539039
82	MVA_UVA	Fumaric acid	Energy metabolism	0.664843	0.103493	0.616079	1.75098	0.269226	0.00828541	0.0537368	3.11002	2.46946	0.215787	0.522878	-1.30118	115.004	C4H4O4	HMDB00134	most likley	maleic acid	8.33928	0.010134	16.0572	1.43876	0.0798221	0	0.00679473	16.4814	1.55681	0.0166923	0	15.9231	1.91945	0.028243	0.135612	0	0.289378	95865.4	136773		1.41088e+07	331281	1.61702e+07	3.71746e+07	1.50537e+07	8.95519e+07	-0.125754	0.0888346	0.0609424
124	MVA_UVA	Lactic acid	Energy metabolism	1.10591	0.848332	0.985211	-0.195099	1.0032	0.902306	0.939558	0.125167	1.10238	0.763981	0.875877	-0.306631	89.0244	C3H6O3	HMDB00190	most likley		7.34183	0.0255725	22.4852	1.47899	0.0404565	0	0.182377	22.9096	1.55325	0.0221891	0	22.4189	1.81734	0.0295326	0.124343	0	0.285883	2.38366e+08	2.45685e+08		1.307e+09	8.3379e+08	1.28346e+09	3.31856e+09	3.01036e+09	9.66062e+08	-0.0802801	0.0169486	-0.15316
828	MVA_UVA	Maleic-Acid	Energy metabolism	0.839677	0.0748748	0.532379	1.93631	0.493203	0.000286234	0.00721946	4.90753	1.7025	0.0137957	0.107987	-2.84473	115.004					8.83693	0.0295858	16.5481	1.4748	0.112586	0	0.000164263	16.9713	1.66928	0.0321195	0	16.1732	2.08207	0.215647	0.717518	0	0.00673689	12564.1	14752.3		7.64876e+07	1.86496e+06	9.00619e+07	2.04037e+08	1.19846e+08	154153	-0.126428	0.13253	0.0217912
142	MVA_UVA	NAD	Energy metabolism	1.26162	0.203245	0.723549	-1.33985	1.57696	0.00345565	0.029053	-3.56501	0.800032	0.0528083	0.247884	2.13043	662.102	C21H27N7O14P2	HMDB00902	most likley		9.56713	0.0162688	2.9937	1.48359	0.0760704	0	5.23885e-05	3.51868	1.56597	0.0172853	0	1.86752	2.01268	0.0755316	0.457238	0	0.160625	3312.23	11306.9	yes	6.32243e+07	20620.8	6.13296e+07	1.51284e+08	1.89097e+08	1.21706e+08	0.0476655	-0.119	-0.0834972
145	MVA_UVA	NADH	Energy metabolism	0.636507	0.325178	0.837917	1.02254	0.112461	1.77383e-05	0.00107015	6.57835	5.65981	0.000139161	0.00451278	-5.31928	666.132	C21H29N7O14P2	HMDB01487	most likley		8.74565	0.0327417	6.71625	2.5563	0.0635591	0	0	6.53314	4.32388	0.0186057	0					1	0			yes	4.06332e+06		4.81284e+06	1.1576e+07	2.04531e+06	1.3845e+07	-0.141684	0.0665602	0.00758179
146	MVA_UVA	NADP	Energy metabolism	0.947611	0.437852	0.879893	0.800419	1.34432	0.304329	0.568371	-1.06944	0.7049	0.0967184	0.327688	1.79025	742.069	C21H28N7O17P3	HMDB00217	most likley		11.2503	0.016647	2.29066	2.47465	0.19616	0	0	2.63857	2.1481	0.024362	0	-7.00282	0			0.833333	0		4582.19	yes	772930	3349.16	908820	1.87804e+06	2.66426e+06	6.43309e+08	0.0171506	-0.0223102	0.050499
148	MVA_UVA	NADPH	Energy metabolism	0.902134	0.510524	0.879893	0.676592	0.334724	0.000197876	0.00561473	5.11667	2.69516	0.000945342	0.0180743	-4.25106	744.084	C21H30N7O17P3	HMDB00221	most likley		10.595	0.0280086	3.75583	3.80221	0.224616	0	0.012454	3.09399	4.6694	0.0355963	0					1	0	2824.94	2384.13	yes	226830		268019	727128	269791	6.81761e+06	-0.130226	0.073721	0.044663
161	MVA_UVA	Oxidized-glutathione	Energy metabolism	0.940317	0.481222	0.879893	0.725129	0.797104	0.0665194	0.228787	2.00269	1.17967	0.242976	0.551762	-1.22317	613.159	C20H32N6O12S2	HMDB03337	most likley		11.3905	0.0108081	6.63175	1.89008	0.150552	0	0.000823696	7.01518	1.6499	0.0169508	0	6.7549	2.01993	0.0424566	0.183527	0	0.412998	128723	262376	yes	1.56275e+08	311679	1.63872e+08	4.1488e+08	3.51692e+08	9.70592e+06	-0.122042	0.0136571	0.0656586
162	MVA_UVA	Oxoglutaric acid (a-Ketoglutarate, KG)	Energy metabolism	0.733834	0.0319968	0.327987	2.40147	0.561492	0.00042324	0.00741064	4.68941	1.30694	0.0473128	0.244091	-2.19053	145.014	C5H6O5	HMDB00208	most likley		8.37181	0.0230472	8.55219	2.59246	0.0820144	0	0.00486712	8.82249	2.57477	0.0328504	0	13.1427	2.55738	0.0619689	0.603749	0	0.0131337	34028.6	48142.3	yes	6.99153e+06	2.59094e+06	6.81534e+06	1.77565e+07	1.35864e+07	3.73739e+06	-0.133593	0.0339137	0.126679
178	MVA_UVA	Phosphocreatine	Energy metabolism	3.6198	0.311105	0.837917	-1.05394	2.2792	0.331355	0.585159	-1.00907	1.58819	0.966385	0.988837	-0.0429613	212.043	C4H10N3O5P	HMDB01511	most likley		9.7294	0.019383	5.77726	1.23815	0.101624	0	0	6.19865	1.675	0.0206655	0	4.9113	2.0179	0.0179654	0.0870073	0	0		4950.46	yes	1.71998e+07	162055	9.69848e+06	4.22459e+07	2.66001e+07	4.91515e+06	-0.014161	-0.145086	0.0220522
179	MVA_UVA	Phosphoenolpyruvic acid	Energy metabolism	1.39826	0.106566	0.616079	-1.73392	1.25843	0.113599	0.329775	-1.69645	1.11112	0.971927	0.988837	-0.0358744	168.99	C3H5O6P	HMDB00263	most likley		10.051	0.0240226	5.23637	1.93004	0.105995	0	0	5.40693	2.65239	0.0385023	0	-0.906144	21.5803	0.245611	0.545905	0.166667	0		3264.86	yes	80643.4	5514.23	85256.7	219195	197274	1.54707e+07	0.0845654	-0.033646	0.0822484
199	MVA_UVA	Succinic acid	Energy metabolism	0.853009	0.138282	0.638263	1.5793	1.12927	0.768508	0.846851	-0.300553	0.755367	0.0951282	0.327183	1.79982	117.019	C4H6O4	HMDB00254	most likley		8.49094	0.0266068	16.3871	1.45864	0.15326	0	0.00246517	16.7938	1.53749	0.0268209	0	15.6679	1.80624	0.0202291	0.063771	0	0.0534723	3.38702e+06	3.29531e+06	yes	1.37395e+09	6.33416e+07	1.4105e+09	2.79403e+09	3.69891e+09	1.98966e+09	-0.0560768	-0.125101	-0.0446102
5	UVA	2-Ketobutyric acid, Acetoacetic acid	Energy metabolism	1.04993	0.961295	0.992575	0.0494724	0.797694	0.609903	0.752434	0.522808	1.31621	0.657887	0.798612	-0.453185	101.024	C4H6O3	HMDB00005, HMDB00060	most likley		4.42609	0.07486	18.6003	2.60891	0.372622	0	0.0131675	18.8087	1.41635	0.0543291	0	18.7289	1.21921	0.461336	0.153017	0	0.00853496	90159	186273		6.84708e+06	1.05635e+07	6.64675e+06	1.82514e+07	1.38666e+07	4.28296e+08
10	UVA	3-Phosphoglyceric acid	Energy metabolism	1.40124	0.120421	0.621261	-1.66201	0.55368	0.000726595	0.00970218	4.39328	2.53078	6.20083e-05	0.00351897	-5.7975	187	C3H7O7P	HMDB00807	most likley		7.82083	0.0347631	31.5548	1.54129	0.0825872	0	0.0494554	31.6308	1.73314	0.0277953	0	31.0314	1.49703	0.0225887	0.0757895	0	0.0110919	3.13845e+07	2.54421e+07		6.34601e+08	2.8295e+09	5.71693e+08	2.11726e+09	8.36605e+08	544844
54	UVA	Citric acid	Energy metabolism	0.906765	0.424784	0.879893	0.824029	0.841069	0.128244	0.334614	1.62455	1.07811	0.457104	0.701099	-0.766445	191.02	C6H8O7	HMDB00094	most likley	Isocitric acid	10.3364	0.0535208	8.33836	1.58843	0.0936757	0	0.562222	8.76409	1.63571	0.0832417	0	8.43275	1.6574	0.0217621	0.0504863	0	0.082833	9.98141e+08	9.79115e+08	yes	1.77535e+09	1.205e+10	1.96337e+09	4.6358e+09	4.29993e+09	9.36181e+07
81	UVA	Flavin mononucleotide (FMN)	Energy metabolism	0.598025	0.43494	0.879893	0.80564	0.771285	0.927866	0.957389	0.0923006	0.775362	0.506615	0.719028	0.682971	457.112	C17H21N4O9P	HMDB01520	most likley		8.81297	0.077013	7.36519	3.8388	0.774627	0.166667	0	6.56297	1.83089	0.0511266	0	14.2477	2.83737	0.0259641	0.278427	0.5	0			yes	163420	10436.1	194079	354120	456715	3.14372e+06
91	UVA	Glutathione	Energy metabolism	1.13878	0.73878	0.954548	-0.34069	1.12821	0.79564	0.872513	0.26437	1.00937	0.572288	0.750921	-0.579301	306.077	C10H17N3O6S	HMDB00125	most likley		8.82374	0.015047	2.54116	1.79993	0.778795	0	0.00366627	3.01232	1.67615	0.0217857	0	2.18727	1.85775	0.0292757	0.629048	0	0.547945	950900	122558	yes	2.59365e+08	1.73539e+06	3.01809e+08	7.58862e+08	7.5182e+08	3.6287e+06
130	UVA	Malic acid	Energy metabolism	0.920248	0.114492	0.618801	1.69184	0.560253	7.31655e-05	0.00238323	5.69807	1.64256	0.00206282	0.0292663	-3.83567	133.014	C4H6O5	HMDB00156	most likley		8.82277	0.0302516	14.2714	1.56074	0.0969483	0	0.0347717	14.7487	1.57094	0.031275	0	14.255	1.65828	0.0342714	0.0432092	0	0.330748	1.05046e+08	1.02809e+08	yes	3.02104e+09	3.17603e+08	3.43097e+09	8.4274e+09	5.13065e+09	8.55385e+06
338	MVA_UVA	FFA C10:0 (Capric acid)	Fatty acids and metabolites	1.10109	0.448725	0.879893	-0.781118	1.6038	0.0703445	0.234826	-1.97141	0.686554	0.27501	0.551762	1.13961	171.139	C10H20O2	HMDB00511	most likley		2.51745	0.0252472	10.879	1.67607	0.143665	0	0.00229656	11.1789	1.65569	0.0212481	0	10.8656	1.77254	0.0373913	0.0633865	0	0.00299641	192409	145287		8.37817e+07	6.42134e+07	8.02386e+07	1.68187e+08	2.44972e+08	235363	0.0313636	-0.15069	-0.108878
339	MVA_UVA	FFA C11:0 (Undecylic acid)	Fatty acids and metabolites	0.927058	0.509024	0.879893	-0.679037	1.27325	0.0196838	0.091188	-2.65869	0.728103	0.0804959	0.309705	1.89537	185.155	C11H22O2	HMDB00947	most likley		2.71485	0.156084	9.09191	1.67615	0.0885766	0	0.0090067	9.43982	1.76838	0.113369	0	8.8798	1.93379	0.0173337	0.045417	0	0.0178662	43242.8			4.80118e+06	2.42037e+06	5.05164e+06	1.12322e+07	1.54266e+07	1.15509e+08	0.0676596	-0.12158	-0.0978093
302	MVA_UVA	FFA C12:0 (Lauric acid)	Fatty acids and metabolites	0.958144	0.479357	0.879893	-0.728278	1.10441	0.478657	0.658516	-0.729462	0.867565	0.999113	0.999113	0.00113327	199.17	C12H24O2	HMDB00638	most likley		2.68222	0.0286212	8.0727	1.53011	0.147102	0	0.00583861	8.19058	2.5244	0.02195	0	7.63665	1.76843	0.0141339	0.0651916	0	0.0027456	78195.1	62883.3		1.33928e+07	2.84802e+07	1.24449e+07	2.84329e+07	3.27732e+07	4.73414e+07	0.061357	0.0813054	0.00240637
310	MVA_UVA	FFA C12:1 (Lauroleic acid)	Fatty acids and metabolites	1.1429	0.564125	0.879893	-0.591816	1.17178	0.505066	0.674411	-0.685506	0.975349	0.929892	0.986381	0.0897012	197.155	C12H22O2	HMDB32248, HMDB00529	exemplaric		2.71724	0.0225446	7.2554	1.57753	0.109695	0	0.00502639	7.66795	2.16486	0.0242782	0	7.7059	1.72883	0.0190632	0.0552083	0	0.00381887	22770.9	29250.8		4.53027e+06	5.96273e+06	3.71061e+06	9.77619e+06	1.00233e+07	123641	0.116437	0.124292	-0.00815914
318	MVA_UVA	FFA C12:2 (Dodecadienoic acid)	Fatty acids and metabolites	0.956529	0.960167	0.992575	-0.0509156	1.08507	0.739122	0.831166	-0.340225	0.881533	0.786141	0.890974	0.276993	195.139	C12H20O2	not existent	not existent		2.78111	0.0268827	7.51158	1.59727	0.0870092	0	0.00449515	7.85654	2.13754	0.0274437	0	7.5443	1.78649	0.0175775	0.0519226	0	0.00417868	12483.1	33022.5		2.77701e+06	2.98733e+06	2.78817e+06	6.52124e+06	7.39761e+06	2.15081e+07	0.110197	0.11051	0.0430372
340	MVA_UVA	FFA C13:0 (Tridecanoic acid)	Fatty acids and metabolites	1.04066	0.83417	0.985211	0.213603	1.17498	0.147557	0.368082	-1.53993	0.885686	0.117035	0.363931	1.67888	213.186	C13H26O2	HMDB00910	most likley		2.65713	0.0219361	6.3448	1.60886	0.129103	0	0.015303	6.67438	1.9319	0.0317534	0	6.58341	2.16352	0.0219918	0.128413	0	0.0296043	46726.3			3.05341e+06	1.57836e+06	3.53898e+06	8.49003e+06	9.58582e+06	2.17919e+06	0.110956	0.028418	0.0810766
405	MVA_UVA	FFA C13:1 (Tridecenoic acid)	Fatty acids and metabolites	0.883143	0.496203	0.879893	0.7001	0.968895	0.368172	0.601337	0.932303	0.911494	0.827521	0.922795	-0.222317	211.17	C13H24O2	not existent	not existent		2.69319	0.0497435	6.07372	1.57289	0.164603	0	0.00295929	6.59028	1.69749	0.0233231	0	6.32506	1.56778	0.0239874	0.0739142	0	0.00516207	6087.67	5696.86		2.05714e+06	1.17931e+06	1.76703e+06	3.95329e+06	4.33716e+06	1.76724e+06	0.0368632	0.157421	0.0204268
406	MVA_UVA	FFA C13:2 (Tridecadienoic acid)	Fatty acids and metabolites	0.884638	0.934373	0.992575	-0.0839523	0.88563	0.394836	0.604965	0.88	0.99888	0.372864	0.60962	-0.922915	209.155	C13H22O2	not existent	not existent		2.70429	0.0117572	6.75985	1.56926	0.130531	0	0.00122276	7.06711	2.14747	0.02025	0	6.80137	1.605	0.0333318	0.110072	0	0.0106464	1910.71	4468.49		1.56263e+06	179470	1.63638e+06	3.5215e+06	3.52545e+06	817340	0.0295455	0.143281	-0.0344843
303	MVA_UVA	FFA C14:0 (Myristic acid)	Fatty acids and metabolites	1.07604	0.280246	0.822477	-1.12668	1.26273	0.039731	0.166435	-2.28525	0.852151	0.287424	0.551762	1.10924	227.202	C14H28O2	HMDB00806	most likley		2.61647	0.0301992	7.29081	1.81728	0.212347	0	0.00241193	7.22618	4.00292	0.0296199	0	5.59535	1.71519	0.0305612	0.11982	0	0.00159829	148834	137356		6.17075e+07	9.31209e+07	4.20986e+07	1.08352e+08	1.27152e+08	2.27568e+07	0.146804	0.0566893	0.00533624
311	MVA_UVA	FFA C14:1 (Myristoleic acid)	Fatty acids and metabolites	1.16569	0.535678	0.879893	-0.636214	1.93874	0.0014062	0.0164265	-4.03859	0.601264	0.00623722	0.056634	3.25753	225.186	C14H26O2	HMDB02000	exemplaric		2.63756	0.0177029	6.70634	1.63593	0.132889	0	0.00779173	6.25202	2.66411	0.143222	0	5.92776	1.52772	0.0216182	0.0970027	0	0.00326965	55134	21220.2		7.07596e+06	1.68623e+07	4.97087e+06	1.13651e+07	1.89021e+07	497649	0.138957	-0.0393296	-0.0488321
319	MVA_UVA	FFA C14:2 (Tetradecadienoic acid)	Fatty acids and metabolites	1.16298	0.462409	0.879893	-0.757243	1.66827	0.0933916	0.278946	-1.81044	0.697121	0.331683	0.57589	1.00836	223.17	C14H24O2	HMDB00560	most likley		2.65316	0.0347201	3.55517	2.47089	0.154905	0	0.000981172	4.00312	4.63725	0.0252593	0	5.41142	1.61949	0.0269529	0.0857214	0	0.000941242	3868.17	2988.85		3.9424e+06	4.10964e+06	2.84571e+06	7.32147e+06	1.05024e+07	1.58758e+07	0.133692	0.0501048	-0.0291802
304	MVA_UVA	FFA C15:0 (Pentadecylic acid)	Fatty acids and metabolites	0.836888	0.990131	0.997203	-0.0126089	0.933514	0.96483	0.975454	-0.0449503	0.896492	0.975768	0.988837	0.0309645	241.217	C15H30O2	HMDB00826	most likley		2.58013	0.0275119	4.22444	1.56399	0.254715	0	0.0005087	4.56024	2.16192	0.0278111	0	4.54111	1.89128	0.0274504	0.141799	0	0.00052192	9527.09	82071.8		1.87283e+07	1.82539e+07	1.36996e+07	2.95501e+07	3.29619e+07	50801.8	0.0721996	0.137236	0.0868113
312	MVA_UVA	FFA C15:1 (Pentadecenoic acid)	Fatty acids and metabolites	1.11777	0.970712	0.992575	-0.0374289	1.11339	0.807999	0.879958	0.248013	1.00394	0.788924	0.890974	-0.27329	239.202	C15H28O2	HMDB29765	exemplaric		2.61767	0.0382754	5.21109	1.55796	0.212753	0	0.00242236	5.25529	2.92085	0.0341392	0	3.98301	1.49093	0.0291532	0.122729	0	0.00658657	10145.9	7132.05		4.18842e+06	1.54039e+06	3.13424e+06	8.02455e+06	7.99308e+06	81214.5	0.0889744	0.178802	0.0209158
407	MVA_UVA	FFA C15:2 (Pentadedienoic acid)	Fatty acids and metabolites	0.917714	0.962764	0.992575	-0.0475932	0.839771	0.684772	0.800236	0.415192	1.09281	0.66499	0.80294	-0.443083	237.186	C15H26O2	not existent	not existent		2.61224	0.0353424	5.52109	1.68997	0.185496	0	0	5.27829	3.22002	0.0348352	0	4.31938	2.13647	0.0427889	0.170921	0	0				1.00183e+06	314130	921350	2.12111e+06	1.94096e+06	1.18281e+07	0.0569864	0.147651	-0.0227381
305	MVA_UVA	FFA C16:0 (Palmitic acid)	Fatty acids and metabolites	1.00698	0.71767	0.954548	-0.369547	0.971831	0.810581	0.879958	0.244605	1.03617	0.566604	0.750921	-0.588005	255.233	C16H32O2	HMDB00220	most likley		2.57177	0.0453942	4.10858	1.77684	0.256912	0	0.000876035	4.03853	2.776	0.0202711	0	3.90513	1.70797	0.044619	0.0784449	0	0.000473182	461993	5.17373e+06		5.27368e+08	9.76354e+08	3.96642e+08	9.7281e+08	9.38849e+08	259804	0.0865233	0.134608	0.0382709
313	MVA_UVA	FFA C16:1 (Palmitoleic acid)	Fatty acids and metabolites	0.931928	0.896841	0.988267	0.132212	1.17483	0.614649	0.754191	-0.515807	0.793244	0.545697	0.737679	0.620431	253.217	C16H30O2	HMDB03229	exemplaric		2.57177	0.0345419	3.88923	1.57714	0.257861	0	0.000133594	3.84163	2.54337	0.0188619	0	3.37818	1.58432	0.044619	0.147185	0	6.19996e-05	11678.2	19268		8.74156e+07	1.88359e+08	4.81401e+07	1.13421e+08	1.42984e+08	1.47653e+06	0.102581	0.11731	0.00997289
320	MVA_UVA	FFA C16:2 (Palmitolinoleic acid)	Fatty acids and metabolites	1.09751	0.912985	0.989671	0.11142	1.6988	0.146908	0.368082	-1.54262	0.646052	0.137295	0.404753	1.58362	251.202	C16H28O2	HMDB00477	exemplaric		2.57177	0.0411769	3.96034	1.64188	0.23718	0	0.000323644	3.93583	2.38208	0.0273159	0	2.94469	1.61449	0.0274504	0.145205	0	0.000589194	2247.31	4834.64		6.94376e+06	3.81421e+06	5.37574e+06	1.26235e+07	1.95395e+07	3.3256e+07	0.111138	0.0680489	0.00329848
324	MVA_UVA	FFA C16:3 (Hiragonic acid)	Fatty acids and metabolites	1.01691	0.834999	0.985211	0.212518	1.56179	0.340033	0.585159	-0.990447	0.651117	0.270165	0.551762	1.15175	249.186	C16H26O2	not existent	not existent		2.58804	0.0368209	4.22218	1.51755	0.228727	0	0.00183954	4.18006	2.9577	0.040966	0	2.82099	1.40241	0.0254594	0.151675	0	0.00215843	3849.53			2.09266e+06	1.78349e+06	1.76718e+06	3.80059e+06	5.83703e+06	2.63877e+06	0.112223	0.0825551	0.0263854
306	MVA_UVA	FFA C17:0 (Margaric acid)	Fatty acids and metabolites	1.04237	0.657407	0.909948	-0.453869	1.10738	0.601297	0.750349	-0.535572	0.941294	0.938841	0.988837	0.0782241	269.249	C17H34O2	HMDB02259	most likley		2.52325	0.0382364	2.82072	1.60027	0.240924	0	0.0032609	3.00139	1.89635	0.0229146	0	2.58379	1.74864	0.014129	0.135412	0	0.00137871	30053.9	43755.6	yes	9.21646e+06	2.17986e+07	6.361e+06	1.61135e+07	1.71185e+07	3.83774e+06	0.0901716	0.0772741	0.0796597
314	MVA_UVA	FFA C17:1 (Heptadecenoic acid)	Fatty acids and metabolites	0.76635	0.586753	0.879893	0.557356	0.956658	0.967452	0.975454	-0.0415976	0.80107	0.576124	0.75161	0.573454	267.233	C17H32O2	HMDB60038	exemplaric		2.54509	0.0302097	2.91188	1.3973	0.264368	0	0.00546081	3.16147	1.91463	0.027527	0	2.54209	1.93801	0.0329762	0.184264	0	0.00292732	40554.4	24034.4		7.42645e+06	1.38538e+07	5.87639e+06	1.06101e+07	1.3245e+07	146574	0.0940323	0.132221	0.0757395
307	MVA_UVA	FFA C18:0 (Stearic acid)	Fatty acids and metabolites	1.06057	0.883247	0.988267	-0.149767	0.986342	0.871373	0.924307	-0.165142	1.07525	0.988479	0.992853	0.0147198	283.264	C18H36O2	HMDB00827	most likley		2.51098	0.0325223	3.45029	1.64117	0.202561	0	0.00297703	3.97815	1.6497	0.0275212	0	3.79969	1.62924	0.0214392	0.224375	0	0.002549	676118	4.70651e+06		2.27112e+08	2.65248e+08	1.53637e+08	3.95566e+08	3.67881e+08	48941.5	-0.0392219	-0.0881433	-0.0740802
315	MVA_UVA	FFA C18:1 (Oleic acid)	Fatty acids and metabolites	1.12136	0.360819	0.853186	-0.947187	1.32084	0.119126	0.329775	-1.66841	0.848972	0.502009	0.719028	0.690523	281.249	C18H34O2	HMDB00207	exemplaric		2.51098	0.0325223	3.46556	1.68661	0.297794	0	0.000476223	3.84055	1.6035	0.0236564	0	3.40891	1.69513	0.0127112	0.184526	0	0.000200029	209580	239720	yes	4.40088e+08	1.04775e+09	2.79358e+08	7.2138e+08	8.49711e+08	1.39534e+06	0.131376	0.0633648	-0.00879629
321	MVA_UVA	FFA C18:2 (Linoleic Acid, LA)	Fatty acids and metabolites	1.1106	0.652282	0.909948	-0.461193	1.35182	0.0379349	0.1656	-2.31018	0.821556	0.100114	0.334203	1.77027	279.233	C18H32O2	HMDB00673	exemplaric		2.51296	0.0344129	3.302	1.55316	0.284282	0	0.000138952	3.62812	1.40299	0.0186942	0	3.08047	1.7968	0.014129	0.171147	0	0.000170729	140750			1.01294e+09	8.24405e+08	7.58693e+08	1.80904e+09	2.20197e+09	8.15058e+07	0.105372	-0.0237836	0.0317085
325	MVA_UVA	FFA C18:3 (a-Linolenic acid, ALA, or g-linolenic acid, GLA)	Fatty acids and metabolites	0.799732	0.979415	0.996983	-0.0263034	1.41622	0.340542	0.585159	-0.989367	0.564695	0.373292	0.60962	0.922063	277.217	C18H30O2	HMDB01388, HMDB03073	exemplaric		2.54558	0.055109	3.15323	1.50101	0.272152	0	0.000627208	3.31294	1.72144	0.0180706	0	2.81596	1.80842	0.0461659	0.15855	0	0.00085951	59313.6	17656.8		9.45676e+07	6.90085e+07	6.64185e+07	1.15837e+08	2.05131e+08	9.41422e+06	0.129177	0.069895	0.0497197
308	MVA_UVA	FFA C19:0 (Nonadecylic acid)	Fatty acids and metabolites	1.08649	0.493106	0.879893	-0.705238	1.39005	0.0597914	0.218914	-2.06197	0.781618	0.216522	0.522878	1.29897	297.28	C19H38O2	HMDB00772	most likley		2.50416	0.036648	3.83158	2.30546	0.196397	0	0.0336807	3.67788	2.33674	0.0379074	0	3.21866	1.69144	0.0253944	0.26729	0	0.041409	49614.1	2492.81	yes	1.47307e+06	1.19815e+06	998821	2.32136e+06	2.96994e+06	350307	0.0250108	-0.147765	-0.0254412
322	MVA_UVA	FFA C20:2 (Eicosadienoic acid)	Fatty acids and metabolites	1.20582	0.420875	0.879893	-0.831182	1.76359	0.0293918	0.130822	-2.44675	0.683732	0.145904	0.413132	1.54679	307.264	C20H36O2	HMDB05060	exemplaric		2.4805	0.0355371	2.42921	1.24664	0.291352	0	0.000204849	2.98755	1.82324	0.033619	0	2.87649	1.73408	0.0214392	0.209853	0	0.000160019	1511.19	1949.33		7.37707e+06	9.44383e+06	4.90859e+06	1.17036e+07	1.71172e+07	1.66886e+07	0.12718	-0.0653667	-0.0304097
328	MVA_UVA	FFA C20:4 (Arachidonic acid, ARA)	Fatty acids and metabolites	1.02452	0.77822	0.974068	-0.287556	0.978899	0.36675	0.601337	-0.935165	1.0466	0.545948	0.737679	0.620039	303.233	C20H32O2	HMDB01043	exemplaric		2.49462	0.0515038	3.13381	1.63232	0.291794	0	9.39965e-05	3.46387	1.83465	0.0285347	0	3.03944	1.84319	0.0127112	0.198753	0	0.000257287	42342.7	60036.4	yes	4.50471e+08	1.64573e+08	3.3633e+08	8.35797e+08	7.98582e+08	229074	-0.0174253	-0.120758	-0.0379972
341	MVA_UVA	FFA C20:6 (Eicosatriynoic acid)	Fatty acids and metabolites	0.0191806	9.81578e-05	0.0222818	5.70626	0.153462	0.0637974	0.2228	2.04172	0.124986	0.00323915	0.0367643	3.66454	299.202	C20H28O2	not existent	not existent		2.4966	0.0536207	3.83692	1.3979	0.0925503	0	0.00403249	4.16596	2.35685	0.202515	0.0625	4.27253	1.50445	0.0247344	0.335536	0	0.0755385	7929.23	11189.7	yes	1.96634e+06	104969	535207	146359	1.171e+06	2.73071e+06	-0.000961151	-0.0242885	0.142011
348	MVA_UVA	FFA C22:4 (Adrenic Acid)	Fatty acids and metabolites	1.17647	0.0938762	0.592724	-1.80746	1.58977	0.00152773	0.016514	-3.99453	0.740026	0.0564273	0.254799	2.09396	331.264	C22H36O2	HMDB02226	exemplaric		2.46464	0.0313845	2.85455	1.97542	0.294327	0	0.00017891	2.97795	1.87644	0.033225	0	2.92742	1.85	0.0353347	0.258982	0	0.000287823	2094.89			1.17092e+07	7.27839e+06	7.71659e+06	1.97907e+07	2.67432e+07	1.50549e+06	0.0911525	-0.156597	0.000423982
333	MVA_UVA	FFA C3:0 (Propionic acid)	Fatty acids and metabolites	0.863534	0.11746	0.62008	1.67674	1.12785	0.739507	0.831166	-0.339702	0.765644	0.0756372	0.301222	1.9306	73.0295	C3H6O2	HMDB00237	most likley		8.49094	0.0266068	26.4238	1.58681	0.140591	0	0.00316584	26.8039	2.92763	0.042258	0	26.2324	2.01708	0.028685	0.174884	0	0.0846115	39140.8	48991.6	yes	1.23635e+07	462594	1.19887e+07	2.47854e+07	3.23719e+07	622000	-0.0535228	-0.122307	-0.0342466
397	MVA_UVA	FFA C31:0 (Hentriacontanoic acid)	Fatty acids and metabolites	1.01331	0.727474	0.954548	-0.356105	0.846524	0.427682	0.623011	0.818752	1.19702	0.280997	0.551762	-1.12484	465.468	C31H62O2	not existent	not existent		6.79298	0.0980892	4.16613	1.93248	0.243427	0	0	3.65395	2.01197	0.161772	0	3.54273	1.73876	0.121442	0.13139	0	0				36031	70934.9	52011	136960	114417	3.96433e+06	0.00846828	0.0254693	0.0843939
334	MVA_UVA	FFA C4:0 (Butyric acid)	Fatty acids and metabolites	1.02398	0.929345	0.992575	0.0904032	0.839391	0.243998	0.508142	1.22038	1.21991	0.298972	0.551762	-1.08187	87.0452	C4H8O2	HMDB00039	most likley		5.891	0.150099	22.7766	1.5823	0.20554	0	0.078334	23.1267	1.60552	0.261936	0	22.4149	1.73676	0.187916	0.0856497	0	0.0575657	141332	143063		1.80422e+06	2.45514e+06	1.86396e+06	5.033e+06	4.12573e+06	1.28827e+06	-0.0685301	0.0216593	-0.0653029
224	MVA_UVA	FFA C5:0 (Valeric acid)	Fatty acids and metabolites	0.852899	0.383589	0.860124	0.901757	0.819372	0.348002	0.585159	0.973645	1.04092	0.946174	0.988837	-0.0688276	101.06	C5H10O2	HMDB00892	most likley		4.12882	0.206739	8.23877	1.4971	0.239354	0	0.0547216	8.57471	1.56692	0.121763	0	8.03969	1.66177	0.452983	0.0903168	0	0.0382717	310173	212305	yes	5.6682e+06	8.1045e+06	5.31966e+06	1.2361e+07	1.18751e+07	2.3113e+06	-0.0656185	-0.0387272	-0.0145834
336	MVA_UVA	FFA C7:0 (Heptylic acid)	Fatty acids and metabolites	0.953496	0.688399	0.935728	-0.410117	0.687979	0.263773	0.539428	1.16802	1.38594	0.154721	0.418825	-1.51095	129.092	C7H14O2	HMDB00666	most likley		3.06433	0.0328987	15.187	1.56387	0.202167	0	0.00737166	15.4666	1.51651	0.0263317	0	15.8799	1.84196	0.0269827	0.436361	0	0.0427019	41401.3	147809		5.61628e+06	969543	5.80011e+06	1.47512e+07	1.06435e+07	355691	0.00315898	0.117869	-0.0628171
46	MVA_UVA	FFA C8:0 (Caprylic acid)	Fatty acids and metabolites	1.06511	0.589646	0.879893	-0.553001	1.08484	0.447786	0.630963	-0.782773	0.981812	0.829296	0.922795	0.219989	143.108	C8H16O2	HMDB00482	most likley		3.01206	0.0185933	13.373	1.57819	0.105757	0	0.00726179	13.7543	1.53632	0.0225234	0	13.4551	1.65728	0.0142266	0.0543441	0	0.00717111	142469	500252		1.9619e+07	1.98671e+07	1.79711e+07	4.45961e+07	4.54223e+07	3.89557e+08	0.0116275	-0.0821831	-0.115862
337	MVA_UVA	FFA C9:0 (Pelargonic acid)	Fatty acids and metabolites	0.94439	0.840228	0.985211	-0.205678	0.755689	0.165178	0.398888	1.47063	1.24971	0.132514	0.40128	-1.60494	157.123	C9H18O2	HMDB00847	most likley		2.94003	0.0340059	12.1375	1.64431	0.0787287	0	0.0305707	12.4164	1.64415	0.0153009	0	12.0867	1.72029	0.0174325	0.14581	0	0.059056	737669	776309		2.413e+07	1.2491e+07	2.53852e+07	6.52544e+07	5.22157e+07	445416	-0.0591686	0.0171272	-0.0589081
34	UVA	Arachidonylethanolamide-/-Anandamide	Fatty acids and metabolites	0.942156	0.988915	0.997203	-0.0141629	0.698977	0.122433	0.334614	1.65218	1.34791	0.134635	0.402135	-1.5954	348.29	C22H37NO2	HMDB13655	most likley		2.27812	0.0208512	6.45713	1.47753	0.325881	0	0	6.80524	1.46106	0.0193034	0	6.46311	1.83816	0.145261	0.565089	0	0			yes	5.32134e+06	469102	3.93579e+06	1.0104e+07	7.49604e+06	1.15704e+07
408	UVA	FFA C17:2 (Heptadedienoic acid)	Fatty acids and metabolites	1.03237	0.816692	0.985211	-0.23655	1.40717	0.0877406	0.27411	-1.84627	0.733646	0.147255	0.413132	1.54118	265.217	C17H30O2	not existent	not existent		2.58804	0.0261786	3.47727	1.90681	0.303925	0	0.00157199	3.92124	2.78372	0.0292728	0	3.25075	2.02441	0.0440313	0.149034	0	0.00222577	1621.09			1.03123e+06	728326	855603	1.98824e+06	2.71009e+06	2.5267e+06
327	UVA	FFA C18:4 (Stearidonic acid)	Fatty acids and metabolites	1.14018	0.286183	0.822477	-1.11223	2.06032	0.0451165	0.178553	-2.2164	0.553399	0.309688	0.557931	1.05716	275.202	C18H28O2	HMDB06547	exemplaric		2.59227	0.0371129	3.17331	1.68968	0.318173	0	0	2.73585	3.83192	0.0452091	0	2.11995	1.9711	0.044136	0.189659	0	0		2371.11		735428	1.2091e+06	499401	1.18011e+06	2.13247e+06	1.42142e+06
316	UVA	FFA C19:1 (Nonadecenoic acid)	Fatty acids and metabolites	1.05951	0.81433	0.985211	-0.239662	1.45579	0.0190141	0.0909757	-2.67686	0.727791	0.0363292	0.217019	2.33344	295.264	C19H36O2	HMDB13622	most likley		2.4787	0.0264077	3.70921	1.86452	0.339934	0	0.00108074	4.13385	2.19925	0.0299979	0	4.18075	1.79595	0.0216909	0.210581	0	0.00069445	2366.71	2019.66		2.1899e+06	3.40803e+06	1.53815e+06	3.80476e+06	5.22782e+06	3.14432e+06
409	UVA	FFA C19:2 (Nonadecadienoic acid)	Fatty acids and metabolites	0.976736	0.593056	0.879893	0.547883	1.39782	0.00333324	0.029053	-3.58385	0.698754	0.00164334	0.0266456	3.95584	293.249	C19H34O2	not existent	not existent		2.48615	0.0452641	3.26509	2.20985	0.351297	0	0	3.62065	2.41089	0.0378005	0	3.49057	1.49163	0.0325782	0.354627	0	0				885559	448483	609401	1.44959e+06	2.07454e+06	1.92591e+06
317	UVA	FFA C20:1 (Eicosenoic acid)	Fatty acids and metabolites	1.19383	0.670979	0.917543	-0.434601	1.8787	0.00726982	0.0485367	-3.17794	0.635456	0.0209241	0.14843	2.62655	309.28	C20H38O2	HMDB02231	exemplaric		2.47197	0.0364559	2.88627	2.36531	0.346439	0	0.00115282	3.14437	2.06665	0.0381454	0	2.82109	1.69167	0.0168547	0.230336	0	0.000394222	3394.99	2484.9	yes	2.94494e+06	8.61187e+06	1.94194e+06	5.08208e+06	7.99753e+06	2.88138e+06
326	UVA	FFA C20:3 (Dihomo-g-linolenic acid, DGLA)	Fatty acids and metabolites	1.21629	0.540305	0.879893	-0.628905	1.43576	0.0630248	0.2228	-2.03275	0.84714	0.201911	0.509264	1.34408	305.249	C20H34O2	HMDB02925	exemplaric		2.51098	0.0325223	2.81692	1.80563	0.305888	0	0.000428127	3.29612	1.96902	0.0256919	0	2.96265	1.57265	0.0151718	0.213768	0	0.000186532	6034.13	1651.98		1.40942e+07	3.2349e+07	1.04326e+07	2.70695e+07	3.1954e+07	9.94859e+06
79	UVA	FFA C20:5 (Eicosapentanoic acid, EPA)	Fatty acids and metabolites	0.973962	0.653853	0.909948	0.458944	1.6458	0.00111055	0.0140053	-4.16459	0.591786	0.000683261	0.0172334	4.42669	301.217	C20H30O5	HMDB01999	exemplaric		2.51098	0.0271016	3.39738	1.54555	0.302515	0	0.00181541	3.63985	1.99777	0.0338473	0	3.33432	1.71769	0.0179098	0.187957	0	0.000858253	8663.83	11819.4	yes	4.77237e+06	1.00947e+07	3.31326e+06	7.71889e+06	1.30434e+07	2.56123e+07
345	UVA	FFA C22:1 (Erucic acid)	Fatty acids and metabolites													337.311	C22H42O2	HMDB02068	exemplaric							1	0	3.11242	1.49281	0.0589352	0.625	2.78445	1.9502	0.0264744	0.377406	0	0					370587	51779.6
346	UVA	FFA C22:2 (Docosadienoic acid)	Fatty acids and metabolites													335.296	C22H40O2	HMDB61714	most likley		2.49137		2.02247	0		0.833333	0	3.75179	1.25148	0.0233271	0.6875	2.89623	1.64437	0.04853	0.330115	0	0				80581.8	160526	72064.4
347	UVA	FFA C22:3 (Docosatrienoic acid, DTrE)	Fatty acids and metabolites	0.97663	0.551408	0.879893	0.616393	4.71053	0.0465906	0.178637	-2.26975	0.207329	0.015314	0.115876	2.91948	333.28	C22H38O2	HMDB02823	exemplaric		2.47533	0.0453389	2.22172	2.27392	0.568206	0	0	2.76349	5.67718	0.128685	0.1875	2.43538	2.66944	0.0353415	0.295787	0	0				130761	506771	147520	125103	603401	1.64178e+07
349	UVA	FFA C22:5 (Docosapentaenoic acid, DPA)	Fatty acids and metabolites	0.796564	0.548938	0.879893	0.615361	1.6084	0.00984397	0.054502	-3.02045	0.495254	0.00405911	0.0418826	3.48103	329.249	C22H34O2	HMDB06528	exemplaric		2.46641	0.0269437	2.59011	1.59825	0.318623	0	4.69969e-05	2.99187	1.55616	0.0230405	0	2.82878	1.7691	0.0170253	0.243017	0	7.71401e-05	1532.22			3.26025e+07	1.98628e+07	2.25374e+07	4.12957e+07	8.33829e+07	2.08564e+06
329	UVA	FFA C22:6 (Docosahexaenoic acid, DHA)	Fatty acids and metabolites	0.598025	0.232176	0.763824	1.25328	4.3665	4.11789e-06	0.000467381	-7.56223	0.136957	1.23802e-06	9.3677e-05	8.44021	327.233	C22H32O2	HMDB02183	exemplaric		2.50865	0.0483072	3.15924	1.59333	0.301538	0	0	3.41355	2.21084	0.0305688	0	2.71003	1.52441	0.0127112	0.2227	0	0				8.12072e+06	4.5858e+07	3.42711e+06	5.00599e+06	3.65514e+07	994690
182	UVA	Phytanic acid	Fatty acids and metabolites	2.07964	0.0773943	0.532379	-1.9479	4.6537	0.000453949	0.00741064	-4.92403	0.44688	0.0503717	0.247884	2.19674	311.296	C20H40O2	HMDB00801	most likley		2.46641	0.0276243	3.45561	2.95885	0.449178	0	0.0389529	3.66802	2.80868	0.0645941	0.125	2.49679	2.1797	0.021164	0.269208	0	0.00861974	18008.4	40345.3	yes	462311	2.0892e+06	202088	540299	1.20905e+06	1.52745e+08
53	MVA_UVA	Choline	Lipids, steroids, bile acids and metabolites	0.986049	0.928376	0.992575	0.0916461	0.995644	0.242919	0.508142	1.22333	0.990363	0.298273	0.551762	-1.0835	105.115	C5H14NO+	HMDB00097	most likley		6.9669	0.018262	19.6574	1.74585	0.18726	0	0	19.7835	6.23234	0.0518075	0	19.0127	1.66719	0.0271129	0.0753964	0	0				461609	289282	527213	1.23422e+06	1.24623e+06	2.20718e+06	-0.0373022	0.0537419	0.0304923
51	MVA_UVA	Deoxycholic acid, Chenodeoxycholic acid	Lipids, steroids, bile acids and metabolites	0.696585	0.292628	0.822477	1.10067	1.71955	0.344403	0.585159	-0.984289	0.405097	0.0752401	0.301222	1.94761	391.285	C24H40O4	HMDB00518, HMDB00626	exemplaric	Sum parameter of isomeres	3.0828	0.0292652	1.78535	1.77651	0.115712	0	0.00459346	2.19989	2.10674	0.123703	0.0625	1.74271	1.93136	0.0330167	0.130384	0	0.00500113	6342.19	2251.91	yes	1.3807e+06	1.26815e+06	960985	1.69217e+06	4.17719e+06	2.41969e+07	0.0430095	-0.0182808	0.116076
440	MVA_UVA	Glycerol 3-phosphate	Lipids, steroids, bile acids and metabolites	0.75182	0.0503886	0.457529	2.15613	0.606143	0.014919	0.0752582	2.80386	1.24034	0.545875	0.737679	-0.620153	171.006	C3H9O6P	HMDB00126	most likley		9.36004	0.0208388	10.7959	1.44706	0.164119	0	0.00015775	11.084	1.51559	0.0138373	0	9.96055	1.70579	0.0234131	0.0511503	0	0.0291177	153446	143162	yes	9.72716e+08	5.26983e+06	1.04698e+09	2.27273e+09	1.83235e+09	1.73834e+07	-0.128755	0.0479964	-0.022429
97	MVA_UVA	Glycochenodeoxycholate	Lipids, steroids, bile acids and metabolites	0.124461	0.00669151	0.216996	3.27094	3.38433	0.725243	0.827287	-0.359809	0.0367756	0.00344596	0.0372492	3.63075	448.307	C26H43NO5	HMDB04013	most likley		3.13337	0.0387994	1.86334	3.01441	0.140805	0	0	2.45574	7.28381	0.120891	0.0625	1.83948	1.81802	0.0415167	0.0602007	0	0				122462	4.52654e+06	50276.9	16438.6	446998	7.79183e+06	0.0585591	-0.0026161	0.123316
98	MVA_UVA	Glycocholate	Lipids, steroids, bile acids and metabolites	0.49033	0.911605	0.989671	-0.114176	0.377567	0.607082	0.752434	0.532789	1.29866	0.48343	0.719009	-0.730906	464.302	C26H43NO6	HMDB00138	most likley		6.46101	0.0233651	1.75417	2.87158	0.288082	0	0	-0.159608	7.59157	0.127306	0.25	2.21384	1.97184	0.00919286	0.047084	0	0			yes	25876.3	586702	6772.93	17622.5	13569.8	2.53132e+07	-0.0542687	0.00801918	-0.0460609
424	MVA_UVA	LysoPC(14:0)	Lipids, steroids, bile acids and metabolites	0.9901	0.743799	0.954548	0.333874	0.694278	0.0116268	0.0613785	2.93386	1.42609	0.0271305	0.181136	-2.4893	468.308	C22H46NO7P	HMDB10379	most likley	LPE with odd chained fatty acid (total length +3)	3.07337	0.0208074	6.40729	1.7119	0.248186	0	0.00364131	6.59969	2.57336	0.025848	0	6.20343	1.80584	0.015767	0.0775162	0	0.000324279	4063.41			1.11592e+06	1.25306e+07	951056	2.45763e+06	1.72334e+06	1.48412e+06	-0.0980278	0.118804	-0.026655
264	MVA_UVA	LysoPC(16:0)	Lipids, steroids, bile acids and metabolites	0.990416	0.610256	0.89373	-0.522286	0.980358	0.715701	0.820526	0.372255	1.01026	0.407255	0.655652	-0.856458	496.34	C24H50NO7P	HMDB10382	most likley	LPE with odd chained fatty acid (total length +3)	3.07337	0.0271802	6.5402	1.48078	0.190891	0	1.57908e-05	6.51592	1.68924	0.0247791	0	5.68849	1.52483	0.015767	0.151138	0	2.14759e-06	2322.3	17352		1.47067e+08	1.08136e+09	1.1368e+08	2.86488e+08	2.83578e+08	289560	-0.0520249	0.0382321	-0.016658
373	MVA_UVA	LysoPC(17:0)	Lipids, steroids, bile acids and metabolites	0.872733	0.293952	0.822477	1.09367	0.997052	0.700461	0.80713	0.393316	0.875313	0.514252	0.720119	0.670537	510.355	C25H52NO7P	HMDB12108	most likley	LPE with odd chained fatty acid (total length +3)	3.07406	0.0274322	6.40967	1.33033	0.217874	0	0.00212838	6.42588	1.53203	0.0301856	0	5.59656	1.87967	0.0154819	0.192609	0	0.000319939	7509.48	6903.8		3.52827e+06	2.34716e+07	2.70443e+06	6.25038e+06	7.14073e+06	21110.3	-0.0260621	0.00507035	0.131759
381	MVA_UVA	LysoPC(18:0)	Lipids, steroids, bile acids and metabolites	1.23495	0.292974	0.822477	-1.09599	1.3119	0.272825	0.543257	-1.14507	0.941349	0.963233	0.988837	0.0469926	524.371	C26H54NO7P	HMDB10384	most likley	LPE with odd chained fatty acid (total length +3)	3.07525	0.0241242	6.57816	1.72041	0.210048	0	0	6.85082	1.67611	0.0277645	0	5.87967	2.02763	0.015767	0.256032	0	0				4.28784e+07	4.01923e+08	2.88859e+07	8.30439e+07	8.8218e+07	2.22558e+07	0.0203146	-0.0124413	0.0346177
267	MVA_UVA	LysoPC(18:2)	Lipids, steroids, bile acids and metabolites	1.06467	0.469	0.879893	-0.745902	1.0024	0.463314	0.645228	0.755681	1.06212	0.174165	0.45443	-1.43766	520.34	C26H50NO7P	HMDB10386	exemplaric	LPE with odd chained fatty acid (total length +3)	3.07337	0.0342786	6.27174	2.07587	0.282364	0	1.38401e-05	6.24582	1.27419	0.026453	0	5.90903	1.70179	0.015767	0.167986	0	6.13172e-06	1888.78			1.36472e+08	3.08035e+08	1.02237e+08	2.66395e+08	2.50813e+08	1.17858e+10	-0.0515201	0.0808227	-0.027189
268	MVA_UVA	LysoPC(18:3)	Lipids, steroids, bile acids and metabolites	0.755611	0.0751084	0.532379	1.93456	0.722875	0.00975555	0.054502	3.02514	1.04529	0.315441	0.559005	-1.04416	518.324	C26H48NO7P	HMDB10388	exemplaric	LPE with odd chained fatty acid (total length +3)	3.05967	0.0288824	8.01368	1.71285	0.268302	0	0.00202345	7.97816	2.75774	0.0326735	0	9.07508	2.32255	0.0470065	0.104731	0	0.000471131	6818.09	4639.45		3.36954e+06	1.44717e+07	2.92804e+06	6.49951e+06	6.21792e+06	132079	-0.106845	0.0952882	0.0045269
375	MVA_UVA	LysoPC(19:0)	Lipids, steroids, bile acids and metabolites	0.987702	0.545254	0.879893	0.621126	0.983706	0.347917	0.585159	0.973823	1.00406	0.740993	0.864379	-0.337682	538.387	C27H56NO7P	not existent	not existent	LPE with odd chained fatty acid (total length +3)	3.05967	0.0292307	6.53134	1.87353	0.262243	0	0.0640597	6.55067	1.90583	0.0372404	0	6.25891	1.43913	0.0409923	0.273519	0	0.022706	46236.4	14415.9		721770	2.03631e+06	503816	1.27163e+06	1.26649e+06	4.25695e+06	-0.0913743	-0.0112539	0.0495547
383	MVA_UVA	LysoPE(15:0)	Lipids, steroids, bile acids and metabolites	0.894232	0.578944	0.879893	0.569168	0.847889	0.179502	0.413165	1.41874	1.05466	0.430631	0.669543	-0.813407	482.324	C20H42NO7P	HMDB11502	exemplaric	LPC with odd chained fatty acid (total length -3)	3.09794	0.0331286	6.77694	1.73585	0.215123	0	0	6.57762	1.82139	0.0271368	0	5.95596	1.56213	0.0290094	0.108096	0	0		1774.52		7.89598e+06	1.49883e+07	6.14102e+06	1.46348e+07	1.38764e+07	1.03502e+06	-0.101153	0.0125936	-0.0064203
256	MVA_UVA	LysoPE(16:0)	Lipids, steroids, bile acids and metabolites	0.938428	0.404298	0.879893	0.86202	0.795337	0.0727937	0.239481	1.95218	1.17991	0.315621	0.559005	-1.04375	454.293	C21H44NO7P	HMDB11503	most likley	LPC with odd chained fatty acid (total length -3)	3.07525	0.0182164	6.75006	2.87705	0.190658	0	0.00282394	6.90237	1.84254	0.0341648	0	6.24636	1.451	0.0545637	0.129048	0	0.000871558	4413.71			1.56296e+06	5.06416e+06	1.36775e+06	3.40528e+06	2.88604e+06	3.58272e+06	-0.0722673	0.125993	-0.0662044
257	MVA_UVA	LysoPE(18:0)	Lipids, steroids, bile acids and metabolites	0.908838	0.891597	0.988267	-0.138979	0.956657	0.56506	0.737176	0.590377	0.950014	0.497288	0.719009	-0.698305	482.324	C23H48NO7P	HMDB11130	most likley	LPC with odd chained fatty acid (total length -3)	5.90679	0.0461348	6.92665	1.26916	0.288624	0	0	6.76565	2.6245	0.0433368	0	6.65384	1.49174	0.0514864	0.227521	0	0				690368	1.337e+06	438703	1.00518e+06	1.05806e+06	878438	-0.00628737	0.0547607	0.0411173
258	MVA_UVA	LysoPE(18:1)	Lipids, steroids, bile acids and metabolites	1.05571	0.430376	0.879893	-0.813869	0.860087	0.183831	0.413165	1.40374	1.22745	0.0535079	0.247884	-2.1232	480.308	C23H46NO7P	not existent	not existent	LPE with odd chained fatty acid (total length +3)	3.08643	0.0383692	6.1662	1.18369	0.272245	0	0.00192297	6.25386	1.87636	0.0326609	0	5.66088	1.64431	0.0378114	0.0921485	0	0.00182029	6588.78	2549.83		3.42635e+06	3.61964e+06	3.00858e+06	8.22594e+06	6.70165e+06	5.59148e+07	-0.046548	0.0686866	-0.163824
259	MVA_UVA	LysoPE(18:2)	Lipids, steroids, bile acids and metabolites	1.09085	0.856106	0.985211	-0.184971	0.835678	0.111028	0.327317	1.7099	1.30535	0.0927829	0.326754	-1.8142	478.293	C23H44NO7P	HMDB11507	exemplaric	LPC with odd chained fatty acid (total length -3)	3.08365	0.0332594	6.18831	1.91317	0.249018	0	0.00104805	6.29701	2.55096	0.0272521	0	5.50491	1.40128	0.0160698	0.0921465	0	0.00184194	12745.5	15661.1		1.21612e+07	6.91961e+06	9.59541e+06	2.76129e+07	2.11536e+07	2.42995e+08	-0.0741034	0.0658342	-0.112468
388	MVA_UVA	LysoPE(19:1)	Lipids, steroids, bile acids and metabolites	0.746351	0.382237	0.860124	0.904401	0.540194	0.173775	0.413165	1.43906	1.38164	0.61731	0.780204	-0.511894	494.324	C24H48NO7P	not existent	not existent	LPC with odd chained fatty acid (total length -3)	3.07525	0.0356652	6.41217	2.04695	0.231962	0	0.00170654	6.24717	2.03715	0.0343819	0	5.63735	1.52543	0.015767	0.13457	0	0.000164231	4447.18	4013.34		2.60597e+06	2.70788e+07	1.84507e+06	4.62048e+06	3.34421e+06	1.07243e+07	-0.0770946	0.0760077	-0.0556879
260	MVA_UVA	LysoPE(20:4)	Lipids, steroids, bile acids and metabolites	0.88921	0.693433	0.93696	0.40309	0.814056	0.275255	0.543329	1.13901	1.09232	0.493498	0.719009	-0.704586	502.293	C25H44NO7P	HMDB11517	exemplaric	LPC with odd chained fatty acid (total length -3)	3.07337	0.0271802	6.55112	1.08294	0.275253	0	0.000117741	6.61065	1.51281	0.0276732	0	6.10741	1.81515	0.0463517	0.143345	0	0.000807281	3553.69	1997.49		3.01822e+07	4.40206e+06	2.51983e+07	5.93376e+07	5.43225e+07	1.36207e+06	-0.0782626	0.00379281	-0.0521096
389	MVA_UVA	LysoPE(21:0)	Lipids, steroids, bile acids and metabolites	1.30869	0.189207	0.702717	-1.38551	1.12863	0.511622	0.675222	-0.674807	1.15953	0.508157	0.719028	-0.680451	524.371	C26H54NO7P	not existent	not existent	LPC with odd chained fatty acid (total length -3)	4.82383	0.037463	6.9313	1.65756	0.20817	0	0.0166246	7.0572	1.92148	0.0409679	0	6.47093	1.39001	0.0227116	0.323062	0	0.00144263	32367.6	3133.42		1.94697e+06	2.24365e+07	792050	2.38155e+06	2.05388e+06	128096	0.0195908	0.0621137	-0.0879825
236	MVA_UVA	PC 36:2	Lipids, steroids, bile acids and metabolites	1.20202	0.214355	0.726246	-1.3055	1.00029	0.28273	0.546158	-1.12061	1.20166	0.862219	0.937244	-0.177023	786.601	C44H84NO8P	HMDB00593	exemplaric	PE with odd chained fatty acid (total length +3)	2.92918	0.0148037	8.73162	2.57588	0.294704	0	0	8.66676	2.92895	0.0225863	0	6.92697	1.75542	0.01423	0.378045	0	0		3037.05		6.20583e+06	2.19967e+07	2.59614e+06	7.54395e+06	6.27792e+06	1.59796e+09	0.0638453	-0.0400675	-0.0843432
177	MVA_UVA	Phosphocholine	Lipids, steroids, bile acids and metabolites	0.936722	0.416451	0.879893	0.839333	1.04745	0.746792	0.835083	-0.329817	0.894284	0.283236	0.551762	1.11938	184.074	C5H15NO4P	HMDB01565	most likley		10.7837	0.0302069	8.01485	1.25952	0.218701	0	0.000408852	8.35983	1.6195	0.0523669	0	8.08814	1.52072	0.0500185	0.131625	0	0.0343533	685884	66177.8	yes	1.67758e+09	1.99656e+07	1.78684e+09	4.36001e+09	4.87542e+09	2.87022e+07	-0.0593711	-0.108781	0.0657609
286	MVA_UVA	PS 38:0	Lipids, steroids, bile acids and metabolites	1.21558	0.73678	0.954548	-0.34341	0.669916	0.49552	0.669457	0.701231	1.81452	0.335483	0.576929	-1.00017	818.592	C44H86NO10P	HMDB10164	exemplaric	if Δppm> 30 than could be PE (total length +4, unsaturation +7)	2.96731	0.0217925	3.3911	2.44911	0.215567	0	0.0017116	3.62465	3.46825	0.0379044	0	5.42151	4.03642	0.0299702	0.271124	0	0.00241974	2273.3	1845.11		1.32817e+06	939481	813491	2.42766e+06	1.3379e+06	513301	0.0252367	0.0311448	-0.0679581
287	MVA_UVA	PS 38:1	Lipids, steroids, bile acids and metabolites	1.16118	0.0211167	0.321283	-2.62173	1.05274	0.433637	0.623011	-0.807983	1.10301	0.106091	0.341332	-1.73653	816.576	C44H84NO10P	not existent	not existent	if Δppm> 30 than could be PE (total length +4, unsaturation +7)	2.94352	0.0314304	2.64551	1.78542	0.208638	0	0	2.75908	1.93549	0.0237226	0	2.1768	1.83192	0.0353367	0.319779	0	0				5.50736e+06	5.95935e+06	3.10965e+06	8.08878e+06	7.33336e+06	253644	0.0364631	-0.00498965	-0.113972
288	MVA_UVA	PS 40:2	Lipids, steroids, bile acids and metabolites	1.36929	0.102689	0.616079	-1.75552	1.17465	0.39379	0.604965	-0.882006	1.1657	0.41808	0.663665	-0.836326	842.592	C46H86NO10P	not existent	not existent	if Δppm> 30 than could be PE (total length +4, unsaturation +7)	2.88591	0.0364538	3.73722	1.64093	0.247144	0	0	3.41296	2.45946	0.0296403	0	3.20319	1.39729	0.0273677	0.299837	0	0				1.74028e+06	1.50189e+06	966728	2.70151e+06	2.3175e+06	9.15775e+09	0.047376	-0.0404576	-0.15583
289	MVA_UVA	PS 40:3	Lipids, steroids, bile acids and metabolites	1.08722	0.477175	0.879893	-0.731972	1.07802	0.45029	0.630963	-0.778363	1.00853	0.965248	0.988837	0.0444157	840.576	C46H84NO10P	not existent	not existent	if Δppm> 30 than could be PE (total length +4, unsaturation +7)	2.86228	0.0314462	2.84063	2.10908	0.269152	0	0	3.10986	1.68892	0.0245317	0	2.8369	2.03953	0.0257181	0.300579	0	0				3.43956e+06	4.45667e+06	2.10521e+06	5.37842e+06	5.33291e+06	7.18952e+06	0.0500549	-0.0792778	0.00121268
275	MVA_UVA	SM 34:1	Lipids, steroids, bile acids and metabolites	1.24828	0.147456	0.638263	-1.54035	1.48524	0.08815	0.27411	-1.8436	0.840458	0.776138	0.885343	0.290337	703.575	C39H79N2O6P	HMDB10169	exemplaric	PE-Cer with odd chained fatty acid (total length +3) or TAG with odd chained fatty acid (total length +9, unsaturation -1)	3.07906	0.0415199	7.82815	2.15993	0.283693	0	0	7.23154	2.95863	0.0490942	0	6.82907	1.9757	0.041861	0.45333	0	0				877686	1.18505e+06	488236	1.12654e+06	1.34039e+06	1.51298e+09	0.0780015	-0.0447804	-0.0699963
58	UVA	Corticosterone	Lipids, steroids, bile acids and metabolites	1.16159	0.785261	0.974068	-0.278164	1.07904	0.403359	0.60532	0.863791	1.0765	0.294091	0.551762	-1.09334	347.222	C21H30O4	HMDB01547	most likley	21-Deoxycortisol	2.49305	0.0246025	-5.7442	1.54949	0.2523	0	0.108598	-5.39504	3.39225	0.153463	0	-0.676422	5.78369	0.104942	0.57222	0	0.983771	75127.7	13572.5	yes	691796	76367.1	672531	1.81201e+06	1.68324e+06	156762
265	UVA	LysoPC(16:1)	Lipids, steroids, bile acids and metabolites	0.508759	0.155969	0.642455	1.50602	0.747767	0.36822	0.601337	0.932208	0.680372	0.592054	0.762672	0.549386	494.324	C24H48NO7P	HMDB10383	exemplaric	LPE with odd chained fatty acid (total length +3)	5.06604	0.0558364	6.62419	2.78635	0.52079	0	0.0250917	7.30615	7.47005	0.122881	0	6.69017	1.33754	0.0447342	0.272274	0	0.00249581	5143.41	2334.46		204985	2.06082e+06	77535.3	119743	175997	4.62175e+09
374	UVA	LysoPC(17:1)	Lipids, steroids, bile acids and metabolites	0.735918	0.161321	0.642455	1.48524	0.485748	0.00205208	0.0202531	3.83842	1.51502	0.0421732	0.225793	-2.253	508.34	C25H50NO7P	not existent	not existent	LPE with odd chained fatty acid (total length +3)	3.08365	0.0269407	6.36939	2.05379	0.300509	0	0.0319115	6.83679	3.44213	0.0346152	0	6.6864	1.89887	0.0293574	0.139019	0	0.00730539	20606.7	14578.2		645746	2.82075e+06	551309	1.30055e+06	858435	3.59105e+06
266	UVA	LysoPC(18:1)	Lipids, steroids, bile acids and metabolites	0.843511	0.491808	0.879893	-0.707396	0.521806	0.118797	0.329775	1.67005	1.61652	0.0403999	0.225793	-2.27623	522.355	C26H52NO7P	HMDB02815	exemplaric	LPE with odd chained fatty acid (total length +3)	3.07525	0.0241242	6.33592	1.74024	0.325749	0	0.000881127	6.67295	1.4682	0.024065	0	6.27923	1.58565	0.015767	0.168717	0	0.000249496	45169.7	42359.7		5.12636e+07	1.81044e+08	3.76853e+07	9.74333e+07	6.02733e+07	1.41276e+07
428	UVA	LysoPC(20:1)	Lipids, steroids, bile acids and metabolites	1.40516	0.257775	0.812708	-1.18811	0.206146	0.000445026	0.00741064	4.78464	6.81633	0.000102878	0.00389223	-5.67649	549.379	C28H56NO7P	HMDB10391	exemplaric	LPE with odd chained fatty acid (total length +3)	3.03235	0.0669952	13.581	1.75194	0.520719	0	0.0287559	13.4084	9.72574	0.143961	0.0625	12.5335	4.86696	0.0228156	0.249947	0	0.00785962	7254.28	7197.29		252271	922981	154063	697467	102323	496362
269	UVA	LysoPC(20:2)	Lipids, steroids, bile acids and metabolites	1.14517	0.744295	0.954548	-0.333201	0.486901	0.0139619	0.0720306	2.83848	2.35197	0.00954188	0.0802225	-3.03665	548.371	C28H54NO7P	HMDB10392	exemplaric	LPE with odd chained fatty acid (total length +3)	3.08246	0.0271621	5.39723	2.69037	0.335249	0	0.0144863	6.11471	3.39182	0.0358125	0	5.38066	2.2426	0.0463244	0.228972	0	0.00526253	14563.7	10841.9		1.00534e+06	2.76743e+06	708108	2.49556e+06	1.06105e+06	35940.1
270	UVA	LysoPC(20:3)	Lipids, steroids, bile acids and metabolites	1.00398	0.872093	0.988267	-0.164208	0.670239	0.00487321	0.0356845	3.38583	1.49794	0.00475233	0.0449491	-3.3989	546.355	C28H52NO7P	HMDB10394	exemplaric	LPE with odd chained fatty acid (total length +3)	3.06095	0.0364905	6.82407	1.72168	0.319029	0	0.00281419	7.32762	2.86782	0.0361482	0	6.67072	1.58245	0.0383894	0.222275	0	0.000136885	3329.8	2717.3		1.18322e+06	2.43255e+07	953790	2.74157e+06	1.83023e+06	1.51099e+09
271	UVA	LysoPC(20:4)	Lipids, steroids, bile acids and metabolites	1.08728	0.82519	0.985211	0.225377	1.07069	0.336218	0.585159	-0.998591	1.01549	0.262283	0.551762	1.17186	544.34	C28H50NO7P	HMDB10395	exemplaric	LPE with odd chained fatty acid (total length +3)	3.07525	0.0241242	6.45024	2.2098	0.340522	0	0.0010415	6.33267	2.28198	0.0290238	0	5.86611	1.28798	0.015767	0.197948	0	0.000113094	9633.61	5374.35		9.24978e+06	8.51821e+07	6.80208e+06	1.78508e+07	1.75785e+07	24200.1
272	UVA	LysoPC(20:5)	Lipids, steroids, bile acids and metabolites	1.15635	0.143114	0.638263	-1.55852	0.859139	0.433544	0.623011	0.808151	1.34593	0.0411786	0.225793	-2.26591	542.324	C28H48NO7P	HMDB10397	exemplaric	LPE with odd chained fatty acid (total length +3)	3.10004	0.0205426	9.57884	2.04079	0.347187	0	0.00276064	9.9067	5.29391	0.0388502	0	8.21936	1.5365	0.0436159	0.162503	0	0.00034241	2165.67	3247.64		784480	6.3248e+06	604116	1.74087e+06	1.29343e+06	2.37184e+06
273	UVA	LysoPC(22:5)	Lipids, steroids, bile acids and metabolites	0.727961	0.205703	0.723549	1.33212	1.13501	0.283906	0.546158	-1.11775	0.641369	0.035518	0.217019	2.34557	570.355	C30H52NO7P	HMDB10402	exemplaric	LPE with odd chained fatty acid (total length +3)	3.05907	0.0291318	6.5072	2.80055	0.346107	0	0.00333108	6.25619	3.46007	0.0301485	0	6.06676	1.91922	0.015767	0.247642	0	0.000546719	3840.98			1.15307e+06	7.02551e+06	813624	1.51826e+06	2.36722e+06	1.81773e+09
386	UVA	LysoPE(17:1)	Lipids, steroids, bile acids and metabolites	0.944683	0.482787	0.879893	0.722493	0.77257	0.498406	0.669457	0.696458	1.22278	0.980493	0.989208	0.024926	466.293	C22H44NO7P	not existent	not existent	LPC with odd chained fatty acid (total length -3)	3.06046	0.0717919	5.80323	1.74962	0.407034	0	0.0140424	6.02398	3.37653	0.0466987	0	2.15128	8.70448	0.063036	0.54379	0.166667	0.0832099	5650.76	7207.43		402406	67909.7	282136	772128	631453	8.37087e+06
387	UVA	LysoPE(19:0)	Lipids, steroids, bile acids and metabolites	1.27788	0.191932	0.702717	-1.37644	1.01927	0.878765	0.927813	-0.155565	1.25373	0.263433	0.551762	-1.1689	496.34	C24H50NO7P	not existent	not existent	LPC with odd chained fatty acid (total length -3)	4.99816	0.0229817	6.59544	1.08228	0.43055	0	0.00720787	6.75162	1.53414	0.0300361	0	6.14024	1.31738	0.023405	0.200726	0	0.000885277	82448.6			1.14387e+07	9.31331e+07	4.86809e+06	1.51149e+07	1.2056e+07	611111
261	UVA	LysoPE(20:5)	Lipids, steroids, bile acids and metabolites	1.40786	0.665205	0.915161	-0.442777	2.09989	0.206467	0.446362	-1.32973	0.670443	0.411137	0.65724	0.849198	500.277	C25H42NO7P	HMDB11519	exemplaric	LPC with odd chained fatty acid (total length -3)	3.1226	0.0813867	7.00643	3.09	0.386632	0	0.00955755	6.17057	14.7539	0.0449907	0	6.76218	2.11569	0.0386685	0.222338	0	0.00654018	1949.8	1931.47		204007	298127	182211	500762	746911	2.38133e+07
390	UVA	LysoPE(21:1)	Lipids, steroids, bile acids and metabolites	1.31682	0.356821	0.852615	-0.955367	0.801308	0.187918	0.418209	1.38985	1.64333	0.0427713	0.225793	-2.24537	522.355	C26H52NO7P	not existent	not existent	LPC with odd chained fatty acid (total length -3)	4.85749	0.0304687	6.45215	1.49287	0.500636	0	0.00470143	6.36556	1.843	0.0322368	0	6.44341	1.75269	0.0308957	0.311462	0	0.00113151	9652.51	4329.27		2.0531e+06	8.53065e+06	1.00795e+06	3.3272e+06	2.02467e+06	5.18423e+07
263	UVA	LysoPE(22:6)	Lipids, steroids, bile acids and metabolites	0.530005	0.0940003	0.592724	1.8067	5.05748	0.00322549	0.029053	-3.60103	0.104796	0.000177925	0.00504862	5.17751	526.293	C27H44NO7P	HMDB11526	exemplaric	LPC with odd chained fatty acid (total length -3)	3.08365	0.0310667	5.67167	3.90439	0.38083	0	0	6.31055	3.2936	0.0385878	0	5.59401	2.01984	0.0433211	0.169226	0	0				404590	1.37862e+06	194553	236072	2.25268e+06	1.51942e+08
229	UVA	PC 30:0	Lipids, steroids, bile acids and metabolites	1.84709	0.486555	0.879893	-0.717909	0.773356	0.634158	0.770198	0.488271	2.38841	0.285501	0.551762	-1.11787	706.538	C38H76NO8P	HMDB11203	exemplaric	PE with odd chained fatty acid (total length +3)	3.01218	0.0640327	5.92416	3.89523	0.609261	0	0	7.66173	4.12062	0.090956	0.0625	6.99686	2.89001	0.130771	0.847944	0	0				211427	90963.7	62258.9	270736	113354	3.02298e+09
230	UVA	PC 32:0	Lipids, steroids, bile acids and metabolites	0.865963	0.863314	0.985211	0.1756	0.83134	0.405324	0.60532	0.860086	1.04165	0.523673	0.72484	-0.655346	734.569	C40H80NO8P	HMDB08031	exemplaric	PE with odd chained fatty acid (total length +3)	3.00178	0.0575931	6.88751	1.73648	0.358339	0	0	7.16583	2.32203	0.0639759	0	7.4582	2.69003	0.061432	0.99744	0	0				1.10193e+06	102826	525911	1.20831e+06	1.16e+06	9.3652e+06
231	UVA	PC 32:1	Lipids, steroids, bile acids and metabolites	0.977612	0.630274	0.894202	0.492943	0.74929	0.280523	0.546158	1.126	1.30472	0.554881	0.745313	-0.606106	732.554	C40H78NO8P	HMDB07873	exemplaric	PE with odd chained fatty acid (total length +3)	2.94911	0.034345	7.62673	1.83525	0.315423	0	0	7.54894	2.98769	0.0347122	0	7.53156	1.54614	0.04428	0.356521	0	0				2.26853e+06	2.99459e+06	1.08499e+06	3.07393e+06	2.35601e+06	4.18701e+07
232	UVA	PC 32:2	Lipids, steroids, bile acids and metabolites	1.22776	0.896616	0.988267	-0.132502	1.20272	0.951149	0.972571	-0.0624576	1.02082	0.947552	0.988837	-0.0670627	730.538	C40H76NO8P	HMDB08002	exemplaric	PE with odd chained fatty acid (total length +3)	2.94724	0.0206231	7.18161	1.56908	0.325342	0	0.000811502	7.30059	2.96339	0.0345271	0	6.93416	2.45996	0.0168389	0.366632	0	0.00117041	2132.99			2.62845e+06	1.82244e+06	1.23558e+06	3.53764e+06	3.46549e+06	3.72909e+07
233	UVA	PC 34:1	Lipids, steroids, bile acids and metabolites	1.10362	0.915555	0.989671	-0.108116	0.611221	0.306921	0.568371	1.06348	1.8056	0.282276	0.551762	-1.12172	760.585	C42H82NO8P	HMDB08067	exemplaric	PE with odd chained fatty acid (total length +3)	2.949	0.0291155	8.27413	1.83709	0.321613	0	0.000127428	8.62447	2.97615	0.0305887	0	8.50894	2.81418	0.0149669	0.383937	0	0.000183032	2388.46	1947.44		1.87436e+07	1.30494e+07	7.68135e+06	2.37368e+07	1.31462e+07	2.12228e+08
234	UVA	PC 34:3	Lipids, steroids, bile acids and metabolites	0.971276	0.418826	0.879893	0.83495	1.02843	0.900626	0.939558	0.127333	0.944426	0.509972	0.719028	0.677492	756.554	C42H78NO8P	HMDB07974	exemplaric	PE with odd chained fatty acid (total length +3)	2.93464	0.0280452	7.20919	1.56	0.350351	0	0.000222058	7.46078	2.7399	0.018105	0	7.18904	2.38568	0.0229859	0.387649	0	0.00032321	2888.16	3866.44		1.30063e+07	8.93586e+06	6.3149e+06	1.54197e+07	1.63271e+07	9.04111e+09
237	UVA	PC 36:3	Lipids, steroids, bile acids and metabolites	1.36248	0.229961	0.763824	-1.25959	1.16951	0.270599	0.543257	-1.15066	1.165	0.918526	0.978952	-0.104296	784.585	C44H82NO8P	HMDB08012	exemplaric	PE with odd chained fatty acid (total length +3)	2.8996	0.0389339	7.43424	1.7747	0.355228	0	6.33206e-05	7.63668	1.44639	0.0209712	0	7.4419	1.89851	0.0241818	0.419407	0	5.84309e-05	2114.08	1683.21		3.33869e+07	3.61809e+07	1.59612e+07	4.53107e+07	3.88933e+07	551794
238	UVA	PC 36:4	Lipids, steroids, bile acids and metabolites	1.2297	0.783044	0.974068	-0.281118	1.23847	0.194957	0.429662	-1.36649	0.992918	0.317672	0.559005	1.03916	782.569	C44H80NO8P	HMDB08138	exemplaric	PE with odd chained fatty acid (total length +3) or PI-Cer (total length -2, unsaturation -4)	2.87425	0.0273094	7.64822	2.05661	0.349043	0	7.43485e-05	7.78689	2.18706	0.0189483	0	7.0912	2.21286	0.0178247	0.373347	0	5.69115e-05	5678.66			7.63789e+07	9.97806e+07	3.78413e+07	1.00228e+08	1.00943e+08	924198
239	UVA	PC 36:5	Lipids, steroids, bile acids and metabolites	0.873357	0.0229519	0.321283	2.5778	0.893628	0.131223	0.338496	1.61081	0.977315	0.371406	0.60962	0.925824	780.554	C44H78NO8P	HMDB07984	exemplaric	PE with odd chained fatty acid (total length +3) or PI-Cer (total length -2, unsaturation -4)	2.90033	0.0248431	7.83824	2.47148	0.374955	0	6.53815e-05	7.94846	1.82461	0.0230453	0	7.62746	1.47937	0.0209388	0.39755	0	6.96722e-05	842.47			1.28855e+07	1.20919e+07	6.15928e+06	1.45751e+07	1.49134e+07	8.93562e+06
241	UVA	PC 38:4	Lipids, steroids, bile acids and metabolites	1.50678	0.886798	0.988267	-0.145177	1.13623	0.396597	0.604965	-0.876632	1.32612	0.496074	0.719009	0.700315	810.601	C46H84NO8P	HMDB08112	exemplaric	PE with odd chained fatty acid (total length +3) or PI-Cer (total length -2, unsaturation -4)	2.86524	0.0330521	8.79839	2.47352	0.36218	0	0.000949109	8.32186	2.32291	0.0231271	0	7.53391	1.67959	0.016723	0.389522	0	0.000117454	2604.4			2.74405e+06	2.21738e+07	1.31806e+06	3.97605e+06	2.99826e+06	2.42923e+06
242	UVA	PC 38:5	Lipids, steroids, bile acids and metabolites	1.07714	0.651154	0.909948	0.462808	1.16152	0.508644	0.675218	-0.679656	0.927359	0.293885	0.551762	1.09383	808.585	C46H82NO8P	HMDB07989	exemplaric	PE with odd chained fatty acid (total length +3) or PI-Cer (total length -2, unsaturation -4)	2.86524	0.0261954	7.44092	1.31845	0.379702	0	0.000244861	8.09353	2.58135	0.0170822	0	7.69272	1.92998	0.016723	0.41034	0	0.000104453	2409.54			9.84046e+06	2.30682e+07	4.36573e+06	1.01405e+07	1.09348e+07	1.25168e+06
243	UVA	PC 38:6	Lipids, steroids, bile acids and metabolites	1.04283	0.537259	0.879893	0.633712	1.34477	0.223456	0.478532	-1.27842	0.77547	0.0901531	0.326754	1.83072	806.569	C46H80NO8P	HMDB07991	exemplaric	PE with odd chained fatty acid (total length +3) or PI-Cer (total length -2, unsaturation -4)	2.86524	0.0261954	7.48687	2.12404	0.398025	0	0.00214492	7.96111	2.49335	0.0241692	0	5.73846	1.6051	0.0145062	0.397295	0	0.000647213	21556.8			1.00502e+07	3.33072e+07	4.16702e+06	1.03747e+07	1.33786e+07	2.92569e+07
244	UVA	PC 38:7	Lipids, steroids, bile acids and metabolites	0.853739	0.147959	0.638263	1.53828	1.00211	0.96596	0.975454	-0.0435058	0.851939	0.153843	0.418825	1.51444	804.554	C46H78NO8P	HMDB08023	exemplaric	PE with odd chained fatty acid (total length +3) or PI-Cer (total length -2, unsaturation -4)	2.86524	0.0261954	7.00419	1.89741	0.385761	0	0.0179742	7.8959	5.11719	0.0206689	0	7.82409	4.08644	0.0233332	0.374698	0	0.0154073	20789.8	12218.2		1.15665e+06	1.34935e+06	536201	1.21352e+06	1.42442e+06	1.80868e+10
245	UVA	PC 40:4	Lipids, steroids, bile acids and metabolites													838.632	C48H88NO8P	HMDB08054	exemplaric	PE with odd chained fatty acid (total length +3) or PI-Cer (total length -2, unsaturation -4)	2.85941	0.0539837	13.0566	5.84661	0.561355	0.333333	0.102843	13.0657	8.04213	0.0546354	0.5	8.39557	2.29862	0.0237649	0.403992	0	0.00507429	2062.36			20053.5	406432	10334.9
246	UVA	PC 40:5	Lipids, steroids, bile acids and metabolites	1.18893	0.863687	0.985211	-0.175115	1.156	0.437604	0.624755	-0.800862	1.02848	0.559398	0.74696	0.599107	836.616	C48H86NO8P	HMDB08055	exemplaric	PE with odd chained fatty acid (total length +3) or PI-Cer (total length -2, unsaturation -4)	2.84783	0.0606179	8.57051	4.01251	0.341607	0	0.0081142	8.76901	8.52355	0.151981	0	8.03168	2.22466	0.0136766	0.407605	0	0.00101817	1850.7	3917.69		228082	1.81767e+06	106691	272353	264810	5.98449e+09
247	UVA	PC 40:6	Lipids, steroids, bile acids and metabolites	1.51093	0.472094	0.879893	-0.740612	1.42308	0.382353	0.604965	-0.904175	1.06173	0.877967	0.944542	0.156599	834.601	C48H84NO8P	HMDB08057	exemplaric	PE with odd chained fatty acid (total length +3) or PI-Cer (total length -2, unsaturation -4)	2.86275	0.0107848	1.43081	1.28487	0.398498	0	0.0174615	2.15205	10.3334	0.141633	0	5.37892	3.75358	0.0176128	0.410064	0	0.00460789	18551.3	17657.9		1.06241e+06	4.02599e+06	503263	1.50291e+06	1.41552e+06	2.3464e+07
248	UVA	PC 40:7	Lipids, steroids, bile acids and metabolites	0.886888	0.332894	0.837917	1.00574	1.41838	0.125565	0.334614	-1.63715	0.625284	0.0251069	0.172705	2.53038	832.585	C48H82NO8P	HMDB08090	exemplaric	PE with odd chained fatty acid (total length +3) or PI-Cer (total length -2, unsaturation -4)	2.86524	0.0154067	7.8532	4.71837	0.416935	0	0.00199578	8.14785	3.33639	0.0252516	0	7.92722	3.44484	0.0139951	0.441768	0	0.00126987	2242.1	2386.39		1.12342e+06	1.76562e+06	411412	896704	1.43407e+06	2.25605e+07
249	UVA	PC 40:8	Lipids, steroids, bile acids and metabolites	0.900672	0.32878	0.837917	1.01466	2.04159	0.00532733	0.0377908	-3.33949	0.441161	0.00110189	0.0192407	4.16878	830.569	C48H80NO8P	HMDB08188	exemplaric	PE with odd chained fatty acid (total length +3) or PI-Cer (total length -2, unsaturation -4)	2.86524	0.0261954	7.73175	1.12433	0.413723	0	0.0101412	7.82602	5.69924	0.0243626	0	6.85586	3.04478	0.0245871	0.413066	0	0.00734236	6156.99	2791.42		607125	838558	217467	476483	1.08007e+06	4.79005e+07
252	UVA	PE 36:2	Lipids, steroids, bile acids and metabolites	1.1129	0.956028	0.992575	-0.0562116	0.972835	0.637873	0.770198	-0.481922	1.14397	0.690209	0.824618	0.407587	744.554	C41H78NO8P	HMDB08994	exemplaric	PC with odd chained fatty acid (total length -3)	2.93464	0.0280452	7.32859	1.46421	0.327369	0	0.00128999	7.12962	2.51837	0.0312259	0	6.81854	1.44413	0.0244754	0.386244	0	0.00391396	4849.2			3.7591e+06	1.23895e+06	1.95772e+06	5.64975e+06	4.93871e+06	2.92707e+06
254	UVA	PE 36:4	Lipids, steroids, bile acids and metabolites	0.65531	0.174753	0.672356	1.43555	0.913393	0.393349	0.604965	0.882852	0.717446	0.605608	0.772321	0.529166	740.522	C41H74NO8P	HMDB08937	exemplaric	PC with odd chained fatty acid (total length -3)	3.08746	0.0326451	7.36172	2.09122	0.369278	0	0.12969	6.99269	4.51571	0.0720447	0	-4.49897	18.6881	0.10218	0.411408	0.5	0.16158	58167	40527.4		448508	359989	206509	407603	568131	9.33345e+06
255	UVA	PE 38:2	Lipids, steroids, bile acids and metabolites	1.0869	0.742175	0.954548	0.336078	1.13546	0.419983	0.623011	-0.832821	0.957232	0.283335	0.551762	1.11914	772.585	C43H82NO8P	HMDB09000	exemplaric	PC with odd chained fatty acid (total length -3)	2.93464	0.0216599	7.49972	2.95398	0.37797	0	0	7.74262	2.59826	0.0362223	0	6.70378	2.31709	0.0325913	0.374734	0	0				1.22686e+06	1.38426e+06	509260	1.40023e+06	1.46279e+06	313595
299	UVA	PI 38:4	Lipids, steroids, bile acids and metabolites	2.52994	0.151834	0.638263	-1.56581	2.35808	0.385557	0.604965	-0.911978	1.07288	0.626873	0.781869	-0.503251	885.55	C47H83O13P	HMDB09900	exemplaric	if Δppm>20 and RT earlier than could be PG (same total length/saturation)	3.19468	0.103277	2.10035	5.97337	0.54294	0.166667	0	3.61338	8.45461	0.141008	0.25	3.45635	3.17048	0.0920816	0.661752	0.333333	0				45813.7	31782.6	15577.5	53407.7	49779.7	216036
20	MVA_UVA	Adenine	Nucleotides and metabolites	0.684741	0.354879	0.852615	0.959366	0.76377	0.550017	0.721699	0.613677	0.896527	0.74594	0.864379	0.330972	136.062	C5H5N5	HMDB00034	most likley		4.39973	0.116393	4.7196	1.13947	0.109259	0	0.000287342	4.88954	1.82132	0.115419	0	5.34271	1.42963	0.303643	0.377545	0	0.0242209	127058	658174	yes	4.42183e+08	5.24577e+06	4.06227e+08	8.60092e+08	9.59359e+08	1.8047e+08	-0.115659	-0.0872848	-0.100757
21	MVA_UVA	Adenosine	Nucleotides and metabolites	1.831	0.297106	0.822477	-1.08624	0.801481	0.433031	0.623011	0.809075	2.28451	0.0927157	0.326754	-1.81462	268.104	C10H13N5O4	HMDB00050	most likley		5.64647	0.0373423	6.80153	1.36602	0.140856	0	9.94048e-05	7.05358	1.62857	0.0291619	0	7.03036	1.41684	1.1033	0.926326	0.5	0.939047	149807	53426.9	yes	1.50704e+09	159531	1.3313e+09	4.13621e+09	1.81054e+09	4.68925e+06	-0.109035	-0.0229325	-0.159623
467	MVA_UVA	ADP	Nucleotides and metabolites	1.07739	0.761429	0.971036	0.310061	0.98001	0.918156	0.951696	0.104772	1.09937	0.84722	0.937244	0.196549	426.022	C10H15N5O10P2	HMDB01341	most likley		10.0483	0.0131915	1.61076	1.46692	0.162716	0	0.000104747	2.06078	1.55893	0.0135946	0	1.95579	2.42997	0.147979	0.338003	0	0.101285	7778.78	22698.1		7.42626e+07	76800.9	8.74923e+07	2.28653e+08	2.07986e+08	1.55995e+06	-0.0311917	-0.111548	0.097231
28	MVA_UVA	Allantoin	Nucleotides and metabolites	0.920331	0.533884	0.879893	0.639058	0.929387	0.653426	0.780672	0.459556	0.990256	0.866194	0.937244	0.17186	157.037	C4H6N4O3	HMDB00462	most likley		6.16568	0.0460593	11.914	1.56215	0.292747	0	0	12.271	1.61855	0.0613235	0	11.8925	1.69593	0.0822623	0.154782	0	0		12126.4	yes	3.61262e+07	2.20784e+07	4.1862e+07	9.57776e+07	9.672e+07	7.52397e+06	-0.00473235	0.0455383	0.172701
32	MVA_UVA	AMP	Nucleotides and metabolites	0.68537	0.00055819	0.0633546	4.53704	0.598538	1.88573e-05	0.00107015	6.53893	1.14507	0.0775262	0.303421	-1.91666	348.07	C10H14N5O7P	HMDB00045	most likley		9.30378	0.0248059	6.4218	1.13831	0.11377	0	0.000471643	6.68522	1.60794	0.025845	0	5.88531	1.32978	0.0106191	0.131416	0	0.152775	319533	201849	yes	6.7749e+08	2.09153e+06	6.77824e+08	1.5106e+09	1.31922e+09	1.88205e+08	-0.112608	0.0844962	0.0533762
39	MVA_UVA	ATP	Nucleotides and metabolites	1.52283	0.479404	0.879893	-0.728199	1.56935	0.311415	0.570091	-1.05324	0.970356	0.760582	0.875877	0.311201	508.003	C10H16N5O13P3	HMDB00538	most likley	dGTP	10.9443	0.0432858	6.69103	1.61136	0.180087	0	0.000552594	6.94128	1.99307	0.0407147	0	4.34772	3.33409	0.464455	0.318215	0	0.278074	1917.63	3822.69	yes	3.47023e+06	6896.11	4.16336e+06	1.03269e+07	1.06424e+07	806010	0.00586978	-0.153092	0.054768
484	MVA_UVA	CDP	Nucleotides and metabolites	1.49781	0.86299	0.985211	0.176021	1.9267	0.397092	0.604965	-0.875688	0.777396	0.332342	0.57589	1.00693	402.011	C9H15N3O11P2	HMDB01546	most likley		10.8707	0.0713257	2.56144	1.908	0.25373	0	0.00808689	2.84932	3.3781	0.166707	0	9.04656	6.64233	0.348156	0.561532	0.166667	0.204665	2176.48	16598.4		269136	10634.3	268249	826481	1.06314e+06	1.22179e+07	0.0651025	-0.084063	0.151859
50	MVA_UVA	CDP-Choline	Nucleotides and metabolites	0.960782	0.587828	0.879893	-0.555736	1.73761	0.330804	0.585159	-1.01026	0.552932	0.670572	0.805396	0.435176	489.115	C14H26N4O11P2	HMDB01413	most likley		9.76325	0.0133171	6.64568	1.43694	0.119435	0	0.000453413	6.71087	1.93508	0.0201526	0					1	0	1902.71	2258.19	yes	4.1964e+06		3.78861e+06	8.58518e+06	1.55267e+07	4.41213e+08	-0.0501785	-0.140598	-0.0850332
63	MVA_UVA	Cytidine	Nucleotides and metabolites	1.43703	0.160255	0.642455	-1.48934	0.837061	0.204094	0.445473	1.33717	1.71676	0.0179809	0.131667	-2.70618	244.093	C9H13N3O5	HMDB00089	most likley		7.02875	0.0273214	7.07522	1.81944	0.132351	0	0.000159368	7.24973	1.84979	0.0163021	0	7.1768	2.65052	0.0316361	0.156144	0	0.0996673	1467.46	2721.69	yes	9.20796e+06	14723.6	1.14415e+07	3.37184e+07	1.96408e+07	4.62797e+07	-0.0840778	0.0540718	-0.108731
64	MVA_UVA	Cytidine monophosphate (CMP)	Nucleotides and metabolites	0.760744	0.33726	0.837917	0.996361	0.824197	0.260617	0.537819	1.17617	0.923013	0.865969	0.937244	-0.172152	322.045	C9H14N3O8P	HMDB00095	most likley		10.0298	0.0220844	2.80173	1.40849	0.140627	0	0.000315696	3.02335	1.67802	0.0149679	0	2.88683	1.30298	0.0467562	0.185314	0	0.00701558	2007.17	29191.9	yes	6.35793e+06	286102	6.99911e+06	1.71628e+07	1.85943e+07	3.2755e+09	0.0461285	0.0702671	0.163174
494	MVA_UVA	Deoxyinosine	Nucleotides and metabolites	0.852255	0.386487	0.860124	0.896109	1.12864	0.673443	0.800236	-0.431121	0.755119	0.226096	0.534622	1.27073	251.079	C10H12N4O4	HMDB00071	most likley		6.08151	0.139521	3.78874	1.66481	0.189984	0	0.00540619	4.25171	2.11574	0.164703	0	5.27545	2.53018	0.0606931	0.297458	0	0.00730425	2088.38			386294	285913	355104	787652	1.04308e+06	7.92525e+06	-0.0359338	0.0191452	-0.117999
74	MVA_UVA	Deoxyuridine	Nucleotides and metabolites	0.942388	0.27439	0.822477	1.14116	1.0045	0.830225	0.89318	-0.218772	0.938164	0.215502	0.522878	1.30204	227.067	C9H12N2O5	HMDB00012	most likley		4.2679	0.0287766	6.19595	1.72711	0.189927	0	0.0111604	5.95615	2.16427	0.196648	0	5.33549	1.47542	0.228063	0.013527	0	0.00201083	13218.9	24428.4	yes	1.18445e+06	6.57386e+06	1.11929e+06	2.75843e+06	2.94024e+06	2.259e+09	-0.0196409	-0.0592838	0.121233
84	MVA_UVA	GDP	Nucleotides and metabolites	1.08107	0.813113	0.985211	-0.241265	0.760867	0.572974	0.743229	0.578254	1.42084	0.446734	0.689854	-0.78463	444.032	C10H15N5O11P2	HMDB01201	most likley		11.1099	0.0546794	6.53951	1.56591	0.227304	0	0	6.85666	2.08528	0.0783847	0	8.40299	6.39174	1.03995	0.00871229	0.666667	0		22577.8	yes	444104	2333.7	530607	1.47249e+06	1.03635e+06	2.81859e+06	0.0482342	0.0921676	0.100377
466	MVA_UVA	GMP	Nucleotides and metabolites	1.2093	0.502918	0.879893	-0.689028	0.897806	0.450069	0.630963	0.778752	1.34695	0.183379	0.467721	-1.40529	362.051	C10H14N5O8P	HMDB01397	most likley		10.134	0.0252615	1.93639	1.43901	0.146554	0	0.000190038	2.16613	1.94993	0.0184669	0	2.76791	2.27585	0.00122597	0.164842	0.666667	0.871884	2775.25	31789.3		1.46037e+07	3183.05	1.63024e+07	4.5096e+07	3.348e+07	162536	0.00236724	0.154361	-0.054326
104	MVA_UVA	Guanosine	Nucleotides and metabolites	2.41091	0.151071	0.638263	-1.52557	1.53515	0.739628	0.831166	-0.339537	1.57047	0.27665	0.551762	-1.13554	284.099	C10H13N5O5	HMDB00133	most likley		7.08834	0.0269862	6.95132	1.8293	0.156945	0	0	7.76396	2.21337	0.025317	0	7.77292	3.22257	0.0108387	0.14517	0.5	0			yes	1.19636e+06	2216.88	1.14931e+06	4.21351e+06	2.68297e+06	2.50214e+08	-0.0329335	0.0266546	-0.192183
105	MVA_UVA	Guanosine monophosphate	Nucleotides and metabolites	1.20859	0.629759	0.894202	-0.493693	0.918542	0.428968	0.623011	0.81642	1.31577	0.231804	0.54247	-1.25434	364.065	C10H14N5O8P	HMDB01397	most likley		10.1374	0.020311	6.78524	1.44816	0.0991096	0	0	7.08493	1.95148	0.0144879	0	7.4656	3.35298	0.0176882	0.495709	0.333333	0		2544.18	yes	1.17578e+07	6106.72	1.23965e+07	3.46585e+07	2.63408e+07	8.60166e+06	-0.00101592	0.148101	-0.0408748
117	MVA_UVA	Hypoxanthine	Nucleotides and metabolites	1.01766	0.585663	0.879893	0.559	0.814561	0.307972	0.568371	1.06107	1.24934	0.638719	0.787985	-0.480699	137.046	C5H4N4O	HMDB00157	most likley		5.94045	0.0497869	4.98414	1.16486	0.100573	0	0.000111798	5.13799	1.90483	0.0276701	0	5.10278	1.36596	0.0350655	0.0615832	0	0.00112345	45468.8	16276.7	yes	4.06707e+08	4.04724e+07	5.19699e+08	1.35181e+09	1.08203e+09	4.94694e+06	0.0095214	0.149639	-0.0390523
120	MVA_UVA	IMP (Inosinic acid)	Nucleotides and metabolites	3.49209	0.309576	0.837917	-1.05742	1.01704	0.590581	0.744788	0.551596	3.43359	0.147417	0.413132	-1.54051	347.04	C10H13N4O8P	HMDB00175	most likley		9.64322	0.0138525	2.52821	1.51652	0.127278	0	0.000132488	2.84768	1.79662	0.0250172	0	2.31308	2.41826	0.057841	0.69475	0	0.473682	21775.2	9891.47	yes	1.64357e+08	45970.1	1.02519e+08	6.30219e+08	1.83545e+08	1.00696e+08	0.0434327	0.131426	0.00378407
119	MVA_UVA	Inosine	Nucleotides and metabolites	1.01145	0.836975	0.985211	-0.209932	1.03218	0.635316	0.770198	0.485624	0.979911	0.51709	0.720119	-0.665944	269.088	C10H12N4O5	HMDB00195	most likley		6.81384	0.0390923	6.79471	1.35523	0.134358	0	3.07591e-05	7.18633	2.0318	0.0184116	0	7.06366	1.49862	0.0383851	0.0631059	0	0.0133217	2021.45	3406.06	yes	6.57187e+07	151741	6.41556e+07	1.61882e+08	1.65201e+08	2.9675e+07	-0.0715205	0.0524302	-0.166673
210	MVA_UVA	Thymine	Nucleotides and metabolites	0.776271	0.319836	0.837917	1.03434	1.07914	0.601601	0.750349	-0.53512	0.719342	0.156829	0.418825	1.50264	125.036	C5H6N2O2	HMDB00262	most likley		2.88387	0.173042	16.3037	1.79119	0.182551	0	0.0325728	16.6144	1.97272	0.1118	0	15.9761	1.74231	0.113365	0.0589793	0	0.0112819	23009.4	109024	yes	706401	2.0395e+06	661243	1.37417e+06	1.91031e+06	1.50763e+08	-0.0563879	-0.13129	-0.0182445
217	MVA_UVA	UDP	Nucleotides and metabolites	1.52964	0.903192	0.989671	-0.124025	1.83619	0.272197	0.543257	-1.14664	0.833052	0.345409	0.585134	0.979082	402.995	C9H14N2O12P2	HMDB00295	most likley		10.3019	0.0146931	2.54739	1.7862	0.212695	0	0.00150436	2.57789	2.30795	0.0355866	0	-8.67526	15.4483	0.433314	0.838142	0.5	0.423702	2250.7	3962.41	yes	1.49612e+06	5311.97	1.48235e+06	4.80877e+06	5.77247e+06	1.8198e+06	0.0889695	-0.0776279	0.127241
218	MVA_UVA	Uracil	Nucleotides and metabolites	1.67465	0.736968	0.954548	-0.343155	0.846122	0.403067	0.60532	0.864342	1.97921	0.268449	0.551762	-1.15609	111.02	C4H4N2O2	HMDB00300	most likley		3.40309	0.0644042	17.3888	1.4435	0.0756632	0	0.00137629	17.383	1.66316	0.120461	0	16.8225	1.74412	0.0795093	0.0368455	0	0.00500589	73315.5	149305	yes	5.32703e+07	1.46459e+07	3.62203e+07	1.49968e+08	7.57719e+07	6.78138e+06	-0.0959166	0.0432648	-0.137909
220	MVA_UVA	Uridine	Nucleotides and metabolites	1.34469	0.235633	0.764123	-1.24353	1.03383	0.385361	0.604965	0.898301	1.30068	0.0610259	0.266401	-2.05064	243.062	C9H12N2O6	HMDB00296	most likley		5.95808	0.0408068	4.73496	1.51037	0.134471	0	3.96388e-05	5.10557	1.70661	0.0463058	0	4.12638	1.81593	0.0221061	0.0421775	0	0.000233214	8420.25	12246.9	yes	2.12424e+08	3.61053e+07	2.46221e+08	7.02486e+08	5.40092e+08	315280	-0.0602014	0.0673482	-0.139291
221	MVA_UVA	Uridine monophosphate (UMP)	Nucleotides and metabolites	0.9168	0.578968	0.879893	0.569131	1.34431	0.971157	0.975454	-0.0368599	0.681987	0.571705	0.750921	0.580192	323.029	C9H13N2O9P	HMDB00288	most likley		9.51926	0.0282812	2.61331	1.65816	0.153091	0	9.36154e-05	2.82604	1.97486	0.0201779	0	1.52626	2.28625	0.0989827	0.290803	0	0.0780585	2015.67	38458.6	yes	2.15314e+07	25822.5	2.2199e+07	5.41674e+07	7.94259e+07	4.47639e+06	0.0931288	0.057791	0.11546
485	UVA	cAMP	Nucleotides and metabolites	1.35793	0.287757	0.822477	-1.1228	1.12309	0.650004	0.780672	-0.46773	1.2091	0.489351	0.719009	-0.71773	328.045	C10H12N5O6P	HMDB00058	most likley		7.28077	0.101885	2.3408	1.4508	0.313136	0	0.0389895	2.91173	4.46094	0.2796	0.1875					1	0	1908.79			48956.4		60304	171124	141530	106421
65	UVA	Cytosine	Nucleotides and metabolites	1.07123	0.623065	0.894202	-0.503457	0.895636	0.180031	0.413165	1.41689	1.19605	0.0889238	0.326754	-1.8386	112.051	C4H5N3O	HMDB00630	most likley		7.03836	0.0256585	1.92456	1.32889	0.0925967	0	0.00246376	1.99224	2.12128	0.0218441	0	1.32304	1.34525	0.0342887	0.261005	0	0.0209164	12001.7		yes	4.8713e+06	573793	4.81011e+06	1.30882e+07	1.09428e+07	1.25608e+09
66	UVA	dAMP	Nucleotides and metabolites	0.759157	0.469612	0.879893	0.751599	0.407081	0.296218	0.565055	1.10214	1.86488	0.746336	0.864379	-0.332555	330.061	C10H14N5O6P	HMDB00905	most likley		9.04116	0.169995	0.399292	4.40728	0.419936	0	0	1.59434	7.13486	0.130504	0.1875	2.93502	0.0924604	0.0127398	4.2596e-05	0.666667	0		11565.8	yes	31240.2	4240.46	29210	80790.2	43321.9	2.13699e+09
101	UVA	GTP	Nucleotides and metabolites	2.49318	0.296087	0.822477	-1.09697	3.66083	0.180623	0.413165	-1.42956	0.681042	0.806567	0.906389	0.250833	523.998	C10H16N5O14P3	HMDB01273	most likley		11.6957	0.231667	6.41791	6.11907	0.596969	0	0.181065	6.26067	5.70751	0.189981	0.125					1	0	2004.74	4664	yes	11071.9		23837	60335.1	88592.3	6.67307e+07
103	UVA	Guanine	Nucleotides and metabolites	1.29696	0.515456	0.879893	-0.668587	0.656347	0.00470219	0.0356845	3.40442	1.97603	0.00182752	0.0276564	-3.89961	152.057	C5H5N5O	HMDB00132	most likley		6.69963	0.0287793	9.02681	2.09329	0.0856475	0	0.00145042	9.46084	3.54463	0.136074	0	22.0186	9.86992	0.045211	0.541669	0.166667	0.00842345	1420.53		yes	979394	168640	846899	3.07618e+06	1.55675e+06	2.8926e+08
159	UVA	Orotidine	Nucleotides and metabolites	1.97542	0.0240608	0.321283	-2.55289	2.72801	0.00877483	0.0538522	-3.0802	0.724123	0.622101	0.780204	0.504868	287.052	C10H12N2O8	HMDB00788	most likley		8.15599	0.0234938	-36.08	5.97728	0.0948702	0	0.000928433	-36.6539	4.99759	0.0225479	0	-37.3283	1.00998	0.0636813	0.612119	0.5	0.51185	4819.28		yes	5.19077e+06	9415.41	5.02061e+06	1.42023e+07	1.96131e+07	1.15019e+07
209	UVA	Thymidine	Nucleotides and metabolites	7.01109	0.0225513	0.321283	-2.5871	16.2616	0.0105716	0.0571372	-2.98337	0.431145	0.710515	0.844434	0.379402	243.098	C10H14N2O5	HMDB00273	most likley		2.50412	0.21486	5.65421	9.72529	0.586501	0	0.00520092	6.16166	2.46544	0.44504	0	-0.942815	12.9182	0.618425	0.202003	0.333333	0.0577992	2238.69	1873.47	yes	430441	38732.1	309776	866859	2.0106e+06	1.28747e+06
219	UVA	Uric acid	Nucleotides and metabolites	0.691247	0.483571	0.879893	0.730664	1.06222	0.689261	0.800236	-0.413016	0.650754	0.282324	0.551762	1.14353	167.021	C5H4N4O3	HMDB00289	most likley		7.85699	0.0269092	10.512	4.33953	0.53045	0	0.0765913	9.99354	6.40651	0.400734	0.25	10.9848	1.83438	0.0244001	0.0410616	0	0.000222075	10391.5			135675	4.67928e+07	229867	343998	528615	135161
222	UVA	UTP	Nucleotides and metabolites	4.39692	0.325139	0.837917	-1.02598	5.03739	0.343661	0.585159	-0.985864	0.872856	0.968661	0.988837	-0.0401154	482.961	C9H15N2O15P3	HMDB00285	most likley		11.2826	0.0226587	2.35674	1.98141	0.528883	0	0.0287767	2.10681	8.2145	0.24581	0.0625	4.33736	10.6788	0.342252	0.167315	0.666667	0.898571	2602.34	3471.49	yes	90432.3	2896.09	121071	357093	409109	3.98072e+06
4	MVA_UVA	2,3-Butanediol	Others	1.1569	0.827046	0.985211	-0.222941	1.03021	0.764905	0.846851	0.305388	1.12298	0.621439	0.780204	-0.505837	89.0608	C4H10O2	HMDB03156	most likley		7.35596	0.0248854	2.44961	2.20093	0.115753	0	0.0709463	3.45523	3.62547	0.0295412	0	1.64373	3.21611	0.0436324	0.234133	0	0.0943679	9083.3	7845.33		128031	96254.1	130524	364749	324804	2.86768e+07	-0.0575749	0.0602129	-0.165669
77	MVA_UVA	Dimethoxychalcone	Others	1.14757	0.1321	0.638016	-1.63972	0.193325	0.000355263	0.00741064	5.28466	5.93598	8.41613e-05	0.00382092	-6.34404	269.117	C17H16O3	not existent	not existent		7.81472	0.0492556	5.93374	2.87277	0.217751	0	0.0297657	7.07718	4.51705	0.0389727	0.1875	5.43087	2.52749	0.0788365	0.212483	0	0.0038338	3303.85		yes	110995	861770	122148	359873	60625.7	445807	0.0195365	0.119567	0.00615593
429	MVA_UVA	Glyoxilic acid	Others	0.859973	0.0756163	0.532379	1.93075	1.11475	0.488597	0.668141	0.712751	0.771449	0.264503	0.551762	1.16615	241.083	C2H2O3	HMDB00119	most likley	PubChemID 760	3.09907	0.0724638	4.908	1.71076	0.091273	0	0.00197554	4.88433	2.33395	0.0365176	0	-1.40408	2.3705	0.020731	0.0339579	0	0.00097227	1490.65	2045.01		754551	1.53316e+06	715580	1.57385e+06	2.04013e+06	126018	-0.046735	0.0488782	-0.03514
111	MVA_UVA	Hippuric acid	Others	0.495116	0.494907	0.879893	0.702247	0.282202	0.116953	0.329775	1.6793	1.75448	0.366608	0.60962	-0.935452	180.066	C9H9NO3	HMDB00714	most likley		6.19988	0.18297	2.42831	2.15725	0.0971991	0	0.107904	2.20771	5.88659	0.333758	0	3.86714	1.99098	0.0153901	0.186744	0	0.0593912	103128	35460	yes	955734	1.73642e+06	635517	1.7455e+06	994884	1.99712e+06	-0.0956007	-0.0590136	0.0522265
160	MVA_UVA	Oxalic acid	Others	1.09934	0.722812	0.954548	-0.362489	0.85961	0.986697	0.986697	0.0169978	1.27889	0.722198	0.849424	-0.363331	88.988	C2H2O4	HMDB02329	most likley		9.65149	0.0325656	20.637	1.64599	0.13889	0	0.0566212	21.0715	2.09599	0.113357	0	20.3689	1.86667	0.028879	0.0317486	0	0.175178	1.8494e+06	3.02269e+06	yes	3.26626e+07	1.05572e+07	3.0373e+07	8.67677e+07	6.78464e+07	1.62889e+09	-0.0633606	-0.0394528	0.0765153
787	MVA_UVA	Saccharin (-Natrium)	Others	0.957498	0.545737	0.879893	0.620369	1.01504	0.686405	0.800236	-0.412906	0.943311	0.34058	0.581291	0.989286	184.006	C7H5NO3S	HMDB0029723			10.779	0.0410343	0.480866	2.9515	0.240178	0	0	-0.0634066	4.0604	0.0698739	0	4.88337	4.4227	0.295853	0.732737	0.666667	0				1.31754e+06	4350.97	1.38541e+06	3.43044e+06	3.6366e+06	6.66381e+08	-0.0616515	-0.104297	0.0503953
172	UVA	p-Cresyl glucuronide	Others	0.756945	0.568295	0.879893	0.598602	0.45042	0.0633903	0.2228	2.20363	1.68053	0.244549	0.551762	-1.27036	283.082	C13H16O7	HMDB11686	most likley		3.05889	0.274088	-0.554193	3.20843	0.386112	0.5	0	-1.03304	3.09938	0.211893	0.375	-9.22276	1.94048	0.0335342	0.243368	0	0		3380.56	yes	63230.3	86892.7	64562.8	163527	97307	8.15796e+08
173	UVA	p-Cresyl sulphate	Others	0.648929	0.109332	0.616079	1.71893	0.0165238	1.20555e-08	2.73659e-06	12.5612	39.2724	1.16435e-07	2.64308e-05	-10.3807	187.007	C7H8O4S	HMDB11635	most likley		2.4893	0.0326389	6.47882	5.09623	0.126966	0	0.00276634	5.17333	10.1233	0.0820314	0	7.06481	2.13574	0.0185737	0.118179	0	0.000119119	36326.9	36552.7		1.31318e+07	3.04962e+08	9.81314e+06	3.07212e+07	782259	1.17768e+09
331	MVA_UVA	Ketamine	Pharmaceuticals, Xenobiotics	1.94054	0.207183	0.723549	-1.37239	4.98349	0.18248	0.413165	-1.45976	0.389394	0.867054	0.937244	0.172861	238.099	C13H16ClNO	HMDB15352	most likley		2.28524	0.0372856	5.6335	1.80002	0.204332	0	5.30873e-05	5.98532	1.75984	0.428219	0.3125	6.1805	1.91014	0.414577	1.19095	0.666667	0.753358	212670	305469		4.00604e+09	282296	4.1314e+08	1.00454e+09	2.57976e+09	529031	0.10525	0.0475978	-0.0096719
330	UVA	Xylazine	Pharmaceuticals, Xenobiotics	1732.95	0.00566828	0.216996	-3.36056	1851.26	0.0456215	0.178553	-2.22987	0.936091	0.280276	0.551762	-1.13069	221.111	C12H16N2S	not existent	not existent		2.52961	0.0258845	5.57008	1.42119	0.271772	0	2.6156e-05	5.60639	10.6991	0.137361	0.0625	5.48496	4.22685	0.467489	0.862138	0.166667	0.247269	9782.25	21681.3	yes	3.73997e+08	39561.1	3.47049e+08	1.05902e+09	1.13132e+09	1.01107e+06
47	MVA_UVA	Carnitine	Vitamins, Coenzymes, Cofactors	0.647256	0.0162872	0.321283	2.75799	0.807553	0.180843	0.413165	1.41406	0.801503	0.220635	0.527202	1.28671	162.112	C7H15NO3	HMDB00062	most likley		8.11518	0.0366289	5.45723	1.33298	0.0347169	0	0.000708115	5.72987	1.77662	0.0270468	0	5.07668	1.59041	0.0301233	0.0191735	0	0.00825698	2.3002e+06	1.61407e+06	yes	3.24834e+09	2.78576e+08	2.94576e+09	5.85192e+09	7.30118e+09	1.68703e+08	-0.0505565	-0.0314199	0.0640365
154	MVA_UVA	Niacinamide	Vitamins, Coenzymes, Cofactors	0.742883	0.0332322	0.327987	2.38122	0.554386	7.34917e-05	0.00238323	5.69541	1.34001	0.00733802	0.0640665	-3.17309	123.055	C6H6N2O	HMDB01406	most likley		3.02981	0.012469	3.58974	1.4315	0.0490818	0	0.00134405	3.77569	1.67423	0.0199529	0	3.93356	1.66922	0.0321098	0.601119	0	0.170562	170241	864007	yes	1.26663e+08	998120	1.30567e+08	2.89395e+08	2.15965e+08	6.29542e+06	-0.0730494	0.151571	0.0585972
171	MVA_UVA	Pantothenic acid	Vitamins, Coenzymes, Cofactors	1.17553	0.784248	0.974068	-0.279514	0.632653	0.0472169	0.178637	2.19164	1.8581	0.0341937	0.21561	-2.36595	220.118	C9H17NO5	HMDB00210	most likley		7.32433	0.0230723	6.5198	1.63251	0.0933935	0	0.0570894	7.04215	1.97184	0.0298856	0	3.62414	5.35216	0.383939	0.128805	0.166667	0.8191	45884.6	17747.9	yes	803733	56018.3	794011	2.5946e+06	1.39638e+06	1.44844e+08	-0.114549	0.0258055	0.0508138
36	UVA	Ascorbic acid	Vitamins, Coenzymes, Cofactors	2.63787	0.16914	0.661977	-1.45591	0.515454	0.132923	0.339028	1.60309	5.11757	0.0117409	0.0951855	-2.92878	175.025	C6H8O6	HMDB00044	most likley		9.69343	0.0257529	10.2221	1.94225	0.425101	0	0.0286869	10.5729	1.80907	0.0953727	0	10.5272	1.96763	0.0067925	0.0575687	0	0.0134759	58850.9	14933.4	yes	2.05149e+06	4.36713e+06	1.86184e+06	1.04574e+07	2.04343e+06	1.19912e+08
57	UVA	Coenzyme A	Vitamins, Coenzymes, Cofactors	2.98283	0.082211	0.548879	-1.93164	2.10307	0.688536	0.800236	-0.412699	1.41833	0.180156	0.46472	-1.44099	768.122	C21H36N7O16P3S	HMDB01423	most likley		9.38096	0.0777492	6.80061	4.33323	0.86668	0.333333	0	7.29789	7.66791	0.0457161	0.1875					1	0			yes	117909		138888	484817	341823	1.16708e+07
190	UVA	Riboflavin	Vitamins, Coenzymes, Cofactors	1.50934	0.847334	0.985211	0.1964	1.09049	0.759896	0.84557	-0.312125	1.3841	0.634453	0.786999	0.486875	377.146	C17H20N4O6	HMDB00244	most likley		6.09508	0.0683066	7.1541	3.73568	0.735195	0.166667	0	6.25534	10.9238	0.202015	0	9.85905	0			0.833333	0			yes	8377.51	7171.81	21418.8	73869.6	53370.3	7.63056e+06
207	UVA	Thiamine monophosphate	Vitamins, Coenzymes, Cofactors	0.892475	0.384143	0.860124	0.900675	0.419053	0.000589185	0.00891634	4.50747	2.12974	0.0042814	0.0422555	-3.45324	346.086	C12H18N4O4PS	HMDB02666	most likley		11.4634	0.0292381	19.3472	3.55488	0.388097	0	0	19.3095	5.32071	0.0493941	0					1	0		2515	yes	80134.8		115132	312640	146797	7.16185e+06
226	UVA	Vitamin A	Vitamins, Coenzymes, Cofactors	1.13635	0.994176	0.997203	0.00744142	0.664853	0.0802258	0.256496	1.89728	1.70918	0.093564	0.326754	-1.80938	287.237	C20H30O	HMDB00305	most likley		2.2503	0.0626596	5.1776	2.54071	0.332931	0	0.0115211	6.15936	2.58783	0.0818765	0	0.447993	9.0521	0.329526	0.446545	0	0.443034	6258.23	1771.34	yes	543199	14125.8	565916	1.67786e+06	981676	1.83012e+06
[truncated: 3 more columns]

## Sheet: long_sample-metabolite
group	Type_for_calculations	Sample_Name	Statistics_final	JR_ID	Master-Metabolite_ID	Metabolite_Name	Metabolite_Class	m/z	ppm	Peak_Rt	PeakHeight	Peakarea	LOG_Peakarea	Sample_manual_exclusion	Sample_manual_exclusion_comment	Peakarea_outliers-excluded	LOG_Peakarea_outliers-excluded	Peakarea_RSD_per-group_outliers-excluded	LOG_Peakarea_med-normed_outliers-excluded	Peakarea_med-normed_RSD_per-group_outliers-excluded	Seq_Pos	Time_hours
sham	sample	05_nEpE_M21_01_M0282_9010_sham_sham	MVA_UVA	3	5	1-Methylhistidine	Amino acids, peptides and metabolites	170.092	4.90081	8.34622	2.19021e+06	8.0243e+07	7.90441		lower C13-Palmitic acid Peak	8.0243e+07	7.90441	0.31281	8.31131	0.32089	5	2.1
sham	sample	10_nEpE_M21_01_M0283_9011_sham_sham	MVA_UVA	3	5	1-Methylhistidine	Amino acids, peptides and metabolites	170.092	5.89043	8.43888	2.83587e+06	8.92585e+07	7.95065			8.92585e+07	7.95065	0.31281	8.37011	0.32089	10	4.2
sham	sample	17_nEpE_M21_01_M0279_9001_sham_sham	MVA_UVA	3	5	1-Methylhistidine	Amino acids, peptides and metabolites	170.092	6.28406	8.48342	4.44955e+06	1.46937e+08	8.16713			1.46937e+08	8.16713	0.31281	8.54071	0.32089	17	7.1
sham	sample	20_nEpE_M21_01_M0281_9004_sham_sham	MVA_UVA	3	5	1-Methylhistidine	Amino acids, peptides and metabolites	170.092	5.9127	8.36908	2.02859e+06	7.20962e+07	7.85791			7.20962e+07	7.85791	0.31281	8.27435	0.32089	20	8.3
sham	sample	26_nEpE_M21_01_M0280_9003_sham_sham	MVA_UVA	3	5	1-Methylhistidine	Amino acids, peptides and metabolites	170.092	5.12879	8.50817	3.94343e+06	1.38873e+08	8.14262		chromatographic problems	1.38873e+08	8.14262	0.31281	8.59507	0.32089	26	10.8
sham	sample	30_nEpE_M21_01_M0290_9042_sham_sham	MVA_UVA	3	5	1-Methylhistidine	Amino acids, peptides and metabolites	170.092	4.74839	8.42783	2.592e+06	8.70564e+07	7.9398		according to xylazine- and Ketamine- peak not sham	8.70564e+07	7.9398	0.31281	8.33857	0.32089	30	12.5
STP	sample	06_nEpE_M21_01_M0278_3980_STP_STP	MVA_UVA	3	5	1-Methylhistidine	Amino acids, peptides and metabolites	170.092	5.23359	8.62978	2814181	1.00437e+08	8.00189			1.00437e+08	8.00189	0.467622	8.34193	0.507606	6	2.5
STP	sample	09_nEpE_M21_01_M0277_3952_STP_STP	MVA_UVA	3	5	1-Methylhistidine	Amino acids, peptides and metabolites	170.092	5.93637	8.72148	1.49286e+06	5.65163e+07	7.75217			5.65163e+07	7.75217	0.467622	8.08161	0.507606	9	3.8
STP	sample	15_nEpE_M21_01_M0275_268_STP_STP	MVA_UVA	3	5	1-Methylhistidine	Amino acids, peptides and metabolites	170.092	6.04521	8.42062	5366238	2.18125e+08	8.33871		according to non-xylazine and non-Ketamine peak not STP	2.18125e+08	8.33871	0.467622	8.69702	0.507606	15	6.3
STP	sample	21_nEpE_M21_01_M0274_105_STP_STP	MVA_UVA	3	5	1-Methylhistidine	Amino acids, peptides and metabolites	170.092	5.56831	8.73745	3.90737e+06	1.58905e+08	8.20114			1.58905e+08	8.20114	0.467622	8.57164	0.507606	21	8.8
STP	sample	27_nEpE_M21_01_M0276_304_STP_STP	MVA_UVA	3	5	1-Methylhistidine	Amino acids, peptides and metabolites	170.092	4.76495	8.38388	2.89432e+06	1.20124e+08	8.07963			1.20124e+08	8.07963	0.467622	8.37477	0.507606	27	11.3
TP	sample	07_nEpE_M21_01_M0288_9035_TP_TP	MVA_UVA	3	5	1-Methylhistidine	Amino acids, peptides and metabolites	170.092	5.43665	8.38918	2.22298e+06	9.98464e+07	7.99933			9.98464e+07	7.99933	0.266607	8.45104	0.328436	7	2.9
TP	sample	11_nEpE_M21_01_M0284_9028_TP_TP	MVA_UVA	3	5	1-Methylhistidine	Amino acids, peptides and metabolites	170.092	5.79243	8.41823	2.22893e+06	9.14825e+07	7.96134			9.14825e+07	7.96134	0.266607	8.33067	0.328436	11	4.6
TP	sample	16_nEpE_M21_01_M0286_9030_TP_TP	MVA_UVA	3	5	1-Methylhistidine	Amino acids, peptides and metabolites	170.092	6.06233	8.69577	2.69166e+06	1.31703e+08	8.1196			1.31703e+08	8.1196	0.266607	8.52525	0.328436	16	6.7
TP	sample	19_nEpE_M21_01_M0289_9036_TP_TP	MVA_UVA	3	5	1-Methylhistidine	Amino acids, peptides and metabolites	170.092	5.98246	8.41195	3.31608e+06	1.09478e+08	8.03933	exclude	outlier behaviour untargeted + targeted analysis			0.266607		0.328436	19	7.9
TP	sample	25_nEpE_M21_01_M0287_9032_TP_TP	MVA_UVA	3	5	1-Methylhistidine	Amino acids, peptides and metabolites	170.092	4.93805	8.67122	4.13985e+06	1.63829e+08	8.21439			1.63829e+08	8.21439	0.266607	8.6741	0.328436	25	10.4
TP	sample	29_nEpE_M21_01_M0285_9029_TP_TP	MVA_UVA	3	5	1-Methylhistidine	Amino acids, peptides and metabolites	170.092	4.61945	8.5131	2602773	9.47536e+07	7.9766			9.47536e+07	7.9766	0.266607	8.38622	0.328436	29	12.1
QC	QC	02_nEpE_M21_01_3_QC_QC_QC	MVA_UVA	3	5	1-Methylhistidine	Amino acids, peptides and metabolites	170.092	4.81232	8.39052	2.97547e+06	1.05727e+08	8.02418			1.05727e+08	8.02418	0.0448997	8.3768	0.05451	2	0.8
QC	QC	08_nEpE_M21_02_3_QC_QC_QC	MVA_UVA	3	5	1-Methylhistidine	Amino acids, peptides and metabolites	170.092	5.77435	8.43765	2.93872e+06	1.19388e+08	8.07696			1.19388e+08	8.07696	0.0448997	8.41502	0.05451	8	3.3
QC	QC	12_nEpE_M21_03_3_QC_QC_QC	MVA_UVA	3	5	1-Methylhistidine	Amino acids, peptides and metabolites	170.092	5.99266	8.67128	2752048	1.08824e+08	8.03672			1.08824e+08	8.03672	0.0448997	8.36405	0.05451	12	5
QC	QC	22_nEpE_M21_04_3_QC_QC_QC	MVA_UVA	3	5	1-Methylhistidine	Amino acids, peptides and metabolites	170.092	5.54654	8.40903	3.03483e+06	1.09258e+08	8.03845			1.09258e+08	8.03845	0.0448997	8.34468	0.05451	22	9.2
QC	QC	28_nEpE_M21_05_3_QC_QC_QC	MVA_UVA	3	5	1-Methylhistidine	Amino acids, peptides and metabolites	170.092	4.75967	8.68648	2.97489e+06	1.15084e+08	8.06101			1.15084e+08	8.06101	0.0448997	8.37794	0.05451	28	11.7
QC	QC	32_nEpE_M21_06_3_QC_QC_QC	MVA_UVA	3	5	1-Methylhistidine	Amino acids, peptides and metabolites	170.092	4.74849	8.49483	3.04601e+06	1.14391e+08	8.05839			1.14391e+08	8.05839	0.0448997	8.38756	0.05451	32	13.3
UM	UM	03_nEpE_M21_01_2_UM_UM_UM	MVA_UVA	3	5	1-Methylhistidine	Amino acids, peptides and metabolites	170.092	4.71353	8.75232	4990239	1.38929e+08	8.14279			1.38929e+08	8.14279	0.0234792	8.57537	0.230606	3	1.3
UM	UM	13_nEpE_M21_02_2_UM_UM_UM	MVA_UVA	3	5	1-Methylhistidine	Amino acids, peptides and metabolites	170.092	6.07899	8.78407	5.88221e+06	1.37424e+08	8.13806			1.37424e+08	8.13806	0.0234792	8.57081	0.230606	13	5.4
UM	UM	18_nEpE_M21_03_2_UM_UM_UM	MVA_UVA	3	5	1-Methylhistidine	Amino acids, peptides and metabolites	170.092	5.80852	8.76177	6264383	1.40307e+08	8.14708			1.40307e+08	8.14708	0.0234792	8.43732	0.230606	18	7.5
UM	UM	23_nEpE_M21_04_2_UM_UM_UM	MVA_UVA	3	5	1-Methylhistidine	Amino acids, peptides and metabolites	170.092	5.20814	8.74028	6.76269e+06	1.34067e+08	8.12732			1.34067e+08	8.12732	0.0234792	8.37418	0.230606	23	9.6
UM	UM	31_nEpE_M21_05_2_UM_UM_UM	MVA_UVA	3	5	1-Methylhistidine	Amino acids, peptides and metabolites	170.092	4.58649	8.76587	6.72085e+06	1.42685e+08	8.15438			1.42685e+08	8.15438	0.0234792	8.38842	0.230606	31	12.9
UM	UM	33_nEpE_M21_06_2_UM_UM_UM	MVA_UVA	3	5	1-Methylhistidine	Amino acids, peptides and metabolites	170.092	4.63376	8.76752	6.15257e+06	1.35057e+08	8.13052			1.35057e+08	8.13052	0.0234792	8.37186	0.230606	33	13.8
BL	blank	01_nEpE_M21_00_1_Blank_BL_BL	MVA_UVA	3	5	1-Methylhistidine	Amino acids, peptides and metabolites	170.092	4.98462	12.0927	37830.7							0.286981		0.335649	1	0.4
BL	blank	04_nEpE_M21_01_1_Blank_BL_BL	MVA_UVA	3	5	1-Methylhistidine	Amino acids, peptides and metabolites	170.092	4.98352	12.4801	41087.8	584584	5.76685			584584	5.76685	0.286981	9.19681	0.335649	4	1.7
BL	blank	14_nEpE_M21_02_1_Blank_BL_BL	MVA_UVA	3	5	1-Methylhistidine	Amino acids, peptides and metabolites	170.092	6.57839	11.9031	47945.6	1.06406e+06	6.02697			1.06406e+06	6.02697	0.286981	9.48874	0.335649	14	5.8
BL	blank	24_nEpE_M21_03_1_Blank_BL_BL	MVA_UVA	3	5	1-Methylhistidine	Amino acids, peptides and metabolites	170.092	5.61315	12.0841	44797.7	879691	5.94433			879691	5.94433	0.286981	9.33205	0.335649	24	10
BL	blank	34_nEpE_M21_04_1_Blank_BL_BL	MVA_UVA	3	5	1-Methylhistidine	Amino acids, peptides and metabolites	170.092	5.08594	12.4147	43314.4							0.286981		0.335649	34	14.2
ExSolBlank	ExSolBlank	36_nEpE_M21_01_1_50pACN_BL_BL	MVA_UVA	3	5	1-Methylhistidine	Amino acids, peptides and metabolites	170.092	5.12663	12.1713	118140	3.09216e+06	6.49026			3.09216e+06	6.49026	1.32832	9.81321	0.901622	36	15
ExSolBlank	ExSolBlank	37_nEpE_M21_02_1_50pACN_BL_BL	MVA_UVA	3	5	1-Methylhistidine	Amino acids, peptides and metabolites	170.092	5.12918	12.1559	22206.5	81667.1	4.91205			81667.1	4.91205	1.32832	8.74879	0.901622	37	15.4
ExSolBlank	ExSolBlank	38_nEpE_M21_03_1_50pACN_BL_BL	MVA_UVA	3	5	1-Methylhistidine	Amino acids, peptides and metabolites	170.092	5.11313	12.1741	14734.3	506233	5.70435			506233	5.70435	1.32832	9.46209	0.901622	38	15.8
sham	sample	05_nEpE_M21_01_M0282_9010_sham_sham	MVA_UVA	9	15	3-Methyl-2-oxovaleric acid	Amino acids, peptides and metabolites	129.056	15.1739	3.08732	305418	7.51553e+06	6.87596		lower C13-Palmitic acid Peak	7.51553e+06	6.87596	0.32516	7.28286	0.301754	5	2.1
sham	sample	10_nEpE_M21_01_M0283_9011_sham_sham	MVA_UVA	9	15	3-Methyl-2-oxovaleric acid	Amino acids, peptides and metabolites	129.056	15.9534	3.117	256587	6.71175e+06	6.82684			6.71175e+06	6.82684	0.32516	7.2463	0.301754	10	4.2
sham	sample	17_nEpE_M21_01_M0279_9001_sham_sham	MVA_UVA	9	15	3-Methyl-2-oxovaleric acid	Amino acids, peptides and metabolites	129.056	15.9067	3.02637	395436	6.75846e+06	6.82985			6.75846e+06	6.82985	0.32516	7.20343	0.301754	17	7.1
sham	sample	20_nEpE_M21_01_M0281_9004_sham_sham	MVA_UVA	9	15	3-Methyl-2-oxovaleric acid	Amino acids, peptides and metabolites	129.056	15.552	3.04453	153179	3.91169e+06	6.59236			3.91169e+06	6.59236	0.32516	7.0088	0.301754	20	8.3
sham	sample	26_nEpE_M21_01_M0280_9003_sham_sham	MVA_UVA	9	15	3-Methyl-2-oxovaleric acid	Amino acids, peptides and metabolites	129.056	14.6267	3.03542	281643	3.07517e+06	6.48787		chromatographic problems	3.07517e+06	6.48787	0.32516	6.94032	0.301754	26	10.8
sham	sample	30_nEpE_M21_01_M0290_9042_sham_sham	MVA_UVA	9	15	3-Methyl-2-oxovaleric acid	Amino acids, peptides and metabolites	129.056	14.5273	3.04263	169885	4.90281e+06	6.69045		according to xylazine- and Ketamine- peak not sham	4.90281e+06	6.69045	0.32516	7.08922	0.301754	30	12.5
STP	sample	06_nEpE_M21_01_M0278_3980_STP_STP	MVA_UVA	9	15	3-Methyl-2-oxovaleric acid	Amino acids, peptides and metabolites	129.056	15.5233	3.02295	263006	3.91439e+06	6.59266			3.91439e+06	6.59266	0.699632	6.9327	0.758791	6	2.5
STP	sample	09_nEpE_M21_01_M0277_3952_STP_STP	MVA_UVA	9	15	3-Methyl-2-oxovaleric acid	Amino acids, peptides and metabolites	129.056	15.7668	3.01617	223332	4.73565e+06	6.67538			4.73565e+06	6.67538	0.699632	7.00482	0.758791	9	3.8
STP	sample	15_nEpE_M21_01_M0275_268_STP_STP	MVA_UVA	9	15	3-Methyl-2-oxovaleric acid	Amino acids, peptides and metabolites	129.056	15.7576	3.09078	170287	4.24983e+06	6.62837		according to non-xylazine and non-Ketamine peak not STP	4.24983e+06	6.62837	0.699632	6.98668	0.758791	15	6.3
STP	sample	21_nEpE_M21_01_M0274_105_STP_STP	MVA_UVA	9	15	3-Methyl-2-oxovaleric acid	Amino acids, peptides and metabolites	129.056	15.4474	3.0844	931242	1.25227e+07	7.0977			1.25227e+07	7.0977	0.699632	7.4682	0.758791	21	8.8
STP	sample	27_nEpE_M21_01_M0276_304_STP_STP	MVA_UVA	9	15	3-Methyl-2-oxovaleric acid	Amino acids, peptides and metabolites	129.056	14.6109	3.06768	135259	2.68072e+06	6.42825			2.68072e+06	6.42825	0.699632	6.72339	0.758791	27	11.3
TP	sample	07_nEpE_M21_01_M0288_9035_TP_TP	MVA_UVA	9	15	3-Methyl-2-oxovaleric acid	Amino acids, peptides and metabolites	129.056	15.6456	3.08577	202057	4.3279e+06	6.63628			4.3279e+06	6.63628	0.171508	7.08799	0.20305	7	2.9
TP	sample	11_nEpE_M21_01_M0284_9028_TP_TP	MVA_UVA	9	15	3-Methyl-2-oxovaleric acid	Amino acids, peptides and metabolites	129.056	16.0626	3.052	239473	3.9956e+06	6.60158			3.9956e+06	6.60158	0.171508	6.97091	0.20305	11	4.6
TP	sample	16_nEpE_M21_01_M0286_9030_TP_TP	MVA_UVA	9	15	3-Methyl-2-oxovaleric acid	Amino acids, peptides and metabolites	129.056	15.8758	3.11005	361306	5.8957e+06	6.77054			5.8957e+06	6.77054	0.171508	7.17619	0.20305	16	6.7
TP	sample	19_nEpE_M21_01_M0289_9036_TP_TP	MVA_UVA	9	15	3-Methyl-2-oxovaleric acid	Amino acids, peptides and metabolites	129.056	15.6908	3.0741	271948	5.09006e+06	6.70672	exclude	outlier behaviour untargeted + targeted analysis			0.171508		0.20305	19	7.9
TP	sample	25_nEpE_M21_01_M0287_9032_TP_TP	MVA_UVA	9	15	3-Methyl-2-oxovaleric acid	Amino acids, peptides and metabolites	129.056	14.8441	3.05012	241089	5.6611e+06	6.7529			5.6611e+06	6.7529	0.171508	7.21261	0.20305	25	10.4
TP	sample	29_nEpE_M21_01_M0285_9029_TP_TP	MVA_UVA	9	15	3-Methyl-2-oxovaleric acid	Amino acids, peptides and metabolites	129.056	14.5545	3.04073	255198	5.65176e+06	6.75218			5.65176e+06	6.75218	0.171508	7.16181	0.20305	29	12.1
QC	QC	02_nEpE_M21_01_3_QC_QC_QC	MVA_UVA	9	15	3-Methyl-2-oxovaleric acid	Amino acids, peptides and metabolites	129.056	15.0088	2.9948	293854	6.00116e+06	6.77824			6.00116e+06	6.77824	0.211824	7.13085	0.225112	2	0.8
QC	QC	08_nEpE_M21_02_3_QC_QC_QC	MVA_UVA	9	15	3-Methyl-2-oxovaleric acid	Amino acids, peptides and metabolites	129.056	15.8108	3.08693	235600	5.90368e+06	6.77112			5.90368e+06	6.77112	0.211824	7.10918	0.225112	8	3.3
QC	QC	12_nEpE_M21_03_3_QC_QC_QC	MVA_UVA	9	15	3-Methyl-2-oxovaleric acid	Amino acids, peptides and metabolites	129.056	16.2105	3.0496	261033	5.75209e+06	6.75983			5.75209e+06	6.75983	0.211824	7.08715	0.225112	12	5
QC	QC	22_nEpE_M21_04_3_QC_QC_QC	MVA_UVA	9	15	3-Methyl-2-oxovaleric acid	Amino acids, peptides and metabolites	129.056	15.2692	3.06048	244945	5.90015e+06	6.77086			5.90015e+06	6.77086	0.211824	7.07709	0.225112	22	9.2
QC	QC	28_nEpE_M21_05_3_QC_QC_QC	MVA_UVA	9	15	3-Methyl-2-oxovaleric acid	Amino acids, peptides and metabolites	129.056	14.6455	3.09068	225395	3.09891e+06	6.49121			3.09891e+06	6.49121	0.211824	6.80814	0.225112	28	11.7
QC	QC	32_nEpE_M21_06_3_QC_QC_QC	MVA_UVA	9	15	3-Methyl-2-oxovaleric acid	Amino acids, peptides and metabolites	129.056	14.6507	3.0972	226337	5.12719e+06	6.70988			5.12719e+06	6.70988	0.211824	7.03905	0.225112	32	13.3
UM	UM	03_nEpE_M21_01_2_UM_UM_UM	MVA_UVA	9	15	3-Methyl-2-oxovaleric acid	Amino acids, peptides and metabolites	129.056	14.8809	3.0641	19808242	3.18254e+08	8.50277			3.18254e+08	8.50277	0.0748917	8.93535	0.299578	3	1.3
UM	UM	13_nEpE_M21_02_2_UM_UM_UM	MVA_UVA	9	15	3-Methyl-2-oxovaleric acid	Amino acids, peptides and metabolites	129.056	16.0003	3.08482	15162441	2.82587e+08	8.45115			2.82587e+08	8.45115	0.0748917	8.8839	0.299578	13	5.4
UM	UM	18_nEpE_M21_03_2_UM_UM_UM	MVA_UVA	9	15	3-Methyl-2-oxovaleric acid	Amino acids, peptides and metabolites	129.056	15.5674	3.03538	16907544	2.76528e+08	8.44174			2.76528e+08	8.44174	0.0748917	8.73198	0.299578	18	7.5
UM	UM	23_nEpE_M21_04_2_UM_UM_UM	MVA_UVA	9	15	3-Methyl-2-oxovaleric acid	Amino acids, peptides and metabolites	129.056	15.0581	3.03025	14532907	2.69081e+08	8.42988			2.69081e+08	8.42988	0.0748917	8.67674	0.299578	23	9.6
UM	UM	31_nEpE_M21_05_2_UM_UM_UM	MVA_UVA	9	15	3-Methyl-2-oxovaleric acid	Amino acids, peptides and metabolites	129.056	14.285	3.08657	14487860	2.6233e+08	8.41885			2.6233e+08	8.41885	0.0748917	8.65289	0.299578	31	12.9
UM	UM	33_nEpE_M21_06_2_UM_UM_UM	MVA_UVA	9	15	3-Methyl-2-oxovaleric acid	Amino acids, peptides and metabolites	129.056	14.2814	3.0585	17297890	2.63423e+08	8.42065			2.63423e+08	8.42065	0.0748917	8.66199	0.299578	33	13.8
BL	blank	01_nEpE_M21_00_1_Blank_BL_BL	MVA_UVA	9	15	3-Methyl-2-oxovaleric acid	Amino acids, peptides and metabolites	129.056	15.371	4.46527	56051.6	101689	5.00727			101689	5.00727	0.658259	8.96334	0.34056	1	0.4
BL	blank	04_nEpE_M21_01_1_Blank_BL_BL	MVA_UVA	9	15	3-Methyl-2-oxovaleric acid	Amino acids, peptides and metabolites	129.056	15.4873	4.13563	50880.9	231578	5.3647			231578	5.3647	0.658259	8.79466	0.34056	4	1.7
BL	blank	14_nEpE_M21_02_1_Blank_BL_BL	MVA_UVA	9	15	3-Methyl-2-oxovaleric acid	Amino acids, peptides and metabolites	129.056	16.3989	4.3496	40004.9	227932	5.35781			227932	5.35781	0.658259	8.81958	0.34056	14	5.8
BL	blank	24_nEpE_M21_03_1_Blank_BL_BL	MVA_UVA	9	15	3-Methyl-2-oxovaleric acid	Amino acids, peptides and metabolites	129.056	15.4173	4.48568	43368.9							0.658259		0.34056	24	10
BL	blank	34_nEpE_M21_04_1_Blank_BL_BL	MVA_UVA	9	15	3-Methyl-2-oxovaleric acid	Amino acids, peptides and metabolites	129.056	14.7604	4.58487	38883.7	522765	5.71831			522765	5.71831	0.658259	9.10107	0.34056	34	14.2
ExSolBlank	ExSolBlank	36_nEpE_M21_01_1_50pACN_BL_BL	MVA_UVA	9	15	3-Methyl-2-oxovaleric acid	Amino acids, peptides and metabolites	129.056	14.858	4.15208	63924.8	1.34935e+06	6.13012			1.34935e+06	6.13012	1.57324	9.45307	1.30137	36	15
ExSolBlank	ExSolBlank	37_nEpE_M21_02_1_50pACN_BL_BL	MVA_UVA	9	15	3-Methyl-2-oxovaleric acid	Amino acids, peptides and metabolites	129.056	14.9627	3.43258	45631.7	57943.1	4.763			57943.1	4.763	1.57324	8.59975	1.30137	37	15.4
ExSolBlank	ExSolBlank	38_nEpE_M21_03_1_50pACN_BL_BL	MVA_UVA	9	15	3-Methyl-2-oxovaleric acid	Amino acids, peptides and metabolites	129.056	14.7514	3.49983	48770	30066	4.47808			30066	4.47808	1.57324	8.23581	1.30137	38	15.8
sham	sample	05_nEpE_M21_01_M0282_9010_sham_sham	MVA_UVA	332	44	Alanine	Amino acids, peptides and metabolites	88.0404	22.3192	8.02312	27909336	4.47115e+08	8.65042		lower C13-Palmitic acid Peak	4.47115e+08	8.65042	0.171568	9.05732	0.176184	5	2.1
sham	sample	10_nEpE_M21_01_M0283_9011_sham_sham	MVA_UVA	332	44	Alanine	Amino acids, peptides and metabolites	88.0404	22.9157	8.05953	33599800	5.22152e+08	8.7178			5.22152e+08	8.7178	0.171568	9.13726	0.176184	10	4.2
sham	sample	17_nEpE_M21_01_M0279_9001_sham_sham	MVA_UVA	332	44	Alanine	Amino acids, peptides and metabolites	88.0404	22.8868	8.01997	33954988	4.33244e+08	8.63673			4.33244e+08	8.63673	0.171568	9.01031	0.176184	17	7.1
sham	sample	20_nEpE_M21_01_M0281_9004_sham_sham	MVA_UVA	332	44	Alanine	Amino acids, peptides and metabolites	88.0404	22.6996	8.04435	21859046	3.37562e+08	8.52835			3.37562e+08	8.52835	0.171568	8.94479	0.176184	20	8.3
sham	sample	26_nEpE_M21_01_M0280_9003_sham_sham	MVA_UVA	332	44	Alanine	Amino acids, peptides and metabolites	88.0404	21.6573	8.0436	28068128	3.77463e+08	8.57687		chromatographic problems	3.77463e+08	8.57687	0.171568	9.02932	0.176184	26	10.8
sham	sample	30_nEpE_M21_01_M0290_9042_sham_sham	MVA_UVA	332	44	Alanine	Amino acids, peptides and metabolites	88.0404	21.2794	8.07528	23827194	3.46564e+08	8.53978		according to xylazine- and Ketamine- peak not sham	3.46564e+08	8.53978	0.171568	8.93856	0.176184	30	12.5
STP	sample	06_nEpE_M21_01_M0278_3980_STP_STP	MVA_UVA	332	44	Alanine	Amino acids, peptides and metabolites	88.0404	22.4415	8.05128	26272564	3.2303e+08	8.50924			3.2303e+08	8.50924	0.107247	8.84928	0.111047	6	2.5
STP	sample	09_nEpE_M21_01_M0277_3952_STP_STP	MVA_UVA	332	44	Alanine	Amino acids, peptides and metabolites	88.0404	22.9034	8.0596	25961818	3.68027e+08	8.56588			3.68027e+08	8.56588	0.107247	8.89532	0.111047	9	3.8
STP	sample	15_nEpE_M21_01_M0275_268_STP_STP	MVA_UVA	332	44	Alanine	Amino acids, peptides and metabolites	88.0404	22.8627	8.06927	30726080	4.166e+08	8.61972		according to non-xylazine and non-Ketamine peak not STP	4.166e+08	8.61972	0.107247	8.97803	0.111047	15	6.3
STP	sample	21_nEpE_M21_01_M0274_105_STP_STP	MVA_UVA	332	44	Alanine	Amino acids, peptides and metabolites	88.0404	22.372	8.04452	26107320	3.36718e+08	8.52727			3.36718e+08	8.52727	0.107247	8.89777	0.111047	21	8.8
STP	sample	27_nEpE_M21_01_M0276_304_STP_STP	MVA_UVA	332	44	Alanine	Amino acids, peptides and metabolites	88.0404	21.3802	8.03028	32098914	3.97711e+08	8.59957			3.97711e+08	8.59957	0.107247	8.89471	0.111047	27	11.3
TP	sample	07_nEpE_M21_01_M0288_9035_TP_TP	MVA_UVA	332	44	Alanine	Amino acids, peptides and metabolites	88.0404	22.6426	8.06285	18564988	2.81176e+08	8.44898			2.81176e+08	8.44898	0.174413	8.90069	0.142746	7	2.9
TP	sample	11_nEpE_M21_01_M0284_9028_TP_TP	MVA_UVA	332	44	Alanine	Amino acids, peptides and metabolites	88.0404	22.9355	8.03757	22995640	3.07815e+08	8.48829			3.07815e+08	8.48829	0.174413	8.85762	0.142746	11	4.6
TP	sample	16_nEpE_M21_01_M0286_9030_TP_TP	MVA_UVA	332	44	Alanine	Amino acids, peptides and metabolites	88.0404	22.6665	8.03095	27487166	3.47305e+08	8.54071			3.47305e+08	8.54071	0.174413	8.94636	0.142746	16	6.7
TP	sample	19_nEpE_M21_01_M0289_9036_TP_TP	MVA_UVA	332	44	Alanine	Amino acids, peptides and metabolites	88.0404	22.739	8.06082	24747266	3.66031e+08	8.56352	exclude	outlier behaviour untargeted + targeted analysis			0.174413		0.142746	19	7.9
TP	sample	25_nEpE_M21_01_M0287_9032_TP_TP	MVA_UVA	332	44	Alanine	Amino acids, peptides and metabolites	88.0404	21.7366	7.97862	17942294	2.41208e+08	8.38239			2.41208e+08	8.38239	0.174413	8.8421	0.142746	25	10.4
TP	sample	29_nEpE_M21_01_M0285_9029_TP_TP	MVA_UVA	332	44	Alanine	Amino acids, peptides and metabolites	88.0404	21.3117	8.02152	28452994	3.79659e+08	8.57939			3.79659e+08	8.57939	0.174413	8.98902	0.142746	29	12.1
QC	QC	02_nEpE_M21_01_3_QC_QC_QC	MVA_UVA	332	44	Alanine	Amino acids, peptides and metabolites	88.0404	21.8759	8.06722	31261226	3.41316e+08	8.53316			3.41316e+08	8.53316	0.0485592	8.88578	0.0710536	2	0.8
QC	QC	08_nEpE_M21_02_3_QC_QC_QC	MVA_UVA	332	44	Alanine	Amino acids, peptides and metabolites	88.0404	22.9106	8.05765	22819918	3.73064e+08	8.57178			3.73064e+08	8.57178	0.0485592	8.90984	0.0710536	8	3.3
QC	QC	12_nEpE_M21_03_3_QC_QC_QC	MVA_UVA	332	44	Alanine	Amino acids, peptides and metabolites	88.0404	22.9463	8.03535	23148370	3.45438e+08	8.53837			3.45438e+08	8.53837	0.0485592	8.8657	0.0710536	12	5
QC	QC	22_nEpE_M21_04_3_QC_QC_QC	MVA_UVA	332	44	Alanine	Amino acids, peptides and metabolites	88.0404	22.1918	8.05588	23448022	3.25971e+08	8.51318			3.25971e+08	8.51318	0.0485592	8.81941	0.0710536	22	9.2
QC	QC	28_nEpE_M21_05_3_QC_QC_QC	MVA_UVA	332	44	Alanine	Amino acids, peptides and metabolites	88.0404	21.3287	8.05088	26736964	3.49824e+08	8.54385			3.49824e+08	8.54385	0.0485592	8.86078	0.0710536	28	11.7
QC	QC	32_nEpE_M21_06_3_QC_QC_QC	MVA_UVA	332	44	Alanine	Amino acids, peptides and metabolites	88.0404	21.5385	8.02825	26315394	3.65505e+08	8.56289			3.65505e+08	8.56289	0.0485592	8.89206	0.0710536	32	13.3
UM	UM	03_nEpE_M21_01_2_UM_UM_UM	MVA_UVA	332	44	Alanine	Amino acids, peptides and metabolites	88.0404	22.1124	8.06083	1.42245e+06	2.33283e+07	7.36788			2.33283e+07	7.36788	0.151494	7.80046	0.164825	3	1.3
UM	UM	13_nEpE_M21_02_2_UM_UM_UM	MVA_UVA	332	44	Alanine	Amino acids, peptides and metabolites	88.0404	23.1523	8.0623	1.94148e+06	3.08639e+07	7.48945			3.08639e+07	7.48945	0.151494	7.92219	0.164825	13	5.4
UM	UM	18_nEpE_M21_03_2_UM_UM_UM	MVA_UVA	332	44	Alanine	Amino acids, peptides and metabolites	88.0404	22.7289	8.04263	2.25783e+06	3.06407e+07	7.4863			3.06407e+07	7.4863	0.151494	7.77654	0.164825	18	7.5
UM	UM	23_nEpE_M21_04_2_UM_UM_UM	MVA_UVA	332	44	Alanine	Amino acids, peptides and metabolites	88.0404	21.9997	8.05092	2098463	3.09591e+07	7.49079			3.09591e+07	7.49079	0.151494	7.73765	0.164825	23	9.6
UM	UM	31_nEpE_M21_05_2_UM_UM_UM	MVA_UVA	332	44	Alanine	Amino acids, peptides and metabolites	88.0404	21.2489	8.0454	2274827	3.80617e+07	7.58049			3.80617e+07	7.58049	0.151494	7.81453	0.164825	31	12.9
UM	UM	33_nEpE_M21_06_2_UM_UM_UM	MVA_UVA	332	44	Alanine	Amino acids, peptides and metabolites	88.0404	21.4306	8.0729	2.07768e+06	3.22243e+07	7.50818			3.22243e+07	7.50818	0.151494	7.74952	0.164825	33	13.8
BL	blank	01_nEpE_M21_00_1_Blank_BL_BL	MVA_UVA	332	44	Alanine	Amino acids, peptides and metabolites	88.0404	21.6827	8.10198	50317.6	603795	5.78089			603795	5.78089	0.932719	9.73695	0.739863	1	0.4
BL	blank	04_nEpE_M21_01_1_Blank_BL_BL	MVA_UVA	332	44	Alanine	Amino acids, peptides and metabolites	88.0404	21.9104	7.7881	123558	980177	5.9913			980177	5.9913	0.932719	9.42126	0.739863	4	1.7
BL	blank	14_nEpE_M21_02_1_Blank_BL_BL	MVA_UVA	332	44	Alanine	Amino acids, peptides and metabolites	88.0404	22.6687	8.72622	341091	2.01892e+06	6.30512			2.01892e+06	6.30512	0.932719	9.76689	0.739863	14	5.8
BL	blank	24_nEpE_M21_03_1_Blank_BL_BL	MVA_UVA	332	44	Alanine	Amino acids, peptides and metabolites	88.0404	21.5873	8.11988	372062	6.9881e+06	6.84436			6.9881e+06	6.84436	0.932719	10.2321	0.739863	24	10
BL	blank	34_nEpE_M21_04_1_Blank_BL_BL	MVA_UVA	332	44	Alanine	Amino acids, peptides and metabolites	88.0404	21.0186	8.73365	418497	7.68525e+06	6.88566			7.68525e+06	6.88566	0.932719	10.2684	0.739863	34	14.2
ExSolBlank	ExSolBlank	36_nEpE_M21_01_1_50pACN_BL_BL	MVA_UVA	332	44	Alanine	Amino acids, peptides and metabolites	88.0404	20.7189	8.1768	252051	5.49065e+06	6.73962			5.49065e+06	6.73962	0.186263	10.0626	0.390656	36	15
ExSolBlank	ExSolBlank	37_nEpE_M21_02_1_50pACN_BL_BL	MVA_UVA	332	44	Alanine	Amino acids, peptides and metabolites	88.0404	21.0782	8.27925	217724	3.90069e+06	6.59114			3.90069e+06	6.59114	0.186263	10.4279	0.390656	37	15.4
ExSolBlank	ExSolBlank	38_nEpE_M21_03_1_50pACN_BL_BL	MVA_UVA	332	44	Alanine	Amino acids, peptides and metabolites	88.0404	20.9626	8.08148	220457	4.20414e+06	6.62368			4.20414e+06	6.62368	0.186263	10.3814	0.390656	38	15.8
sham	sample	05_nEpE_M21_01_M0282_9010_sham_sham	MVA_UVA	33	50	Anserine	Amino acids, peptides and metabolites	241.13	5.72008	9.13907	26276960	4.10165e+08	8.61296		lower C13-Palmitic acid Peak	4.10165e+08	8.61296	0.15558	9.01986	0.123188	5	2.1
sham	sample	10_nEpE_M21_01_M0283_9011_sham_sham	MVA_UVA	33	50	Anserine	Amino acids, peptides and metabolites	241.13	6.76401	9.1486	32172960	5.03696e+08	8.70217			5.03696e+08	8.70217	0.15558	9.12163	0.123188	10	4.2
sham	sample	17_nEpE_M21_01_M0279_9001_sham_sham	MVA_UVA	33	50	Anserine	Amino acids, peptides and metabolites	241.13	7.02509	9.16308	43267492	6.03684e+08	8.78081			6.03684e+08	8.78081	0.15558	9.15439	0.123188	17	7.1
sham	sample	20_nEpE_M21_01_M0281_9004_sham_sham	MVA_UVA	33	50	Anserine	Amino acids, peptides and metabolites	241.13	6.74878	9.13642	33365238	4.20079e+08	8.62333			4.20079e+08	8.62333	0.15558	9.03977	0.123188	20	8.3
sham	sample	26_nEpE_M21_01_M0280_9003_sham_sham	MVA_UVA	33	50	Anserine	Amino acids, peptides and metabolites	241.13	5.80547	9.13403	32805106	4.39361e+08	8.64282		chromatographic problems	4.39361e+08	8.64282	0.15558	9.09527	0.123188	26	10.8
sham	sample	30_nEpE_M21_01_M0290_9042_sham_sham	MVA_UVA	33	50	Anserine	Amino acids, peptides and metabolites	241.13	5.70685	9.13935	37625188	4.43173e+08	8.64657		according to xylazine- and Ketamine- peak not sham	4.43173e+08	8.64657	0.15558	9.04535	0.123188	30	12.5
STP	sample	06_nEpE_M21_01_M0278_3980_STP_STP	MVA_UVA	33	50	Anserine	Amino acids, peptides and metabolites	241.13	5.92664	9.14243	39967108	5.68103e+08	8.75443			5.68103e+08	8.75443	0.19455	9.09446	0.240037	6	2.5
STP	sample	09_nEpE_M21_01_M0277_3952_STP_STP	MVA_UVA	33	50	Anserine	Amino acids, peptides and metabolites	241.13	6.63323	9.15022	33224446	4.61899e+08	8.66455			4.61899e+08	8.66455	0.19455	8.99398	0.240037	9	3.8
STP	sample	15_nEpE_M21_01_M0275_268_STP_STP	MVA_UVA	33	50	Anserine	Amino acids, peptides and metabolites	241.13	7.10737	9.1298	35026196	4.93529e+08	8.69331		according to non-xylazine and non-Ketamine peak not STP	4.93529e+08	8.69331	0.19455	9.05162	0.240037	15	6.3
STP	sample	21_nEpE_M21_01_M0274_105_STP_STP	MVA_UVA	33	50	Anserine	Amino acids, peptides and metabolites	241.13	6.58332	9.1096	42888988	5.44876e+08	8.7363			5.44876e+08	8.7363	0.19455	9.1068	0.240037	21	8.8
STP	sample	27_nEpE_M21_01_M0276_304_STP_STP	MVA_UVA	33	50	Anserine	Amino acids, peptides and metabolites	241.13	5.71785	9.1536	27625956	3.30443e+08	8.5191			3.30443e+08	8.5191	0.19455	8.81424	0.240037	27	11.3
TP	sample	07_nEpE_M21_01_M0288_9035_TP_TP	MVA_UVA	33	50	Anserine	Amino acids, peptides and metabolites	241.13	6.14743	9.1587	29526494	3.94976e+08	8.59657			3.94976e+08	8.59657	0.302961	9.04828	0.313882	7	2.9
TP	sample	11_nEpE_M21_01_M0284_9028_TP_TP	MVA_UVA	33	50	Anserine	Amino acids, peptides and metabolites	241.13	6.5519	9.16005	27434820	3.7404e+08	8.57292			3.7404e+08	8.57292	0.302961	8.94225	0.313882	11	4.6
TP	sample	16_nEpE_M21_01_M0286_9030_TP_TP	MVA_UVA	33	50	Anserine	Amino acids, peptides and metabolites	241.13	6.94916	9.15437	45743584	5.85907e+08	8.76783			5.85907e+08	8.76783	0.302961	9.17348	0.313882	16	6.7
TP	sample	19_nEpE_M21_01_M0289_9036_TP_TP	MVA_UVA	33	50	Anserine	Amino acids, peptides and metabolites	241.13	6.89995	9.09103	34303972	4.93763e+08	8.69352	exclude	outlier behaviour untargeted + targeted analysis			0.302961		0.313882	19	7.9
TP	sample	25_nEpE_M21_01_M0287_9032_TP_TP	MVA_UVA	33	50	Anserine	Amino acids, peptides and metabolites	241.13	5.78114	9.15837	47817836	6.06479e+08	8.78282			6.06479e+08	8.78282	0.302961	9.24253	0.313882	25	10.4
TP	sample	29_nEpE_M21_01_M0285_9029_TP_TP	MVA_UVA	33	50	Anserine	Amino acids, peptides and metabolites	241.13	5.1984	9.13697	57703516	7.74742e+08	8.88916			7.74742e+08	8.88916	0.302961	9.29878	0.313882	29	12.1
QC	QC	02_nEpE_M21_01_3_QC_QC_QC	MVA_UVA	33	50	Anserine	Amino acids, peptides and metabolites	241.13	5.48064	9.1559	32831956	5.39716e+08	8.73217			5.39716e+08	8.73217	0.0890388	9.08479	0.114444	2	0.8
QC	QC	08_nEpE_M21_02_3_QC_QC_QC	MVA_UVA	33	50	Anserine	Amino acids, peptides and metabolites	241.13	6.76773	9.14847	34822160	4.88353e+08	8.68873			4.88353e+08	8.68873	0.0890388	9.02679	0.114444	8	3.3
QC	QC	12_nEpE_M21_03_3_QC_QC_QC	MVA_UVA	33	50	Anserine	Amino acids, peptides and metabolites	241.13	6.83167	9.12935	34674488	4.18013e+08	8.62119			4.18013e+08	8.62119	0.0890388	8.94852	0.114444	12	5
QC	QC	22_nEpE_M21_04_3_QC_QC_QC	MVA_UVA	33	50	Anserine	Amino acids, peptides and metabolites	241.13	6.48483	9.14867	42243520	4.77701e+08	8.67916			4.77701e+08	8.67916	0.0890388	8.98539	0.114444	22	9.2
QC	QC	28_nEpE_M21_05_3_QC_QC_QC	MVA_UVA	33	50	Anserine	Amino acids, peptides and metabolites	241.13	5.94019	9.14368	41025440	4.81878e+08	8.68294			4.81878e+08	8.68294	0.0890388	8.99986	0.114444	28	11.7
QC	QC	32_nEpE_M21_06_3_QC_QC_QC	MVA_UVA	33	50	Anserine	Amino acids, peptides and metabolites	241.13	5.68904	9.15153	37988836	4.39654e+08	8.64311			4.39654e+08	8.64311	0.0890388	8.97228	0.114444	32	13.3
UM	UM	03_nEpE_M21_01_2_UM_UM_UM	MVA_UVA	33	50	Anserine	Amino acids, peptides and metabolites	241.13	5.8205	9.09165	169418	2.83709e+06	6.45287			2.83709e+06	6.45287	0.0335285	6.88545	0.219697	3	1.3
UM	UM	13_nEpE_M21_02_2_UM_UM_UM	MVA_UVA	33	50	Anserine	Amino acids, peptides and metabolites	241.13	7.18287	9.15535	194831	2.60646e+06	6.41605			2.60646e+06	6.41605	0.0335285	6.84879	0.219697	13	5.4
UM	UM	18_nEpE_M21_03_2_UM_UM_UM	MVA_UVA	33	50	Anserine	Amino acids, peptides and metabolites	241.13	6.74974	9.13132	210738	2.73015e+06	6.43619			2.73015e+06	6.43619	0.0335285	6.72643	0.219697	18	7.5
UM	UM	23_nEpE_M21_04_2_UM_UM_UM	MVA_UVA	33	50	Anserine	Amino acids, peptides and metabolites	241.13	6.36379	9.13802	227467	2.76499e+06	6.44169			2.76499e+06	6.44169	0.0335285	6.68855	0.219697	23	9.6
UM	UM	31_nEpE_M21_05_2_UM_UM_UM	MVA_UVA	33	50	Anserine	Amino acids, peptides and metabolites	241.13	5.62044	9.1653	214402	2.86809e+06	6.45759			2.86809e+06	6.45759	0.0335285	6.69163	0.219697	31	12.9
UM	UM	33_nEpE_M21_06_2_UM_UM_UM	MVA_UVA	33	50	Anserine	Amino acids, peptides and metabolites	241.13	5.57944	9.13747	242406	2.73425e+06	6.43684			2.73425e+06	6.43684	0.0335285	6.67818	0.219697	33	13.8
BL	blank	01_nEpE_M21_00_1_Blank_BL_BL	MVA_UVA	33	50	Anserine	Amino acids, peptides and metabolites	241.13										0.374633		0.333673	1	0.4
BL	blank	04_nEpE_M21_01_1_Blank_BL_BL	MVA_UVA	33	50	Anserine	Amino acids, peptides and metabolites	241.13	6.77104	9.15998	1745.97	22051	4.34343			22051	4.34343	0.374633	7.77339	0.333673	4	1.7
BL	blank	14_nEpE_M21_02_1_Blank_BL_BL	MVA_UVA	33	50	Anserine	Amino acids, peptides and metabolites	241.13	8.3441	9.11263	3323.05	42547.4	4.62887			42547.4	4.62887	0.374633	8.09065	0.333673	14	5.8
BL	blank	24_nEpE_M21_03_1_Blank_BL_BL	MVA_UVA	33	50	Anserine	Amino acids, peptides and metabolites	241.13	6.83865	9.13288	4468.64	49324.9	4.69307			49324.9	4.69307	0.374633	8.08079	0.333673	24	10
BL	blank	34_nEpE_M21_04_1_Blank_BL_BL	MVA_UVA	33	50	Anserine	Amino acids, peptides and metabolites	241.13	5.91726	9.07918	5072.32	61168	4.78652			61168	4.78652	0.374633	8.16929	0.333673	34	14.2
ExSolBlank	ExSolBlank	36_nEpE_M21_01_1_50pACN_BL_BL	MVA_UVA	33	50	Anserine	Amino acids, peptides and metabolites	241.13	6.86327	8.88153	4887.74	83825.7	4.92338			83825.7	4.92338	1.0985	8.24632	0.622031	36	15
ExSolBlank	ExSolBlank	37_nEpE_M21_02_1_50pACN_BL_BL	MVA_UVA	33	50	Anserine	Amino acids, peptides and metabolites	241.13	7.77386	9.09322	1849.84	22054.3	4.34349			22054.3	4.34349	1.0985	8.18024	0.622031	37	15.4
ExSolBlank	ExSolBlank	38_nEpE_M21_03_1_50pACN_BL_BL	MVA_UVA	33	50	Anserine	Amino acids, peptides and metabolites	241.13	4.41209	9.09997	1979.86	6165.15	3.78994			6165.15	3.78994	1.0985	7.54768	0.622031	38	15.8
sham	sample	05_nEpE_M21_01_M0282_9010_sham_sham	MVA_UVA	35	52	Arginine	Amino acids, peptides and metabolites	175.119	4.74219	11.0843	64030512	1.00519e+09	9.00225		lower C13-Palmitic acid Peak	1.00519e+09	9.00225	0.196256	9.40915	0.171083	5	2.1
sham	sample	10_nEpE_M21_01_M0283_9011_sham_sham	MVA_UVA	35	52	Arginine	Amino acids, peptides and metabolites	175.119	5.67838	11.0963	41913228	6.57561e+08	8.81794			6.57561e+08	8.81794	0.196256	9.2374	0.171083	10	4.2
sham	sample	17_nEpE_M21_01_M0279_9001_sham_sham	MVA_UVA	35	52	Arginine	Amino acids, peptides and metabolites	175.119	6.13561	11.056	61957792	9.86247e+08	8.99399			9.86247e+08	8.99399	0.196256	9.36757	0.171083	17	7.1
sham	sample	20_nEpE_M21_01_M0281_9004_sham_sham	MVA_UVA	35	52	Arginine	Amino acids, peptides and metabolites	175.119	5.74437	11.1191	39629160	6.60953e+08	8.82017			6.60953e+08	8.82017	0.196256	9.23661	0.171083	20	8.3
sham	sample	26_nEpE_M21_01_M0280_9003_sham_sham	MVA_UVA	35	52	Arginine	Amino acids, peptides and metabolites	175.119	4.87525	11.0898	43735224	7.6093e+08	8.88134		chromatographic problems	7.6093e+08	8.88134	0.196256	9.33379	0.171083	26	10.8
sham	sample	30_nEpE_M21_01_M0290_9042_sham_sham	MVA_UVA	35	52	Arginine	Amino acids, peptides and metabolites	175.119	4.67622	11.094	47209052	7.2764e+08	8.86192		according to xylazine- and Ketamine- peak not sham	7.2764e+08	8.86192	0.196256	9.26069	0.171083	30	12.5
STP	sample	06_nEpE_M21_01_M0278_3980_STP_STP	MVA_UVA	35	52	Arginine	Amino acids, peptides and metabolites	175.119	5.06827	11.0969	30387614	5.09424e+08	8.70708			5.09424e+08	8.70708	0.394041	9.04711	0.406686	6	2.5
STP	sample	09_nEpE_M21_01_M0277_3952_STP_STP	MVA_UVA	35	52	Arginine	Amino acids, peptides and metabolites	175.119	5.6162	11.0858	20981220	3.6758e+08	8.56535			3.6758e+08	8.56535	0.394041	8.89479	0.406686	9	3.8
STP	sample	15_nEpE_M21_01_M0275_268_STP_STP	MVA_UVA	35	52	Arginine	Amino acids, peptides and metabolites	175.119	5.76682	11.0731	65159056	9.00616e+08	8.95454		according to non-xylazine and non-Ketamine peak not STP	9.00616e+08	8.95454	0.394041	9.31285	0.406686	15	6.3
STP	sample	21_nEpE_M21_01_M0274_105_STP_STP	MVA_UVA	35	52	Arginine	Amino acids, peptides and metabolites	175.119	5.57109	11.1042	21732082	3.83066e+08	8.58327			3.83066e+08	8.58327	0.394041	8.95378	0.406686	21	8.8
STP	sample	27_nEpE_M21_01_M0276_304_STP_STP	MVA_UVA	35	52	Arginine	Amino acids, peptides and metabolites	175.119	4.59501	11.103	41900032	6.73455e+08	8.82831			6.73455e+08	8.82831	0.394041	9.12345	0.406686	27	11.3
TP	sample	07_nEpE_M21_01_M0288_9035_TP_TP	MVA_UVA	35	52	Arginine	Amino acids, peptides and metabolites	175.119	5.47817	11.0783	24207740	4.67948e+08	8.6702			4.67948e+08	8.6702	0.300174	9.12191	0.344203	7	2.9
TP	sample	11_nEpE_M21_01_M0284_9028_TP_TP	MVA_UVA	35	52	Arginine	Amino acids, peptides and metabolites	175.119	5.73401	11.1103	26800210	4.93711e+08	8.69347			4.93711e+08	8.69347	0.300174	9.0628	0.344203	11	4.6
TP	sample	16_nEpE_M21_01_M0286_9030_TP_TP	MVA_UVA	35	52	Arginine	Amino acids, peptides and metabolites	175.119	6.11426	11.1445	19801492	3.72487e+08	8.57111			3.72487e+08	8.57111	0.300174	8.97676	0.344203	16	6.7
TP	sample	19_nEpE_M21_01_M0289_9036_TP_TP	MVA_UVA	35	52	Arginine	Amino acids, peptides and metabolites	175.119	5.82323	11.0974	49034264	7.85765e+08	8.89529	exclude	outlier behaviour untargeted + targeted analysis			0.300174		0.344203	19	7.9
TP	sample	25_nEpE_M21_01_M0287_9032_TP_TP	MVA_UVA	35	52	Arginine	Amino acids, peptides and metabolites	175.119	4.87082	11.1144	46383268	7.60853e+08	8.8813			7.60853e+08	8.8813	0.300174	9.34101	0.344203	25	10.4
TP	sample	29_nEpE_M21_01_M0285_9029_TP_TP	MVA_UVA	35	52	Arginine	Amino acids, peptides and metabolites	175.119	4.57647	11.1043	45246840	7.21349e+08	8.85815			7.21349e+08	8.85815	0.300174	9.26777	0.344203	29	12.1
QC	QC	02_nEpE_M21_01_3_QC_QC_QC	MVA_UVA	35	52	Arginine	Amino acids, peptides and metabolites	175.119	4.60079	11.0585	51160956	9.00183e+08	8.95433			9.00183e+08	8.95433	0.236464	9.30695	0.27568	2	0.8
QC	QC	08_nEpE_M21_02_3_QC_QC_QC	MVA_UVA	35	52	Arginine	Amino acids, peptides and metabolites	175.119	5.62844	11.1093	36487688	5.97863e+08	8.7766			5.97863e+08	8.7766	0.236464	9.11466	0.27568	8	3.3
QC	QC	12_nEpE_M21_03_3_QC_QC_QC	MVA_UVA	35	52	Arginine	Amino acids, peptides and metabolites	175.119	5.94708	11.0936	33867176	5.53494e+08	8.74311			5.53494e+08	8.74311	0.236464	9.07044	0.27568	12	5
QC	QC	22_nEpE_M21_04_3_QC_QC_QC	MVA_UVA	35	52	Arginine	Amino acids, peptides and metabolites	175.119	5.44634	11.141	31453462	5.23666e+08	8.71905			5.23666e+08	8.71905	0.236464	9.02529	0.27568	22	9.2
QC	QC	28_nEpE_M21_05_3_QC_QC_QC	MVA_UVA	35	52	Arginine	Amino acids, peptides and metabolites	175.119	4.65848	11.0975	34792044	5.57605e+08	8.74633			5.57605e+08	8.74633	0.236464	9.06325	0.27568	28	11.7
QC	QC	32_nEpE_M21_06_3_QC_QC_QC	MVA_UVA	35	52	Arginine	Amino acids, peptides and metabolites	175.119	4.65143	11.0883	30085894	5.29788e+08	8.7241			5.29788e+08	8.7241	0.236464	9.05327	0.27568	32	13.3
UM	UM	03_nEpE_M21_01_2_UM_UM_UM	MVA_UVA	35	52	Arginine	Amino acids, peptides and metabolites	175.119	4.89055	11.124	22073458	4.20598e+08	8.62387			4.20598e+08	8.62387	0.116088	9.05644	0.342504	3	1.3
UM	UM	13_nEpE_M21_02_2_UM_UM_UM	MVA_UVA	35	52	Arginine	Amino acids, peptides and metabolites	175.119	6.18071	11.1561	20304076	3.55089e+08	8.55034			3.55089e+08	8.55034	0.116088	8.98308	0.342504	13	5.4
UM	UM	18_nEpE_M21_03_2_UM_UM_UM	MVA_UVA	35	52	Arginine	Amino acids, peptides and metabolites	175.119	5.97226	11.1632	16177869	3.29126e+08	8.51736			3.29126e+08	8.51736	0.116088	8.80761	0.342504	18	7.5
UM	UM	23_nEpE_M21_04_2_UM_UM_UM	MVA_UVA	35	52	Arginine	Amino acids, peptides and metabolites	175.119	5.35005	11.1347	16514163	3.2932e+08	8.51762			3.2932e+08	8.51762	0.116088	8.76448	0.342504	23	9.6
UM	UM	31_nEpE_M21_05_2_UM_UM_UM	MVA_UVA	35	52	Arginine	Amino acids, peptides and metabolites	175.119	4.70441	11.1394	16236173	3.17993e+08	8.50242			3.17993e+08	8.50242	0.116088	8.73646	0.342504	31	12.9
UM	UM	33_nEpE_M21_06_2_UM_UM_UM	MVA_UVA	35	52	Arginine	Amino acids, peptides and metabolites	175.119	4.7494	11.1678	16783690	3.14182e+08	8.49718			3.14182e+08	8.49718	0.116088	8.73852	0.342504	33	13.8
BL	blank	01_nEpE_M21_00_1_Blank_BL_BL	MVA_UVA	35	52	Arginine	Amino acids, peptides and metabolites	175.119	5.10592	12.0254	76072.8	2.79003e+06	6.44561			2.79003e+06	6.44561	0.252592	10.4017	0.593297	1	0.4
BL	blank	04_nEpE_M21_01_1_Blank_BL_BL	MVA_UVA	35	52	Arginine	Amino acids, peptides and metabolites	175.119	5.04427	11.7839	110647	4.61559e+06	6.66423			4.61559e+06	6.66423	0.252592	10.0942	0.593297	4	1.7
BL	blank	14_nEpE_M21_02_1_Blank_BL_BL	MVA_UVA	35	52	Arginine	Amino acids, peptides and metabolites	175.119	6.67376	11.8701	135762	4.05731e+06	6.60824			4.05731e+06	6.60824	0.252592	10.07	0.593297	14	5.8
BL	blank	24_nEpE_M21_03_1_Blank_BL_BL	MVA_UVA	35	52	Arginine	Amino acids, peptides and metabolites	175.119	5.79183	11.9519	92744	2.59762e+06	6.41458			2.59762e+06	6.41458	0.252592	9.8023	0.593297	24	10
BL	blank	34_nEpE_M21_04_1_Blank_BL_BL	MVA_UVA	35	52	Arginine	Amino acids, peptides and metabolites	175.119	5.31536	11.854	84194.6	3.10415e+06	6.49194			3.10415e+06	6.49194	0.252592	9.87471	0.593297	34	14.2
ExSolBlank	ExSolBlank	36_nEpE_M21_01_1_50pACN_BL_BL	MVA_UVA	35	52	Arginine	Amino acids, peptides and metabolites	175.119	5.534	11.5213	49222.4	2.29713e+06	6.36119			2.29713e+06	6.36119	0.904533	9.68413	0.252603	36	15
ExSolBlank	ExSolBlank	37_nEpE_M21_02_1_50pACN_BL_BL	MVA_UVA	35	52	Arginine	Amino acids, peptides and metabolites	175.119	5.38629	11.8904	26266.7	572554	5.75782			572554	5.75782	0.904533	9.59456	0.252603	37	15.4
ExSolBlank	ExSolBlank	38_nEpE_M21_03_1_50pACN_BL_BL	MVA_UVA	35	52	Arginine	Amino acids, peptides and metabolites	175.119	5.41271	11.8759	20629.4	502106	5.7008			502106	5.7008	0.904533	9.45853	0.252603	38	15.8
sham	sample	05_nEpE_M21_01_M0282_9010_sham_sham	MVA_UVA	37	54	Asparagine	Amino acids, peptides and metabolites	133.061	4.25464	8.5423	7.05682e+06	1.05985e+08	8.02525		lower C13-Palmitic acid Peak	1.05985e+08	8.02525	0.221898	8.43215	0.220395	5	2.1
sham	sample	10_nEpE_M21_01_M0283_9011_sham_sham	MVA_UVA	37	54	Asparagine	Amino acids, peptides and metabolites	133.061	5.52694	8.5792	4036700	6.89848e+07	7.83875			6.89848e+07	7.83875	0.221898	8.25822	0.220395	10	4.2
sham	sample	17_nEpE_M21_01_M0279_9001_sham_sham	MVA_UVA	37	54	Asparagine	Amino acids, peptides and metabolites	133.061	5.81508	8.5677	5501006	8.40168e+07	7.92437			8.40168e+07	7.92437	0.221898	8.29795	0.220395	17	7.1
sham	sample	20_nEpE_M21_01_M0281_9004_sham_sham	MVA_UVA	37	54	Asparagine	Amino acids, peptides and metabolites	133.061	5.32055	8.5656	4264363	6.39942e+07	7.80614			6.39942e+07	7.80614	0.221898	8.22258	0.220395	20	8.3
sham	sample	26_nEpE_M21_01_M0280_9003_sham_sham	MVA_UVA	37	54	Asparagine	Amino acids, peptides and metabolites	133.061	4.64275	8.53632	5.07011e+06	7.74444e+07	7.88899		chromatographic problems	7.74444e+07	7.88899	0.221898	8.34144	0.220395	26	10.8
sham	sample	30_nEpE_M21_01_M0290_9042_sham_sham	MVA_UVA	37	54	Asparagine	Amino acids, peptides and metabolites	133.061	4.04983	8.56848	3.79264e+06	5.90583e+07	7.77128		according to xylazine- and Ketamine- peak not sham	5.90583e+07	7.77128	0.221898	8.17005	0.220395	30	12.5
STP	sample	06_nEpE_M21_01_M0278_3980_STP_STP	MVA_UVA	37	54	Asparagine	Amino acids, peptides and metabolites	133.061	4.69922	8.5733	4851182	6.47362e+07	7.81115			6.47362e+07	7.81115	0.134849	8.15118	0.181132	6	2.5
STP	sample	09_nEpE_M21_01_M0277_3952_STP_STP	MVA_UVA	37	54	Asparagine	Amino acids, peptides and metabolites	133.061	5.28462	8.57998	2.87761e+06	4.93041e+07	7.69288			4.93041e+07	7.69288	0.134849	8.02232	0.181132	9	3.8
STP	sample	15_nEpE_M21_01_M0275_268_STP_STP	MVA_UVA	37	54	Asparagine	Amino acids, peptides and metabolites	133.061	5.61094	8.56088	5326398	6.82962e+07	7.8344		according to non-xylazine and non-Ketamine peak not STP	6.82962e+07	7.8344	0.134849	8.19271	0.181132	15	6.3
STP	sample	21_nEpE_M21_01_M0274_105_STP_STP	MVA_UVA	37	54	Asparagine	Amino acids, peptides and metabolites	133.061	5.10076	8.53902	4532655	5.99849e+07	7.77804			5.99849e+07	7.77804	0.134849	8.14854	0.181132	21	8.8
STP	sample	27_nEpE_M21_01_M0276_304_STP_STP	MVA_UVA	37	54	Asparagine	Amino acids, peptides and metabolites	133.061	4.24045	8.55263	2.99944e+06	5.27531e+07	7.72225			5.27531e+07	7.72225	0.134849	8.01739	0.181132	27	11.3
TP	sample	07_nEpE_M21_01_M0288_9035_TP_TP	MVA_UVA	37	54	Asparagine	Amino acids, peptides and metabolites	133.061	5.057	8.5862	4.6486e+06	7.83771e+07	7.89419			7.83771e+07	7.89419	0.253999	8.3459	0.274243	7	2.9
TP	sample	11_nEpE_M21_01_M0284_9028_TP_TP	MVA_UVA	37	54	Asparagine	Amino acids, peptides and metabolites	133.061	5.27879	8.5304	3.46412e+06	5.54785e+07	7.74412			5.54785e+07	7.74412	0.253999	8.11346	0.274243	11	4.6
TP	sample	16_nEpE_M21_01_M0286_9030_TP_TP	MVA_UVA	37	54	Asparagine	Amino acids, peptides and metabolites	133.061	5.7362	8.58175	3.73089e+06	5.47026e+07	7.73801			5.47026e+07	7.73801	0.253999	8.14366	0.274243	16	6.7
TP	sample	19_nEpE_M21_01_M0289_9036_TP_TP	MVA_UVA	37	54	Asparagine	Amino acids, peptides and metabolites	133.061	5.29616	8.58055	4405282	7.88633e+07	7.89687	exclude	outlier behaviour untargeted + targeted analysis			0.253999		0.274243	19	7.9
TP	sample	25_nEpE_M21_01_M0287_9032_TP_TP	MVA_UVA	37	54	Asparagine	Amino acids, peptides and metabolites	133.061	4.53075	8.52895	3171701	4.58602e+07	7.66144			4.58602e+07	7.66144	0.253999	8.12115	0.274243	25	10.4
TP	sample	29_nEpE_M21_01_M0285_9029_TP_TP	MVA_UVA	37	54	Asparagine	Amino acids, peptides and metabolites	133.061	4.13893	8.54125	5227626	8.25504e+07	7.91672			8.25504e+07	7.91672	0.253999	8.32635	0.274243	29	12.1
QC	QC	02_nEpE_M21_01_3_QC_QC_QC	MVA_UVA	37	54	Asparagine	Amino acids, peptides and metabolites	133.061	4.37885	8.6154	3.78517e+06	6.7673e+07	7.83042			6.7673e+07	7.83042	0.0548563	8.18304	0.0673542	2	0.8
QC	QC	08_nEpE_M21_02_3_QC_QC_QC	MVA_UVA	37	54	Asparagine	Amino acids, peptides and metabolites	133.061	5.31019	8.57785	3760225	6.80722e+07	7.83297			6.80722e+07	7.83297	0.0548563	8.17103	0.0673542	8	3.3
QC	QC	12_nEpE_M21_03_3_QC_QC_QC	MVA_UVA	37	54	Asparagine	Amino acids, peptides and metabolites	133.061	5.48475	8.5859	3.71018e+06	5.89262e+07	7.77031			5.89262e+07	7.77031	0.0548563	8.09763	0.0673542	12	5
QC	QC	22_nEpE_M21_04_3_QC_QC_QC	MVA_UVA	37	54	Asparagine	Amino acids, peptides and metabolites	133.061	4.90151	8.54922	4349953	6.88091e+07	7.83765			6.88091e+07	7.83765	0.0548563	8.14388	0.0673542	22	9.2
QC	QC	28_nEpE_M21_05_3_QC_QC_QC	MVA_UVA	37	54	Asparagine	Amino acids, peptides and metabolites	133.061	4.18125	8.51628	4066918	6.62798e+07	7.82138			6.62798e+07	7.82138	0.0548563	8.13831	0.0673542	28	11.7
QC	QC	32_nEpE_M21_06_3_QC_QC_QC	MVA_UVA	37	54	Asparagine	Amino acids, peptides and metabolites	133.061	4.27782	8.57955	4323793	6.68337e+07	7.825			6.68337e+07	7.825	0.0548563	8.15417	0.0673542	32	13.3
UM	UM	03_nEpE_M21_01_2_UM_UM_UM	MVA_UVA	37	54	Asparagine	Amino acids, peptides and metabolites	133.061	3.39044	8.60287	900358	1.58184e+07	7.19916			1.58184e+07	7.19916	0.0398632	7.63174	0.249127	3	1.3
UM	UM	13_nEpE_M21_02_2_UM_UM_UM	MVA_UVA	37	54	Asparagine	Amino acids, peptides and metabolites	133.061	5.10434	8.57325	804879	1.47422e+07	7.16856			1.47422e+07	7.16856	0.0398632	7.6013	0.249127	13	5.4
UM	UM	18_nEpE_M21_03_2_UM_UM_UM	MVA_UVA	37	54	Asparagine	Amino acids, peptides and metabolites	133.061	4.65937	8.58102	984456	1.55565e+07	7.19191			1.55565e+07	7.19191	0.0398632	7.48216	0.249127	18	7.5
UM	UM	23_nEpE_M21_04_2_UM_UM_UM	MVA_UVA	37	54	Asparagine	Amino acids, peptides and metabolites	133.061	3.76151	8.56005	908750	1.48584e+07	7.17197			1.48584e+07	7.17197	0.0398632	7.41883	0.249127	23	9.6
UM	UM	31_nEpE_M21_05_2_UM_UM_UM	MVA_UVA	37	54	Asparagine	Amino acids, peptides and metabolites	133.061	3.45897	8.5852	840456	1.49353e+07	7.17421			1.49353e+07	7.17421	0.0398632	7.40825	0.249127	31	12.9
UM	UM	33_nEpE_M21_06_2_UM_UM_UM	MVA_UVA	37	54	Asparagine	Amino acids, peptides and metabolites	133.061	3.2348	8.58618	912540	1.41511e+07	7.15079			1.41511e+07	7.15079	0.0398632	7.39213	0.249127	33	13.8
BL	blank	01_nEpE_M21_00_1_Blank_BL_BL	MVA_UVA	37	54	Asparagine	Amino acids, peptides and metabolites	133.061	-12.7718	9.91722	4584.3	25993.2	4.41486			25993.2	4.41486	0.60686	8.37092	0.444024	1	0.4
BL	blank	04_nEpE_M21_01_1_Blank_BL_BL	MVA_UVA	37	54	Asparagine	Amino acids, peptides and metabolites	133.061	-14.5575	8.95578	4341.93	333477	5.52307			333477	5.52307	0.60686	8.95303	0.444024	4	1.7
BL	blank	14_nEpE_M21_02_1_Blank_BL_BL	MVA_UVA	37	54	Asparagine	Amino acids, peptides and metabolites	133.061	-7.51167	10.0526	5879.27	280174	5.44743			280174	5.44743	0.60686	8.9092	0.444024	14	5.8
BL	blank	24_nEpE_M21_03_1_Blank_BL_BL	MVA_UVA	37	54	Asparagine	Amino acids, peptides and metabolites	133.061	-8.67778	9.73458	4301.66							0.60686		0.444024	24	10
BL	blank	34_nEpE_M21_04_1_Blank_BL_BL	MVA_UVA	37	54	Asparagine	Amino acids, peptides and metabolites	133.061	-11.4904	9.70243	4415.22	343750	5.53624			343750	5.53624	0.60686	8.91901	0.444024	34	14.2
ExSolBlank	ExSolBlank	36_nEpE_M21_01_1_50pACN_BL_BL	MVA_UVA	37	54	Asparagine	Amino acids, peptides and metabolites	133.061	-9.83997	9.14532	4149.35	222767	5.34785			222767	5.34785	0.68478	8.6708	0.930426	36	15
ExSolBlank	ExSolBlank	37_nEpE_M21_02_1_50pACN_BL_BL	MVA_UVA	37	54	Asparagine	Amino acids, peptides and metabolites	133.061	-13.8275	9.629	3741.95	91246.4	4.96022			91246.4	4.96022	0.68478	8.79696	0.930426	37	15.4
ExSolBlank	ExSolBlank	38_nEpE_M21_03_1_50pACN_BL_BL	MVA_UVA	37	54	Asparagine	Amino acids, peptides and metabolites	133.061	-13.6658	10.1362	4272.82	426868	5.63029			426868	5.63029	0.68478	9.38803	0.930426	38	15.8
sham	sample	05_nEpE_M21_01_M0282_9010_sham_sham	MVA_UVA	38	55	Aspartic acid	Amino acids, peptides and metabolites	134.045	4.63085	8.90923	4.15452e+06	5.78139e+07	7.76203		lower C13-Palmitic acid Peak	5.78139e+07	7.76203	0.244522	8.16894	0.246095	5	2.1
sham	sample	10_nEpE_M21_01_M0283_9011_sham_sham	MVA_UVA	38	55	Aspartic acid	Amino acids, peptides and metabolites	134.045	5.87506	8.94615	3.13263e+06	4.81375e+07	7.68248			4.81375e+07	7.68248	0.244522	8.10195	0.246095	10	4.2
sham	sample	17_nEpE_M21_01_M0279_9001_sham_sham	MVA_UVA	38	55	Aspartic acid	Amino acids, peptides and metabolites	134.045	6.07646	8.87748	5289220	7.74645e+07	7.8891			7.74645e+07	7.8891	0.244522	8.26269	0.246095	17	7.1
sham	sample	20_nEpE_M21_01_M0281_9004_sham_sham	MVA_UVA	38	55	Aspartic acid	Amino acids, peptides and metabolites	134.045	5.67495	8.90507	4414464	5.90224e+07	7.77102			5.90224e+07	7.77102	0.244522	8.18746	0.246095	20	8.3
sham	sample	26_nEpE_M21_01_M0280_9003_sham_sham	MVA_UVA	38	55	Aspartic acid	Amino acids, peptides and metabolites	134.045	4.91207	8.93135	5508084	6.88051e+07	7.83762		chromatographic problems	6.88051e+07	7.83762	0.244522	8.29007	0.246095	26	10.8
sham	sample	30_nEpE_M21_01_M0290_9042_sham_sham	MVA_UVA	38	55	Aspartic acid	Amino acids, peptides and metabolites	134.045	4.70343	8.9077	3105177	3.75882e+07	7.57505		according to xylazine- and Ketamine- peak not sham	3.75882e+07	7.57505	0.244522	7.97382	0.246095	30	12.5
STP	sample	06_nEpE_M21_01_M0278_3980_STP_STP	MVA_UVA	38	55	Aspartic acid	Amino acids, peptides and metabolites	134.045	4.99942	8.91183	6834164	8.79585e+07	7.94428			8.79585e+07	7.94428	0.209548	8.28431	0.217946	6	2.5
STP	sample	09_nEpE_M21_01_M0277_3952_STP_STP	MVA_UVA	38	55	Aspartic acid	Amino acids, peptides and metabolites	134.045	5.42029	8.9188	4.70027e+06	6.80077e+07	7.83256			6.80077e+07	7.83256	0.209548	8.16199	0.217946	9	3.8
STP	sample	15_nEpE_M21_01_M0275_268_STP_STP	MVA_UVA	38	55	Aspartic acid	Amino acids, peptides and metabolites	134.045	5.93373	8.89987	4484155	6.41919e+07	7.80748		according to non-xylazine and non-Ketamine peak not STP	6.41919e+07	7.80748	0.209548	8.16579	0.217946	15	6.3
STP	sample	21_nEpE_M21_01_M0274_105_STP_STP	MVA_UVA	38	55	Aspartic acid	Amino acids, peptides and metabolites	134.045	5.37594	8.93542	3.54003e+06	5.36957e+07	7.72994			5.36957e+07	7.72994	0.209548	8.10044	0.217946	21	8.8
STP	sample	27_nEpE_M21_01_M0276_304_STP_STP	MVA_UVA	38	55	Aspartic acid	Amino acids, peptides and metabolites	134.045	4.70812	8.92133	4.18086e+06	5.50697e+07	7.74091			5.50697e+07	7.74091	0.209548	8.03606	0.217946	27	11.3
TP	sample	07_nEpE_M21_01_M0288_9035_TP_TP	MVA_UVA	38	55	Aspartic acid	Amino acids, peptides and metabolites	134.045	5.27087	8.9258	2.88594e+06	3.9057e+07	7.5917			3.9057e+07	7.5917	0.204707	8.04341	0.198287	7	2.9
TP	sample	11_nEpE_M21_01_M0284_9028_TP_TP	MVA_UVA	38	55	Aspartic acid	Amino acids, peptides and metabolites	134.045	5.53467	8.92692	2.4946e+06	3.47715e+07	7.54122			3.47715e+07	7.54122	0.204707	7.91055	0.198287	11	4.6
TP	sample	16_nEpE_M21_01_M0286_9030_TP_TP	MVA_UVA	38	55	Aspartic acid	Amino acids, peptides and metabolites	134.045	6.18859	8.89357	4.2741e+06	5.41318e+07	7.73345			5.41318e+07	7.73345	0.204707	8.1391	0.198287	16	6.7
TP	sample	19_nEpE_M21_01_M0289_9036_TP_TP	MVA_UVA	38	55	Aspartic acid	Amino acids, peptides and metabolites	134.045	5.57965	8.91895	5363227	7.18306e+07	7.85631	exclude	outlier behaviour untargeted + targeted analysis			0.204707		0.198287	19	7.9
TP	sample	25_nEpE_M21_01_M0287_9032_TP_TP	MVA_UVA	38	55	Aspartic acid	Amino acids, peptides and metabolites	134.045	4.86443	8.95428	2365243	3.35423e+07	7.52559			3.35423e+07	7.52559	0.204707	7.9853	0.198287	25	10.4
TP	sample	29_nEpE_M21_01_M0285_9029_TP_TP	MVA_UVA	38	55	Aspartic acid	Amino acids, peptides and metabolites	134.045	4.36613	8.93583	2476429	3.92214e+07	7.59352			3.92214e+07	7.59352	0.204707	8.00315	0.198287	29	12.1
QC	QC	02_nEpE_M21_01_3_QC_QC_QC	MVA_UVA	38	55	Aspartic acid	Amino acids, peptides and metabolites	134.045	4.61141	8.92568	3673774	5.51495e+07	7.74154			5.51495e+07	7.74154	0.0413066	8.09416	0.0546206	2	0.8
QC	QC	08_nEpE_M21_02_3_QC_QC_QC	MVA_UVA	38	55	Aspartic acid	Amino acids, peptides and metabolites	134.045	5.64555	8.94557	3.63339e+06	5.13004e+07	7.71012			5.13004e+07	7.71012	0.0413066	8.04818	0.0546206	8	3.3
QC	QC	12_nEpE_M21_03_3_QC_QC_QC	MVA_UVA	38	55	Aspartic acid	Amino acids, peptides and metabolites	134.045	5.81101	8.92622	4.1177e+06	5.02242e+07	7.70091			5.02242e+07	7.70091	0.0413066	8.02824	0.0546206	12	5
QC	QC	22_nEpE_M21_04_3_QC_QC_QC	MVA_UVA	38	55	Aspartic acid	Amino acids, peptides and metabolites	134.045	5.38643	8.94608	4.10226e+06	5.38011e+07	7.73079			5.38011e+07	7.73079	0.0413066	8.03702	0.0546206	22	9.2
QC	QC	28_nEpE_M21_05_3_QC_QC_QC	MVA_UVA	38	55	Aspartic acid	Amino acids, peptides and metabolites	134.045	4.70343	8.9125	4.13888e+06	5.59204e+07	7.74757			5.59204e+07	7.74757	0.0413066	8.0645	0.0546206	28	11.7
QC	QC	32_nEpE_M21_06_3_QC_QC_QC	MVA_UVA	38	55	Aspartic acid	Amino acids, peptides and metabolites	134.045	4.61955	8.91933	4465020	5.28453e+07	7.72301			5.28453e+07	7.72301	0.0413066	8.05218	0.0546206	32	13.3
UM	UM	03_nEpE_M21_01_2_UM_UM_UM	MVA_UVA	38	55	Aspartic acid	Amino acids, peptides and metabolites	134.045	3.85915	8.9653	780126	1.32584e+07	7.12249			1.32584e+07	7.12249	0.0569227	7.55506	0.267355	3	1.3
UM	UM	13_nEpE_M21_02_2_UM_UM_UM	MVA_UVA	38	55	Aspartic acid	Amino acids, peptides and metabolites	134.045	5.16775	8.96668	762709	1.26341e+07	7.10154			1.26341e+07	7.10154	0.0569227	7.53429	0.267355	13	5.4
UM	UM	18_nEpE_M21_03_2_UM_UM_UM	MVA_UVA	38	55	Aspartic acid	Amino acids, peptides and metabolites	134.045	4.94244	8.94362	788438	1.30147e+07	7.11443			1.30147e+07	7.11443	0.0569227	7.40468	0.267355	18	7.5
UM	UM	23_nEpE_M21_04_2_UM_UM_UM	MVA_UVA	38	55	Aspartic acid	Amino acids, peptides and metabolites	134.045	4.4029	8.95137	754892	1.23727e+07	7.09246			1.23727e+07	7.09246	0.0569227	7.33932	0.267355	23	9.6
UM	UM	31_nEpE_M21_05_2_UM_UM_UM	MVA_UVA	38	55	Aspartic acid	Amino acids, peptides and metabolites	134.045	3.54038	8.9474	767208	1.23027e+07	7.09			1.23027e+07	7.09	0.0569227	7.32404	0.267355	31	12.9
UM	UM	33_nEpE_M21_06_2_UM_UM_UM	MVA_UVA	38	55	Aspartic acid	Amino acids, peptides and metabolites	134.045	3.72111	8.94967	707147	1.12305e+07	7.0504			1.12305e+07	7.0504	0.0569227	7.29174	0.267355	33	13.8
BL	blank	01_nEpE_M21_00_1_Blank_BL_BL	MVA_UVA	38	55	Aspartic acid	Amino acids, peptides and metabolites	134.045	4.11239	10.5925	1644.65	24537.1	4.38982			24537.1	4.38982	0.573366	8.34589	0.445455	1	0.4
BL	blank	04_nEpE_M21_01_1_Blank_BL_BL	MVA_UVA	38	55	Aspartic acid	Amino acids, peptides and metabolites	134.045	4.06686	10.0652	1978.9	51028.8	4.70782			51028.8	4.70782	0.573366	8.13778	0.445455	4	1.7
BL	blank	14_nEpE_M21_02_1_Blank_BL_BL	MVA_UVA	38	55	Aspartic acid	Amino acids, peptides and metabolites	134.045	5.80851	9.5169	2031.06	17214.9	4.23591			17214.9	4.23591	0.573366	7.69768	0.445455	14	5.8
BL	blank	24_nEpE_M21_03_1_Blank_BL_BL	MVA_UVA	38	55	Aspartic acid	Amino acids, peptides and metabolites	134.045	4.57911	9.6012	2690.37	84061.7	4.9246			84061.7	4.9246	0.573366	8.31232	0.445455	24	10
BL	blank	34_nEpE_M21_04_1_Blank_BL_BL	MVA_UVA	38	55	Aspartic acid	Amino acids, peptides and metabolites	134.045	4.57911	9.73453	2223.11	60760.8	4.78362			60760.8	4.78362	0.573366	8.16639	0.445455	34	14.2
ExSolBlank	ExSolBlank	36_nEpE_M21_01_1_50pACN_BL_BL	MVA_UVA	38	55	Aspartic acid	Amino acids, peptides and metabolites	134.045	4.21105	9.47413	3039.36							0.150145		0.275775	36	15
ExSolBlank	ExSolBlank	37_nEpE_M21_02_1_50pACN_BL_BL	MVA_UVA	38	55	Aspartic acid	Amino acids, peptides and metabolites	134.045	4.31005	10.1295	2442.56	26484.8	4.423			26484.8	4.423	0.150145	8.25974	0.275775	37	15.4
ExSolBlank	ExSolBlank	38_nEpE_M21_03_1_50pACN_BL_BL	MVA_UVA	38	55	Aspartic acid	Amino acids, peptides and metabolites	134.045	4.04789	10.2694	1499.32	21400.9	4.33043			21400.9	4.33043	0.150145	8.08817	0.275775	38	15.8
sham	sample	05_nEpE_M21_01_M0282_9010_sham_sham	MVA_UVA	48	65	Carnosine	Amino acids, peptides and metabolites	227.114	5.47469	9.22487	41363752	5.68425e+08	8.75467		lower C13-Palmitic acid Peak	5.68425e+08	8.75467	0.182865	9.16158	0.141111	5	2.1
sham	sample	10_nEpE_M21_01_M0283_9011_sham_sham	MVA_UVA	48	65	Carnosine	Amino acids, peptides and metabolites	227.114	6.56417	9.20573	40410652	6.45183e+08	8.80968			6.45183e+08	8.80968	0.182865	9.22915	0.141111	10	4.2
sham	sample	17_nEpE_M21_01_M0279_9001_sham_sham	MVA_UVA	48	65	Carnosine	Amino acids, peptides and metabolites	227.114	6.85076	9.24855	55719688	8.6049e+08	8.93475			8.6049e+08	8.93475	0.182865	9.30833	0.141111	17	7.1
sham	sample	20_nEpE_M21_01_M0281_9004_sham_sham	MVA_UVA	48	65	Carnosine	Amino acids, peptides and metabolites	227.114	6.43655	9.22273	43664500	6.03245e+08	8.78049			6.03245e+08	8.78049	0.182865	9.19693	0.141111	20	8.3
sham	sample	26_nEpE_M21_01_M0280_9003_sham_sham	MVA_UVA	48	65	Carnosine	Amino acids, peptides and metabolites	227.114	5.63846	9.22022	38155712	5.72332e+08	8.75765		chromatographic problems	5.72332e+08	8.75765	0.182865	9.2101	0.141111	26	10.8
sham	sample	30_nEpE_M21_01_M0290_9042_sham_sham	MVA_UVA	48	65	Carnosine	Amino acids, peptides and metabolites	227.114	5.40309	9.22588	40474488	5.52354e+08	8.74222		according to xylazine- and Ketamine- peak not sham	5.52354e+08	8.74222	0.182865	9.14099	0.141111	30	12.5
STP	sample	06_nEpE_M21_01_M0278_3980_STP_STP	MVA_UVA	48	65	Carnosine	Amino acids, peptides and metabolites	227.114	5.70973	9.1998	57669128	8.33789e+08	8.92106			8.33789e+08	8.92106	0.342479	9.26109	0.368626	6	2.5
STP	sample	09_nEpE_M21_01_M0277_3952_STP_STP	MVA_UVA	48	65	Carnosine	Amino acids, peptides and metabolites	227.114	6.33087	9.23577	118072016	1.55125e+09	9.19068			1.55125e+09	9.19068	0.342479	9.52012	0.368626	9	3.8
STP	sample	15_nEpE_M21_01_M0275_268_STP_STP	MVA_UVA	48	65	Carnosine	Amino acids, peptides and metabolites	227.114	6.87764	9.24458	63254740	9.43285e+08	8.97464		according to non-xylazine and non-Ketamine peak not STP	9.43285e+08	8.97464	0.342479	9.33295	0.368626	15	6.3
STP	sample	21_nEpE_M21_01_M0274_105_STP_STP	MVA_UVA	48	65	Carnosine	Amino acids, peptides and metabolites	227.114	6.02225	9.22462	109612496	1.44393e+09	9.15955			1.44393e+09	9.15955	0.342479	9.53005	0.368626	21	8.8
STP	sample	27_nEpE_M21_01_M0276_304_STP_STP	MVA_UVA	48	65	Carnosine	Amino acids, peptides and metabolites	227.114	5.50993	9.21107	46217704	7.15483e+08	8.8546			7.15483e+08	8.8546	0.342479	9.14974	0.368626	27	11.3
TP	sample	07_nEpE_M21_01_M0288_9035_TP_TP	MVA_UVA	48	65	Carnosine	Amino acids, peptides and metabolites	227.114	5.88991	9.24513	72088176	9.93906e+08	8.99735			9.93906e+08	8.99735	0.188276	9.44906	0.216097	7	2.9
TP	sample	11_nEpE_M21_01_M0284_9028_TP_TP	MVA_UVA	48	65	Carnosine	Amino acids, peptides and metabolites	227.114	6.28422	9.21768	52015844	7.00914e+08	8.84566			7.00914e+08	8.84566	0.188276	9.215	0.216097	11	4.6
TP	sample	16_nEpE_M21_01_M0286_9030_TP_TP	MVA_UVA	48	65	Carnosine	Amino acids, peptides and metabolites	227.114	6.80368	9.21168	94242432	1.18214e+09	9.07267			1.18214e+09	9.07267	0.188276	9.47832	0.216097	16	6.7
TP	sample	19_nEpE_M21_01_M0289_9036_TP_TP	MVA_UVA	48	65	Carnosine	Amino acids, peptides and metabolites	227.114	6.76002	9.23528	50207516	6.86133e+08	8.83641	exclude	outlier behaviour untargeted + targeted analysis			0.188276		0.216097	19	7.9
TP	sample	25_nEpE_M21_01_M0287_9032_TP_TP	MVA_UVA	48	65	Carnosine	Amino acids, peptides and metabolites	227.114	5.44485	9.24477	78924264	1.00877e+09	9.00379			1.00877e+09	9.00379	0.188276	9.4635	0.216097	25	10.4
TP	sample	29_nEpE_M21_01_M0285_9029_TP_TP	MVA_UVA	48	65	Carnosine	Amino acids, peptides and metabolites	227.114	5.07016	9.25098	82288104	1.14482e+09	9.05874			1.14482e+09	9.05874	0.188276	9.46837	0.216097	29	12.1
QC	QC	02_nEpE_M21_01_3_QC_QC_QC	MVA_UVA	48	65	Carnosine	Amino acids, peptides and metabolites	227.114	5.4034	9.2701	64192356	1.00603e+09	9.00261			1.00603e+09	9.00261	0.109749	9.35523	0.135917	2	0.8
QC	QC	08_nEpE_M21_02_3_QC_QC_QC	MVA_UVA	48	65	Carnosine	Amino acids, peptides and metabolites	227.114	6.33598	9.26387	62062204	8.78592e+08	8.94379			8.78592e+08	8.94379	0.109749	9.28185	0.135917	8	3.3
QC	QC	12_nEpE_M21_03_3_QC_QC_QC	MVA_UVA	48	65	Carnosine	Amino acids, peptides and metabolites	227.114	6.58701	9.24528	62572856	7.26263e+08	8.86109			7.26263e+08	8.86109	0.109749	9.18842	0.135917	12	5
QC	QC	22_nEpE_M21_04_3_QC_QC_QC	MVA_UVA	48	65	Carnosine	Amino acids, peptides and metabolites	227.114	6.21373	9.26322	74225440	8.6092e+08	8.93496			8.6092e+08	8.93496	0.109749	9.24119	0.135917	22	9.2
QC	QC	28_nEpE_M21_05_3_QC_QC_QC	MVA_UVA	48	65	Carnosine	Amino acids, peptides and metabolites	227.114	5.50369	9.22947	73212112	8.63968e+08	8.9365			8.63968e+08	8.9365	0.109749	9.25342	0.135917	28	11.7
QC	QC	32_nEpE_M21_06_3_QC_QC_QC	MVA_UVA	48	65	Carnosine	Amino acids, peptides and metabolites	227.114	5.289	9.20927	68590656	7.92254e+08	8.89886			7.92254e+08	8.89886	0.109749	9.22803	0.135917	32	13.3
UM	UM	03_nEpE_M21_01_2_UM_UM_UM	MVA_UVA	48	65	Carnosine	Amino acids, peptides and metabolites	227.114	5.51302	9.24318	19270.3	537856	5.73067			537856	5.73067	0.0464407	6.16324	0.217781	3	1.3
UM	UM	13_nEpE_M21_02_2_UM_UM_UM	MVA_UVA	48	65	Carnosine	Amino acids, peptides and metabolites	227.114	7.26764	9.27553	32043.1	540533	5.73282			540533	5.73282	0.0464407	6.16556	0.217781	13	5.4
UM	UM	18_nEpE_M21_03_2_UM_UM_UM	MVA_UVA	48	65	Carnosine	Amino acids, peptides and metabolites	227.114	6.63881	9.25108	24649	593854	5.77368			593854	5.77368	0.0464407	6.06392	0.217781	18	7.5
UM	UM	23_nEpE_M21_04_2_UM_UM_UM	MVA_UVA	48	65	Carnosine	Amino acids, peptides and metabolites	227.114	6.05237	9.25683	33883.4	523906	5.71925			523906	5.71925	0.0464407	5.96611	0.217781	23	9.6
UM	UM	31_nEpE_M21_05_2_UM_UM_UM	MVA_UVA	48	65	Carnosine	Amino acids, peptides and metabolites	227.114	5.20644	9.255	32583.9	542459	5.73437			542459	5.73437	0.0464407	5.96841	0.217781	31	12.9
UM	UM	33_nEpE_M21_06_2_UM_UM_UM	MVA_UVA	48	65	Carnosine	Amino acids, peptides and metabolites	227.114	5.65925	9.28768	28912.3	569814	5.75573			569814	5.75573	0.0464407	5.99707	0.217781	33	13.8
BL	blank	01_nEpE_M21_00_1_Blank_BL_BL	MVA_UVA	48	65	Carnosine	Amino acids, peptides and metabolites	227.114										0.420836		0.430883	1	0.4
BL	blank	04_nEpE_M21_01_1_Blank_BL_BL	MVA_UVA	48	65	Carnosine	Amino acids, peptides and metabolites	227.114	5.68285	9.1939	2657.71	45424	4.65728			45424	4.65728	0.420836	8.08725	0.430883	4	1.7
BL	blank	14_nEpE_M21_02_1_Blank_BL_BL	MVA_UVA	48	65	Carnosine	Amino acids, peptides and metabolites	227.114	7.72337	9.24665	5154.67	128091	5.10752			128091	5.10752	0.420836	8.56929	0.430883	14	5.8
BL	blank	24_nEpE_M21_03_1_Blank_BL_BL	MVA_UVA	48	65	Carnosine	Amino acids, peptides and metabolites	227.114	6.73746	9.23272	6565.4	143287	5.15621			143287	5.15621	0.420836	8.54393	0.430883	24	10
BL	blank	34_nEpE_M21_04_1_Blank_BL_BL	MVA_UVA	48	65	Carnosine	Amino acids, peptides and metabolites	227.114	6.22034	9.24243	5737.38	95007.5	4.97776			95007.5	4.97776	0.420836	8.36052	0.430883	34	14.2
ExSolBlank	ExSolBlank	36_nEpE_M21_01_1_50pACN_BL_BL	MVA_UVA	48	65	Carnosine	Amino acids, peptides and metabolites	227.114	6.16129	8.94737	7245.62	145326	5.16234			145326	5.16234	0.904103	8.48529	0.44817	36	15
ExSolBlank	ExSolBlank	37_nEpE_M21_02_1_50pACN_BL_BL	MVA_UVA	48	65	Carnosine	Amino acids, peptides and metabolites	227.114	4.08872	9.26195	4702.68	48729.9	4.6878			48729.9	4.6878	0.904103	8.52454	0.44817	37	15.4
ExSolBlank	ExSolBlank	38_nEpE_M21_03_1_50pACN_BL_BL	MVA_UVA	48	65	Carnosine	Amino acids, peptides and metabolites	227.114	5.80043	9.20037	2504.63	21658.5	4.33563			21658.5	4.33563	0.904103	8.09337	0.44817	38	15.8
sham	sample	05_nEpE_M21_01_M0282_9010_sham_sham	MVA_UVA	55	75	Citrulline	Amino acids, peptides and metabolites	174.088	10.7163	8.64112	1.85385e+06	2.15952e+07	7.33436		lower C13-Palmitic acid Peak	2.15952e+07	7.33436	0.628022	7.74126	0.569611	5	2.1
sham	sample	10_nEpE_M21_01_M0283_9011_sham_sham	MVA_UVA	55	75	Citrulline	Amino acids, peptides and metabolites	174.088	11.2882	8.6499	840224	1.04215e+07	7.01793			1.04215e+07	7.01793	0.628022	7.43739	0.569611	10	4.2
sham	sample	17_nEpE_M21_01_M0279_9001_sham_sham	MVA_UVA	55	75	Citrulline	Amino acids, peptides and metabolites	174.088	11.2146	8.63862	2946259	3.33832e+07	7.52353			3.33832e+07	7.52353	0.628022	7.89711	0.569611	17	7.1
sham	sample	20_nEpE_M21_01_M0281_9004_sham_sham	MVA_UVA	55	75	Citrulline	Amino acids, peptides and metabolites	174.088	10.8506	8.63655	664974	7.80459e+06	6.89235			7.80459e+06	6.89235	0.628022	7.30879	0.569611	20	8.3
sham	sample	26_nEpE_M21_01_M0280_9003_sham_sham	MVA_UVA	55	75	Citrulline	Amino acids, peptides and metabolites	174.088	9.94686	8.60683	989705	1.09854e+07	7.04082		chromatographic problems	1.09854e+07	7.04082	0.628022	7.49327	0.569611	26	10.8
sham	sample	30_nEpE_M21_01_M0290_9042_sham_sham	MVA_UVA	55	75	Citrulline	Amino acids, peptides and metabolites	174.088	9.77752	8.61112	916107	1.02969e+07	7.01271		according to xylazine- and Ketamine- peak not sham	1.02969e+07	7.01271	0.628022	7.41148	0.569611	30	12.5
STP	sample	06_nEpE_M21_01_M0278_3980_STP_STP	MVA_UVA	55	75	Citrulline	Amino acids, peptides and metabolites	174.088	10.1402	8.64393	657500	7.75569e+06	6.88962			7.75569e+06	6.88962	0.574608	7.22966	0.533884	6	2.5
STP	sample	09_nEpE_M21_01_M0277_3952_STP_STP	MVA_UVA	55	75	Citrulline	Amino acids, peptides and metabolites	174.088	11.2958	8.65087	1.09379e+06	1.29336e+07	7.11172			1.29336e+07	7.11172	0.574608	7.44115	0.533884	9	3.8
STP	sample	15_nEpE_M21_01_M0275_268_STP_STP	MVA_UVA	55	75	Citrulline	Amino acids, peptides and metabolites	174.088	11.4402	8.63162	2.16475e+06	2.68351e+07	7.4287		according to non-xylazine and non-Ketamine peak not STP	2.68351e+07	7.4287	0.574608	7.78701	0.533884	15	6.3
STP	sample	21_nEpE_M21_01_M0274_105_STP_STP	MVA_UVA	55	75	Citrulline	Amino acids, peptides and metabolites	174.088	10.6351	8.63825	1208172	1.44551e+07	7.16002			1.44551e+07	7.16002	0.574608	7.53052	0.533884	21	8.8
STP	sample	27_nEpE_M21_01_M0276_304_STP_STP	MVA_UVA	55	75	Citrulline	Amino acids, peptides and metabolites	174.088	9.97662	8.6237	2.87479e+06	3.48248e+07	7.54189			3.48248e+07	7.54189	0.574608	7.83703	0.533884	27	11.3
TP	sample	07_nEpE_M21_01_M0288_9035_TP_TP	MVA_UVA	55	75	Citrulline	Amino acids, peptides and metabolites	174.088	11.0226	8.60035	1.13381e+06	1.21996e+07	7.08634			1.21996e+07	7.08634	0.331341	7.53806	0.331214	7	2.9
TP	sample	11_nEpE_M21_01_M0284_9028_TP_TP	MVA_UVA	55	75	Citrulline	Amino acids, peptides and metabolites	174.088	11.4512	8.6298	1.92913e+06	2.13355e+07	7.3291			2.13355e+07	7.3291	0.331341	7.69843	0.331214	11	4.6
TP	sample	16_nEpE_M21_01_M0286_9030_TP_TP	MVA_UVA	55	75	Citrulline	Amino acids, peptides and metabolites	174.088	11.0237	8.59607	2.36837e+06	2.58652e+07	7.41272			2.58652e+07	7.41272	0.331341	7.81837	0.331214	16	6.7
TP	sample	19_nEpE_M21_01_M0289_9036_TP_TP	MVA_UVA	55	75	Citrulline	Amino acids, peptides and metabolites	174.088	11.2775	8.62322	1.36489e+06	1.81326e+07	7.25846	exclude	outlier behaviour untargeted + targeted analysis			0.331341		0.331214	19	7.9
TP	sample	25_nEpE_M21_01_M0287_9032_TP_TP	MVA_UVA	55	75	Citrulline	Amino acids, peptides and metabolites	174.088	10.1489	8.62868	1.99975e+06	2.30621e+07	7.3629			2.30621e+07	7.3629	0.331341	7.82261	0.331214	25	10.4
TP	sample	29_nEpE_M21_01_M0285_9029_TP_TP	MVA_UVA	55	75	Citrulline	Amino acids, peptides and metabolites	174.088	9.86362	8.64047	925217	1.24496e+07	7.09516			1.24496e+07	7.09516	0.331341	7.50478	0.331214	29	12.1
QC	QC	02_nEpE_M21_01_3_QC_QC_QC	MVA_UVA	55	75	Citrulline	Amino acids, peptides and metabolites	174.088	10.4043	8.6577	1.31121e+06	1.73222e+07	7.2386			1.73222e+07	7.2386	0.0681349	7.59122	0.0676391	2	0.8
QC	QC	08_nEpE_M21_02_3_QC_QC_QC	MVA_UVA	55	75	Citrulline	Amino acids, peptides and metabolites	174.088	11.3159	8.6488	1.46316e+06	1.91849e+07	7.28296			1.91849e+07	7.28296	0.0681349	7.62102	0.0676391	8	3.3
QC	QC	12_nEpE_M21_03_3_QC_QC_QC	MVA_UVA	55	75	Citrulline	Amino acids, peptides and metabolites	174.088	11.4567	8.62857	1.48548e+06	1.62524e+07	7.21092			1.62524e+07	7.21092	0.0681349	7.53824	0.0676391	12	5
QC	QC	22_nEpE_M21_04_3_QC_QC_QC	MVA_UVA	55	75	Citrulline	Amino acids, peptides and metabolites	174.088	10.5587	8.6487	1.91228e+06	1.8518e+07	7.26759			1.8518e+07	7.26759	0.0681349	7.57383	0.0676391	22	9.2
QC	QC	28_nEpE_M21_05_3_QC_QC_QC	MVA_UVA	55	75	Citrulline	Amino acids, peptides and metabolites	174.088	9.84728	8.6438	1.83828e+06	1.91863e+07	7.28299			1.91863e+07	7.28299	0.0681349	7.59992	0.0676391	28	11.7
QC	QC	32_nEpE_M21_06_3_QC_QC_QC	MVA_UVA	55	75	Citrulline	Amino acids, peptides and metabolites	174.088	9.90032	8.65078	1.83037e+06	1.70518e+07	7.23177			1.70518e+07	7.23177	0.0681349	7.56094	0.0676391	32	13.3
UM	UM	03_nEpE_M21_01_2_UM_UM_UM	MVA_UVA	55	75	Citrulline	Amino acids, peptides and metabolites	174.088	10.6462	8.61758	1.83946e+06	2.31534e+07	7.36461			2.31534e+07	7.36461	0.0303298	7.79719	0.25311	3	1.3
UM	UM	13_nEpE_M21_02_2_UM_UM_UM	MVA_UVA	55	75	Citrulline	Amino acids, peptides and metabolites	174.088	11.3838	8.61797	1.60156e+06	2.21879e+07	7.34612			2.21879e+07	7.34612	0.0303298	7.77886	0.25311	13	5.4
UM	UM	18_nEpE_M21_03_2_UM_UM_UM	MVA_UVA	55	75	Citrulline	Amino acids, peptides and metabolites	174.088	10.8776	8.6262	1.65393e+06	2.20467e+07	7.34334			2.20467e+07	7.34334	0.0303298	7.63359	0.25311	18	7.5
UM	UM	23_nEpE_M21_04_2_UM_UM_UM	MVA_UVA	55	75	Citrulline	Amino acids, peptides and metabolites	174.088	10.2063	8.63517	1.6121e+06	2.15298e+07	7.33304			2.15298e+07	7.33304	0.0303298	7.5799	0.25311	23	9.6
UM	UM	31_nEpE_M21_05_2_UM_UM_UM	MVA_UVA	55	75	Citrulline	Amino acids, peptides and metabolites	174.088	9.73817	8.6306	1.65505e+06	2.22356e+07	7.34705			2.22356e+07	7.34705	0.0303298	7.58109	0.25311	31	12.9
UM	UM	33_nEpE_M21_06_2_UM_UM_UM	MVA_UVA	55	75	Citrulline	Amino acids, peptides and metabolites	174.088	9.72721	8.60105	1.74228e+06	2.12146e+07	7.32663			2.12146e+07	7.32663	0.0303298	7.56797	0.25311	33	13.8
BL	blank	01_nEpE_M21_00_1_Blank_BL_BL	MVA_UVA	55	75	Citrulline	Amino acids, peptides and metabolites	174.088	9.51904	8.71793	2237.01	6747.54	3.82915			6747.54	3.82915	0.558206	7.78521	0.406513	1	0.4
BL	blank	04_nEpE_M21_01_1_Blank_BL_BL	MVA_UVA	55	75	Citrulline	Amino acids, peptides and metabolites	174.088	10.0011	8.6713	1586.98	12381.8	4.09278			12381.8	4.09278	0.558206	7.52275	0.406513	4	1.7
BL	blank	14_nEpE_M21_02_1_Blank_BL_BL	MVA_UVA	55	75	Citrulline	Amino acids, peptides and metabolites	174.088	10.9507	8.65918	2335.16	36184	4.55852			36184	4.55852	0.558206	8.02029	0.406513	14	5.8
BL	blank	24_nEpE_M21_03_1_Blank_BL_BL	MVA_UVA	55	75	Citrulline	Amino acids, peptides and metabolites	174.088	9.08705	8.91433	2508.28	22393.3	4.35012			22393.3	4.35012	0.558206	7.73784	0.406513	24	10
BL	blank	34_nEpE_M21_04_1_Blank_BL_BL	MVA_UVA	55	75	Citrulline	Amino acids, peptides and metabolites	174.088	9.56287	8.76692	3470.12	27360.3	4.43712			27360.3	4.43712	0.558206	7.81989	0.406513	34	14.2
ExSolBlank	ExSolBlank	36_nEpE_M21_01_1_50pACN_BL_BL	MVA_UVA	55	75	Citrulline	Amino acids, peptides and metabolites	174.088	9.89642	8.50272	3967.9	94223.1	4.97416			94223.1	4.97416	1.02181	8.2971	0.453228	36	15
ExSolBlank	ExSolBlank	37_nEpE_M21_02_1_50pACN_BL_BL	MVA_UVA	55	75	Citrulline	Amino acids, peptides and metabolites	174.088	8.86167	8.87558	1889.76	10550.6	4.02328			10550.6	4.02328	1.02181	7.86002	0.453228	37	15.4
ExSolBlank	ExSolBlank	38_nEpE_M21_03_1_50pACN_BL_BL	MVA_UVA	55	75	Citrulline	Amino acids, peptides and metabolites	174.088	9.32382	8.78035	1686.12	25966.5	4.41441			25966.5	4.41441	1.02181	8.17215	0.453228	38	15.8
sham	sample	05_nEpE_M21_01_M0282_9010_sham_sham	MVA_UVA	60	78	Creatine	Amino acids, peptides and metabolites	132.077	3.70872	8.09318	470707456	7.63463e+09	9.88279		lower C13-Palmitic acid Peak	7.63463e+09	9.88279	0.185224	10.2897	0.183262	5	2.1
sham	sample	10_nEpE_M21_01_M0283_9011_sham_sham	MVA_UVA	60	78	Creatine	Amino acids, peptides and metabolites	132.077	4.85212	8.01728	538432576	8.7479e+09	9.9419			8.7479e+09	9.9419	0.185224	10.3614	0.183262	10	4.2
sham	sample	17_nEpE_M21_01_M0279_9001_sham_sham	MVA_UVA	60	78	Creatine	Amino acids, peptides and metabolites	132.077	4.98377	8.09013	486546176	7.68308e+09	9.88554			7.68308e+09	9.88554	0.185224	10.2591	0.183262	17	7.1
sham	sample	20_nEpE_M21_01_M0281_9004_sham_sham	MVA_UVA	60	78	Creatine	Amino acids, peptides and metabolites	132.077	4.58989	8.0583	378194880	5.32827e+09	9.72659			5.32827e+09	9.72659	0.185224	10.143	0.183262	20	8.3
sham	sample	26_nEpE_M21_01_M0280_9003_sham_sham	MVA_UVA	60	78	Creatine	Amino acids, peptides and metabolites	132.077	3.96477	8.08578	428220416	6.35549e+09	9.80315		chromatographic problems	6.35549e+09	9.80315	0.185224	10.2556	0.183262	26	10.8
sham	sample	30_nEpE_M21_01_M0290_9042_sham_sham	MVA_UVA	60	78	Creatine	Amino acids, peptides and metabolites	132.077	3.51585	8.03283	424730656	5.92374e+09	9.7726		according to xylazine- and Ketamine- peak not sham	5.92374e+09	9.7726	0.185224	10.1714	0.183262	30	12.5
STP	sample	06_nEpE_M21_01_M0278_3980_STP_STP	MVA_UVA	60	78	Creatine	Amino acids, peptides and metabolites	132.077	4.04509	7.98083	424308640	5.82981e+09	9.76565			5.82981e+09	9.76565	0.0982297	10.1057	0.0980135	6	2.5
STP	sample	09_nEpE_M21_01_M0277_3952_STP_STP	MVA_UVA	60	78	Creatine	Amino acids, peptides and metabolites	132.077	4.58423	8.04547	536388064	6.95784e+09	9.84247			6.95784e+09	9.84247	0.0982297	10.1719	0.0980135	9	3.8
STP	sample	15_nEpE_M21_01_M0275_268_STP_STP	MVA_UVA	60	78	Creatine	Amino acids, peptides and metabolites	132.077	4.99425	8.02708	484664704	7.03181e+09	9.84707		according to non-xylazine and non-Ketamine peak not STP	7.03181e+09	9.84707	0.0982297	10.2054	0.0980135	15	6.3
STP	sample	21_nEpE_M21_01_M0274_105_STP_STP	MVA_UVA	60	78	Creatine	Amino acids, peptides and metabolites	132.077	4.40131	8.00222	385171424	5.69467e+09	9.75547			5.69467e+09	9.75547	0.0982297	10.126	0.0980135	21	8.8
STP	sample	27_nEpE_M21_01_M0276_304_STP_STP	MVA_UVA	60	78	Creatine	Amino acids, peptides and metabolites	132.077	3.74664	7.98772	443579808	6.67014e+09	9.82413			6.67014e+09	9.82413	0.0982297	10.1193	0.0980135	27	11.3
TP	sample	07_nEpE_M21_01_M0288_9035_TP_TP	MVA_UVA	60	78	Creatine	Amino acids, peptides and metabolites	132.077	4.32126	8.02037	341332224	5.17915e+09	9.71426			5.17915e+09	9.71426	0.161524	10.166	0.160358	7	2.9
TP	sample	11_nEpE_M21_01_M0284_9028_TP_TP	MVA_UVA	60	78	Creatine	Amino acids, peptides and metabolites	132.077	4.67875	7.99538	312252960	4.78491e+09	9.67987			4.78491e+09	9.67987	0.161524	10.0492	0.160358	11	4.6
TP	sample	16_nEpE_M21_01_M0286_9030_TP_TP	MVA_UVA	60	78	Creatine	Amino acids, peptides and metabolites	132.077	4.78018	8.04492	354056960	5.31295e+09	9.72534			5.31295e+09	9.72534	0.161524	10.131	0.160358	16	6.7
TP	sample	19_nEpE_M21_01_M0289_9036_TP_TP	MVA_UVA	60	78	Creatine	Amino acids, peptides and metabolites	132.077	4.77196	7.99048	419678240	7.40763e+09	9.86968	exclude	outlier behaviour untargeted + targeted analysis			0.161524		0.160358	19	7.9
TP	sample	25_nEpE_M21_01_M0287_9032_TP_TP	MVA_UVA	60	78	Creatine	Amino acids, peptides and metabolites	132.077	3.64395	8.07705	320373472	4.45072e+09	9.64843			4.45072e+09	9.64843	0.161524	10.1081	0.160358	25	10.4
TP	sample	29_nEpE_M21_01_M0285_9029_TP_TP	MVA_UVA	60	78	Creatine	Amino acids, peptides and metabolites	132.077	3.26014	8.03543	468379712	6.68272e+09	9.82495			6.68272e+09	9.82495	0.161524	10.2346	0.160358	29	12.1
QC	QC	02_nEpE_M21_01_3_QC_QC_QC	MVA_UVA	60	78	Creatine	Amino acids, peptides and metabolites	132.077	3.48991	8.05313	398194624	5.67079e+09	9.75364			5.67079e+09	9.75364	0.0427123	10.1063	0.0545497	2	0.8
QC	QC	08_nEpE_M21_02_3_QC_QC_QC	MVA_UVA	60	78	Creatine	Amino acids, peptides and metabolites	132.077	4.64841	8.07162	373591072	6.34517e+09	9.80244			6.34517e+09	9.80244	0.0427123	10.1405	0.0545497	8	3.3
QC	QC	12_nEpE_M21_03_3_QC_QC_QC	MVA_UVA	60	78	Creatine	Amino acids, peptides and metabolites	132.077	4.83619	8.04928	376195744	5.68214e+09	9.75451			5.68214e+09	9.75451	0.0427123	10.0818	0.0545497	12	5
QC	QC	22_nEpE_M21_04_3_QC_QC_QC	MVA_UVA	60	78	Creatine	Amino acids, peptides and metabolites	132.077	4.483	8.06983	485252736	5.90052e+09	9.77089			5.90052e+09	9.77089	0.0427123	10.0771	0.0545497	22	9.2
QC	QC	28_nEpE_M21_05_3_QC_QC_QC	MVA_UVA	60	78	Creatine	Amino acids, peptides and metabolites	132.077	3.44984	8.03675	412182336	5.96285e+09	9.77545			5.96285e+09	9.77545	0.0427123	10.0924	0.0545497	28	11.7
QC	QC	32_nEpE_M21_06_3_QC_QC_QC	MVA_UVA	60	78	Creatine	Amino acids, peptides and metabolites	132.077	3.72682	8.0422	438360896	6.06834e+09	9.78307			6.06834e+09	9.78307	0.0427123	10.1122	0.0545497	32	13.3
UM	UM	03_nEpE_M21_01_2_UM_UM_UM	MVA_UVA	60	78	Creatine	Amino acids, peptides and metabolites	132.077	3.88235	7.99	2.40528e+06	3.20433e+07	7.50574			3.20433e+07	7.50574	0.0582598	7.93831	0.176335	3	1.3
UM	UM	13_nEpE_M21_02_2_UM_UM_UM	MVA_UVA	60	78	Creatine	Amino acids, peptides and metabolites	132.077	4.97802	8.04813	2.75328e+06	3.19299e+07	7.5042			3.19299e+07	7.5042	0.0582598	7.93694	0.176335	13	5.4
UM	UM	18_nEpE_M21_03_2_UM_UM_UM	MVA_UVA	60	78	Creatine	Amino acids, peptides and metabolites	132.077	4.88803	8.05682	2.91296e+06	3.69134e+07	7.56718			3.69134e+07	7.56718	0.0582598	7.85743	0.176335	18	7.5
UM	UM	23_nEpE_M21_04_2_UM_UM_UM	MVA_UVA	60	78	Creatine	Amino acids, peptides and metabolites	132.077	4.18108	8.03672	2.80131e+06	3.57136e+07	7.55283			3.57136e+07	7.55283	0.0582598	7.7997	0.176335	23	9.6
UM	UM	31_nEpE_M21_05_2_UM_UM_UM	MVA_UVA	60	78	Creatine	Amino acids, peptides and metabolites	132.077	3.25839	8.03125	2741025	3.45035e+07	7.53786			3.45035e+07	7.53786	0.0582598	7.7719	0.176335	31	12.9
UM	UM	33_nEpE_M21_06_2_UM_UM_UM	MVA_UVA	60	78	Creatine	Amino acids, peptides and metabolites	132.077	3.74526	8.00218	2.92633e+06	3.4973e+07	7.54373			3.4973e+07	7.54373	0.0582598	7.78507	0.176335	33	13.8
BL	blank	01_nEpE_M21_00_1_Blank_BL_BL	MVA_UVA	60	78	Creatine	Amino acids, peptides and metabolites	132.077	4.01942	8.02293	2518.77	35249.1	4.54715			35249.1	4.54715	0.790052	8.50321	0.727503	1	0.4
BL	blank	04_nEpE_M21_01_1_Blank_BL_BL	MVA_UVA	60	78	Creatine	Amino acids, peptides and metabolites	132.077	4.28693	7.99377	55562.1	617555	5.79068			617555	5.79068	0.790052	9.22064	0.727503	4	1.7
BL	blank	14_nEpE_M21_02_1_Blank_BL_BL	MVA_UVA	60	78	Creatine	Amino acids, peptides and metabolites	132.077	5.61562	8.01498	137452	1.6575e+06	6.21945			1.6575e+06	6.21945	0.790052	9.68123	0.727503	14	5.8
BL	blank	24_nEpE_M21_03_1_Blank_BL_BL	MVA_UVA	60	78	Creatine	Amino acids, peptides and metabolites	132.077	4.38893	8.00555	172503	1.68531e+06	6.22668			1.68531e+06	6.22668	0.790052	9.6144	0.727503	24	10
BL	blank	34_nEpE_M21_04_1_Blank_BL_BL	MVA_UVA	60	78	Creatine	Amino acids, peptides and metabolites	132.077	3.85735	8.0022	271842	2.82457e+06	6.45095			2.82457e+06	6.45095	0.790052	9.83372	0.727503	34	14.2
ExSolBlank	ExSolBlank	36_nEpE_M21_01_1_50pACN_BL_BL	MVA_UVA	60	78	Creatine	Amino acids, peptides and metabolites	132.077	4.26185	8.84852	124467	3.19234e+06	6.50411			3.19234e+06	6.50411	0.487517	9.82705	0.65008	36	15
ExSolBlank	ExSolBlank	37_nEpE_M21_02_1_50pACN_BL_BL	MVA_UVA	60	78	Creatine	Amino acids, peptides and metabolites	132.077	4.12616	8.03035	236016	2.58397e+06	6.41229			2.58397e+06	6.41229	0.487517	10.249	0.65008	37	15.4
ExSolBlank	ExSolBlank	38_nEpE_M21_03_1_50pACN_BL_BL	MVA_UVA	60	78	Creatine	Amino acids, peptides and metabolites	132.077	4.02006	7.90168	80764	1.04258e+06	6.01811			1.04258e+06	6.01811	0.487517	9.77585	0.65008	38	15.8
sham	sample	05_nEpE_M21_01_M0282_9010_sham_sham	MVA_UVA	61	79	Creatinine	Amino acids, peptides and metabolites	114.066	1.95721	5.70942	47529632	2.24289e+09	9.35081		lower C13-Palmitic acid Peak	2.24289e+09	9.35081	0.194443	9.75771	0.179744	5	2.1
sham	sample	10_nEpE_M21_01_M0283_9011_sham_sham	MVA_UVA	61	79	Creatinine	Amino acids, peptides and metabolites	114.066	3.02765	5.74423	55449844	2.59815e+09	9.41466			2.59815e+09	9.41466	0.194443	9.83413	0.179744	10	4.2
sham	sample	17_nEpE_M21_01_M0279_9001_sham_sham	MVA_UVA	61	79	Creatinine	Amino acids, peptides and metabolites	114.066	3.47789	5.67697	60668180	2.85134e+09	9.45505			2.85134e+09	9.45505	0.194443	9.82863	0.179744	17	7.1
sham	sample	20_nEpE_M21_01_M0281_9004_sham_sham	MVA_UVA	61	79	Creatinine	Amino acids, peptides and metabolites	114.066	3.02684	5.72753	38997448	1.70291e+09	9.23119			1.70291e+09	9.23119	0.194443	9.64763	0.179744	20	8.3
sham	sample	26_nEpE_M21_01_M0280_9003_sham_sham	MVA_UVA	61	79	Creatinine	Amino acids, peptides and metabolites	114.066	2.19317	5.77378	50408036	2.20329e+09	9.34307		chromatographic problems	2.20329e+09	9.34307	0.194443	9.79552	0.179744	26	10.8
sham	sample	30_nEpE_M21_01_M0290_9042_sham_sham	MVA_UVA	61	79	Creatinine	Amino acids, peptides and metabolites	114.066	1.83439	5.74455	40690080	1.84372e+09	9.2657		according to xylazine- and Ketamine- peak not sham	1.84372e+09	9.2657	0.194443	9.66447	0.179744	30	12.5
STP	sample	06_nEpE_M21_01_M0278_3980_STP_STP	MVA_UVA	61	79	Creatinine	Amino acids, peptides and metabolites	114.066	2.29491	5.79118	39705440	1.81436e+09	9.25872			1.81436e+09	9.25872	0.236817	9.59876	0.267851	6	2.5
STP	sample	09_nEpE_M21_01_M0277_3952_STP_STP	MVA_UVA	61	79	Creatinine	Amino acids, peptides and metabolites	114.066	2.8076	5.7313	56343980	2.41572e+09	9.38305			2.41572e+09	9.38305	0.236817	9.71248	0.267851	9	3.8
STP	sample	15_nEpE_M21_01_M0275_268_STP_STP	MVA_UVA	61	79	Creatinine	Amino acids, peptides and metabolites	114.066	3.13869	5.7533	73140504	3.33893e+09	9.52361		according to non-xylazine and non-Ketamine peak not STP	3.33893e+09	9.52361	0.236817	9.88192	0.267851	15	6.3
STP	sample	21_nEpE_M21_01_M0274_105_STP_STP	MVA_UVA	61	79	Creatinine	Amino acids, peptides and metabolites	114.066	2.586	5.7401	47369632	2.19105e+09	9.34065			2.19105e+09	9.34065	0.236817	9.71116	0.267851	21	8.8
STP	sample	27_nEpE_M21_01_M0276_304_STP_STP	MVA_UVA	61	79	Creatinine	Amino acids, peptides and metabolites	114.066	1.97743	5.64748	49327332	2.24364e+09	9.35095			2.24364e+09	9.35095	0.236817	9.64609	0.267851	27	11.3
TP	sample	07_nEpE_M21_01_M0288_9035_TP_TP	MVA_UVA	61	79	Creatinine	Amino acids, peptides and metabolites	114.066	2.56662	5.69865	37561964	1.78083e+09	9.25062			1.78083e+09	9.25062	0.072917	9.70233	0.0922327	7	2.9
TP	sample	11_nEpE_M21_01_M0284_9028_TP_TP	MVA_UVA	61	79	Creatinine	Amino acids, peptides and metabolites	114.066	3.04914	5.77965	44313360	2.08754e+09	9.31963			2.08754e+09	9.31963	0.072917	9.68897	0.0922327	11	4.6
TP	sample	16_nEpE_M21_01_M0286_9030_TP_TP	MVA_UVA	61	79	Creatinine	Amino acids, peptides and metabolites	114.066	3.14901	5.79068	46530836	2.11427e+09	9.32516			2.11427e+09	9.32516	0.072917	9.73081	0.0922327	16	6.7
TP	sample	19_nEpE_M21_01_M0289_9036_TP_TP	MVA_UVA	61	79	Creatinine	Amino acids, peptides and metabolites	114.066	3.00655	5.7369	57194192	2.57657e+09	9.41104	exclude	outlier behaviour untargeted + targeted analysis			0.072917		0.0922327	19	7.9
TP	sample	25_nEpE_M21_01_M0287_9032_TP_TP	MVA_UVA	61	79	Creatinine	Amino acids, peptides and metabolites	114.066	2.0851	5.65997	44759708	2.14045e+09	9.3305			2.14045e+09	9.3305	0.072917	9.79022	0.0922327	25	10.4
TP	sample	29_nEpE_M21_01_M0285_9029_TP_TP	MVA_UVA	61	79	Creatinine	Amino acids, peptides and metabolites	114.066	1.73194	5.69102	44599096	2.10395e+09	9.32303			2.10395e+09	9.32303	0.072917	9.73266	0.0922327	29	12.1
QC	QC	02_nEpE_M21_01_3_QC_QC_QC	MVA_UVA	61	79	Creatinine	Amino acids, peptides and metabolites	114.066	1.87492	5.70823	52764636	2.86399e+09	9.45697			2.86399e+09	9.45697	0.150783	9.80959	0.187556	2	0.8
QC	QC	08_nEpE_M21_02_3_QC_QC_QC	MVA_UVA	61	79	Creatinine	Amino acids, peptides and metabolites	114.066	2.81796	5.73238	51549604	2.40189e+09	9.38055			2.40189e+09	9.38055	0.150783	9.71861	0.187556	8	3.3
QC	QC	12_nEpE_M21_03_3_QC_QC_QC	MVA_UVA	61	79	Creatinine	Amino acids, peptides and metabolites	114.066	3.19639	5.74928	47639224	2.11307e+09	9.32491			2.11307e+09	9.32491	0.150783	9.65224	0.187556	12	5
QC	QC	22_nEpE_M21_04_3_QC_QC_QC	MVA_UVA	61	79	Creatinine	Amino acids, peptides and metabolites	114.066	2.72268	5.69208	50995364	2.10684e+09	9.32363			2.10684e+09	9.32363	0.150783	9.62986	0.187556	22	9.2
QC	QC	28_nEpE_M21_05_3_QC_QC_QC	MVA_UVA	61	79	Creatinine	Amino acids, peptides and metabolites	114.066	2.02097	5.7142	46674900	1.95141e+09	9.29035			1.95141e+09	9.29035	0.150783	9.60728	0.187556	28	11.7
QC	QC	32_nEpE_M21_06_3_QC_QC_QC	MVA_UVA	61	79	Creatinine	Amino acids, peptides and metabolites	114.066	2.00875	5.73648	48964692	2.03783e+09	9.30917			2.03783e+09	9.30917	0.150783	9.63834	0.187556	32	13.3
UM	UM	03_nEpE_M21_01_2_UM_UM_UM	MVA_UVA	61	79	Creatinine	Amino acids, peptides and metabolites	114.066	2.19373	5.71192	43580624	2.25447e+09	9.35304			2.25447e+09	9.35304	0.0645804	9.78562	0.292667	3	1.3
UM	UM	13_nEpE_M21_02_2_UM_UM_UM	MVA_UVA	61	79	Creatinine	Amino acids, peptides and metabolites	114.066	3.2736	5.69292	44142940	2.14168e+09	9.33075			2.14168e+09	9.33075	0.0645804	9.7635	0.292667	13	5.4
UM	UM	18_nEpE_M21_03_2_UM_UM_UM	MVA_UVA	61	79	Creatinine	Amino acids, peptides and metabolites	114.066	3.29889	5.78222	43342580	2.0035e+09	9.30179			2.0035e+09	9.30179	0.0645804	9.59203	0.292667	18	7.5
UM	UM	23_nEpE_M21_04_2_UM_UM_UM	MVA_UVA	61	79	Creatinine	Amino acids, peptides and metabolites	114.066	2.74872	5.75193	44867012	2.03678e+09	9.30894			2.03678e+09	9.30894	0.0645804	9.55581	0.292667	23	9.6
UM	UM	31_nEpE_M21_05_2_UM_UM_UM	MVA_UVA	61	79	Creatinine	Amino acids, peptides and metabolites	114.066	1.90132	5.68292	43113164	1.94399e+09	9.28869			1.94399e+09	9.28869	0.0645804	9.52274	0.292667	31	12.9
UM	UM	33_nEpE_M21_06_2_UM_UM_UM	MVA_UVA	61	79	Creatinine	Amino acids, peptides and metabolites	114.066	2.12546	5.76082	39979584	1.89635e+09	9.27792			1.89635e+09	9.27792	0.0645804	9.51926	0.292667	33	13.8
BL	blank	01_nEpE_M21_00_1_Blank_BL_BL	MVA_UVA	61	79	Creatinine	Amino acids, peptides and metabolites	114.066	2.25328	6.05057	63722.3	2.73122e+06	6.43636			2.73122e+06	6.43636	0.812689	10.3924	0.609374	1	0.4
BL	blank	04_nEpE_M21_01_1_Blank_BL_BL	MVA_UVA	61	79	Creatinine	Amino acids, peptides and metabolites	114.066	2.03733	6.96165	147301	5.56948e+06	6.74581			5.56948e+06	6.74581	0.812689	10.1758	0.609374	4	1.7
BL	blank	14_nEpE_M21_02_1_Blank_BL_BL	MVA_UVA	61	79	Creatinine	Amino acids, peptides and metabolites	114.066	3.45678	6.09192	333175	1.37247e+07	7.1375			1.37247e+07	7.1375	0.812689	10.5993	0.609374	14	5.8
BL	blank	24_nEpE_M21_03_1_Blank_BL_BL	MVA_UVA	61	79	Creatinine	Amino acids, peptides and metabolites	114.066	2.6786	6.00757	518941	2.32504e+07	7.36643			2.32504e+07	7.36643	0.812689	10.7542	0.609374	24	10
BL	blank	34_nEpE_M21_04_1_Blank_BL_BL	MVA_UVA	61	79	Creatinine	Amino acids, peptides and metabolites	114.066	2.05124	6.04365	770883	3.38781e+07	7.52992			3.38781e+07	7.52992	0.812689	10.9127	0.609374	34	14.2
ExSolBlank	ExSolBlank	36_nEpE_M21_01_1_50pACN_BL_BL	MVA_UVA	61	79	Creatinine	Amino acids, peptides and metabolites	114.066	2.10734	4.16837	2.47145e+06							0.172962		0.0451778	36	15
ExSolBlank	ExSolBlank	37_nEpE_M21_02_1_50pACN_BL_BL	MVA_UVA	61	79	Creatinine	Amino acids, peptides and metabolites	114.066	2.09217	5.45203	1.79782e+06	5.08658e+07	7.70643			5.08658e+07	7.70643	0.172962	11.5432	0.0451778	37	15.4
ExSolBlank	ExSolBlank	38_nEpE_M21_03_1_50pACN_BL_BL	MVA_UVA	61	79	Creatinine	Amino acids, peptides and metabolites	114.066	1.9877	5.63575	1.62016e+06	6.50415e+07	7.81319			6.50415e+07	7.81319	0.172962	11.5709	0.0451778	38	15.8
sham	sample	05_nEpE_M21_01_M0282_9010_sham_sham	MVA_UVA	89	195	Glutamic acid	Amino acids, peptides and metabolites	148.06	4.89137	8.82473	133548544	1.82626e+09	9.26156		lower C13-Palmitic acid Peak	1.82626e+09	9.26156	0.204598	9.66847	0.180645	5	2.1
sham	sample	10_nEpE_M21_01_M0283_9011_sham_sham	MVA_UVA	89	195	Glutamic acid	Amino acids, peptides and metabolites	148.06	6.06271	8.80497	116405960	1.51743e+09	9.18111			1.51743e+09	9.18111	0.204598	9.60057	0.180645	10	4.2
sham	sample	17_nEpE_M21_01_M0279_9001_sham_sham	MVA_UVA	89	195	Glutamic acid	Amino acids, peptides and metabolites	148.06	6.29422	8.7934	177268176	2.59663e+09	9.41441			2.59663e+09	9.41441	0.204598	9.78799	0.180645	17	7.1
sham	sample	20_nEpE_M21_01_M0281_9004_sham_sham	MVA_UVA	89	195	Glutamic acid	Amino acids, peptides and metabolites	148.06	5.9352	8.76407	119197080	1.75661e+09	9.24468			1.75661e+09	9.24468	0.204598	9.66112	0.180645	20	8.3
sham	sample	26_nEpE_M21_01_M0280_9003_sham_sham	MVA_UVA	89	195	Glutamic acid	Amino acids, peptides and metabolites	148.06	5.09188	8.81837	142058912	2.00917e+09	9.30302		chromatographic problems	2.00917e+09	9.30302	0.204598	9.75547	0.180645	26	10.8
sham	sample	30_nEpE_M21_01_M0290_9042_sham_sham	MVA_UVA	89	195	Glutamic acid	Amino acids, peptides and metabolites	148.06	4.82854	8.82308	125512776	1.62185e+09	9.21001		according to xylazine- and Ketamine- peak not sham	1.62185e+09	9.21001	0.204598	9.60878	0.180645	30	12.5
STP	sample	06_nEpE_M21_01_M0278_3980_STP_STP	MVA_UVA	89	195	Glutamic acid	Amino acids, peptides and metabolites	148.06	5.31768	8.82707	131928128	1.94844e+09	9.28969			1.94844e+09	9.28969	0.0972651	9.62972	0.129572	6	2.5
STP	sample	09_nEpE_M21_01_M0277_3952_STP_STP	MVA_UVA	89	195	Glutamic acid	Amino acids, peptides and metabolites	148.06	5.86168	8.80602	118799576	1.55182e+09	9.19084			1.55182e+09	9.19084	0.0972651	9.52028	0.129572	9	3.8
STP	sample	15_nEpE_M21_01_M0275_268_STP_STP	MVA_UVA	89	195	Glutamic acid	Amino acids, peptides and metabolites	148.06	6.28893	8.81525	102623872	1.58158e+09	9.19909		according to non-xylazine and non-Ketamine peak not STP	1.58158e+09	9.19909	0.0972651	9.5574	0.129572	15	6.3
STP	sample	21_nEpE_M21_01_M0274_105_STP_STP	MVA_UVA	89	195	Glutamic acid	Amino acids, peptides and metabolites	148.06	5.63234	8.79387	118791912	1.74828e+09	9.24261			1.74828e+09	9.24261	0.0972651	9.61311	0.129572	21	8.8
STP	sample	27_nEpE_M21_01_M0276_304_STP_STP	MVA_UVA	89	195	Glutamic acid	Amino acids, peptides and metabolites	148.06	4.90994	8.80802	112301272	1.60776e+09	9.20622			1.60776e+09	9.20622	0.0972651	9.50137	0.129572	27	11.3
TP	sample	07_nEpE_M21_01_M0288_9035_TP_TP	MVA_UVA	89	195	Glutamic acid	Amino acids, peptides and metabolites	148.06	5.39145	8.78455	128172760	1.8037e+09	9.25616			1.8037e+09	9.25616	0.21137	9.70788	0.244757	7	2.9
TP	sample	11_nEpE_M21_01_M0284_9028_TP_TP	MVA_UVA	89	195	Glutamic acid	Amino acids, peptides and metabolites	148.06	5.84104	8.78545	106608304	1.45307e+09	9.16229			1.45307e+09	9.16229	0.21137	9.53162	0.244757	11	4.6
TP	sample	16_nEpE_M21_01_M0286_9030_TP_TP	MVA_UVA	89	195	Glutamic acid	Amino acids, peptides and metabolites	148.06	6.26744	8.80898	123261984	1.55248e+09	9.19103			1.55248e+09	9.19103	0.21137	9.59668	0.244757	16	6.7
TP	sample	19_nEpE_M21_01_M0289_9036_TP_TP	MVA_UVA	89	195	Glutamic acid	Amino acids, peptides and metabolites	148.06	6.01681	8.80642	192076496	2.74551e+09	9.43862	exclude	outlier behaviour untargeted + targeted analysis			0.21137		0.244757	19	7.9
TP	sample	25_nEpE_M21_01_M0287_9032_TP_TP	MVA_UVA	89	195	Glutamic acid	Amino acids, peptides and metabolites	148.06	5.00498	8.78412	153768832	1.9941e+09	9.29975			1.9941e+09	9.29975	0.21137	9.75946	0.244757	25	10.4
TP	sample	29_nEpE_M21_01_M0285_9029_TP_TP	MVA_UVA	89	195	Glutamic acid	Amino acids, peptides and metabolites	148.06	4.574	8.82335	165305552	2.43396e+09	9.38631			2.43396e+09	9.38631	0.21137	9.79594	0.244757	29	12.1
QC	QC	02_nEpE_M21_01_3_QC_QC_QC	MVA_UVA	89	195	Glutamic acid	Amino acids, peptides and metabolites	148.06	4.98796	8.84105	128733784	1.98394e+09	9.29753			1.98394e+09	9.29753	0.0852721	9.65015	0.114072	2	0.8
QC	QC	08_nEpE_M21_02_3_QC_QC_QC	MVA_UVA	89	195	Glutamic acid	Amino acids, peptides and metabolites	148.06	5.86163	8.80452	126812248	1.75539e+09	9.24437			1.75539e+09	9.24437	0.0852721	9.58243	0.114072	8	3.3
QC	QC	12_nEpE_M21_03_3_QC_QC_QC	MVA_UVA	89	195	Glutamic acid	Amino acids, peptides and metabolites	148.06	6.09007	8.84123	106791560	1.54182e+09	9.18803			1.54182e+09	9.18803	0.0852721	9.51536	0.114072	12	5
QC	QC	22_nEpE_M21_04_3_QC_QC_QC	MVA_UVA	89	195	Glutamic acid	Amino acids, peptides and metabolites	148.06	5.69878	8.80472	147086336	1.70603e+09	9.23199			1.70603e+09	9.23199	0.0852721	9.53822	0.114072	22	9.2
QC	QC	28_nEpE_M21_05_3_QC_QC_QC	MVA_UVA	89	195	Glutamic acid	Amino acids, peptides and metabolites	148.06	4.89806	8.79955	148967120	1.74947e+09	9.24291			1.74947e+09	9.24291	0.0852721	9.55983	0.114072	28	11.7
QC	QC	32_nEpE_M21_06_3_QC_QC_QC	MVA_UVA	89	195	Glutamic acid	Amino acids, peptides and metabolites	148.06	4.82195	8.8346	126808624	1.64434e+09	9.21599			1.64434e+09	9.21599	0.0852721	9.54516	0.114072	32	13.3
UM	UM	03_nEpE_M21_01_2_UM_UM_UM	MVA_UVA	89	195	Glutamic acid	Amino acids, peptides and metabolites	148.06	4.68983	8.78215	18250824	2.59364e+08	8.41391			2.59364e+08	8.41391	0.0535115	8.84648	0.257296	3	1.3
UM	UM	13_nEpE_M21_02_2_UM_UM_UM	MVA_UVA	89	195	Glutamic acid	Amino acids, peptides and metabolites	148.06	5.96724	8.8138	17422012	2.36645e+08	8.3741			2.36645e+08	8.3741	0.0535115	8.80684	0.257296	13	5.4
UM	UM	18_nEpE_M21_03_2_UM_UM_UM	MVA_UVA	89	195	Glutamic acid	Amino acids, peptides and metabolites	148.06	5.82277	8.76177	21438518	2.50248e+08	8.39837			2.50248e+08	8.39837	0.0535115	8.68862	0.257296	18	7.5
UM	UM	23_nEpE_M21_04_2_UM_UM_UM	MVA_UVA	89	195	Glutamic acid	Amino acids, peptides and metabolites	148.06	5.16684	8.76995	18435084	2.35852e+08	8.37264			2.35852e+08	8.37264	0.0535115	8.6195	0.257296	23	9.6
UM	UM	31_nEpE_M21_05_2_UM_UM_UM	MVA_UVA	89	195	Glutamic acid	Amino acids, peptides and metabolites	148.06	4.36178	8.76587	22714472	2.46373e+08	8.39159			2.46373e+08	8.39159	0.0535115	8.62563	0.257296	31	12.9
UM	UM	33_nEpE_M21_06_2_UM_UM_UM	MVA_UVA	89	195	Glutamic acid	Amino acids, peptides and metabolites	148.06	4.52182	8.76752	18343976	2.22447e+08	8.34723			2.22447e+08	8.34723	0.0535115	8.58857	0.257296	33	13.8
BL	blank	01_nEpE_M21_00_1_Blank_BL_BL	MVA_UVA	89	195	Glutamic acid	Amino acids, peptides and metabolites	148.06	4.94955	8.83242	13529.5	259469	5.41409			259469	5.41409	0.66778	9.37015	0.445577	1	0.4
BL	blank	04_nEpE_M21_01_1_Blank_BL_BL	MVA_UVA	89	195	Glutamic acid	Amino acids, peptides and metabolites	148.06	5.04802	8.82423	30724.9	294778	5.46949			294778	5.46949	0.66778	8.89946	0.445577	4	1.7
BL	blank	14_nEpE_M21_02_1_Blank_BL_BL	MVA_UVA	89	195	Glutamic acid	Amino acids, peptides and metabolites	148.06	6.81784	8.8784	33099.3	743560	5.87132			743560	5.87132	0.66778	9.33309	0.445577	14	5.8
BL	blank	24_nEpE_M21_03_1_Blank_BL_BL	MVA_UVA	89	195	Glutamic acid	Amino acids, peptides and metabolites	148.06	5.683	8.83018	41516.9	712821	5.85298			712821	5.85298	0.66778	9.2407	0.445577	24	10
BL	blank	34_nEpE_M21_04_1_Blank_BL_BL	MVA_UVA	89	195	Glutamic acid	Amino acids, peptides and metabolites	148.06	5.23701	8.84912	42357.9	1.3799e+06	6.13985			1.3799e+06	6.13985	0.66778	9.52261	0.445577	34	14.2
ExSolBlank	ExSolBlank	36_nEpE_M21_01_1_50pACN_BL_BL	MVA_UVA	89	195	Glutamic acid	Amino acids, peptides and metabolites	148.06	5.34033	8.68218	24253.4	634772	5.80262			634772	5.80262	0.28425	9.12556	0.522454	36	15
ExSolBlank	ExSolBlank	37_nEpE_M21_02_1_50pACN_BL_BL	MVA_UVA	89	195	Glutamic acid	Amino acids, peptides and metabolites	148.06	5.24692	8.82522	19957.8	422305	5.62563			422305	5.62563	0.28425	9.46237	0.522454	37	15.4
ExSolBlank	ExSolBlank	38_nEpE_M21_03_1_50pACN_BL_BL	MVA_UVA	89	195	Glutamic acid	Amino acids, peptides and metabolites	148.06	5.03183	8.86498	13658.6							0.28425		0.522454	38	15.8
sham	sample	05_nEpE_M21_01_M0282_9010_sham_sham	MVA_UVA	90	196	Glutamine	Amino acids, peptides and metabolites	147.076	4.28072	8.4022	262559264	4.59744e+09	9.66252		lower C13-Palmitic acid Peak	4.59744e+09	9.66252	0.178816	10.0694	0.155566	5	2.1
sham	sample	10_nEpE_M21_01_M0283_9011_sham_sham	MVA_UVA	90	196	Glutamine	Amino acids, peptides and metabolites	147.076	5.56775	8.43888	284099296	4.50634e+09	9.65382			4.50634e+09	9.65382	0.178816	10.0733	0.155566	10	4.2
sham	sample	17_nEpE_M21_01_M0279_9001_sham_sham	MVA_UVA	90	196	Glutamine	Amino acids, peptides and metabolites	147.076	5.47932	8.4555	344659168	5.65061e+09	9.7521			5.65061e+09	9.7521	0.178816	10.1257	0.155566	17	7.1
sham	sample	20_nEpE_M21_01_M0281_9004_sham_sham	MVA_UVA	90	196	Glutamine	Amino acids, peptides and metabolites	147.076	5.1952	8.36908	262586000	3.68359e+09	9.56627			3.68359e+09	9.56627	0.178816	9.98271	0.155566	20	8.3
sham	sample	26_nEpE_M21_01_M0280_9003_sham_sham	MVA_UVA	90	196	Glutamine	Amino acids, peptides and metabolites	147.076	4.41509	8.3961	255627312	4.26648e+09	9.63007		chromatographic problems	4.26648e+09	9.63007	0.178816	10.0825	0.155566	26	10.8
sham	sample	30_nEpE_M21_01_M0290_9042_sham_sham	MVA_UVA	90	196	Glutamine	Amino acids, peptides and metabolites	147.076	4.15427	8.42783	223486432	3.44998e+09	9.53782		according to xylazine- and Ketamine- peak not sham	3.44998e+09	9.53782	0.178816	9.93659	0.155566	30	12.5
STP	sample	06_nEpE_M21_01_M0278_3980_STP_STP	MVA_UVA	90	196	Glutamine	Amino acids, peptides and metabolites	147.076	4.64015	8.46067	152075840	2.41292e+09	9.38254			2.41292e+09	9.38254	0.231212	9.72258	0.226801	6	2.5
STP	sample	09_nEpE_M21_01_M0277_3952_STP_STP	MVA_UVA	90	196	Glutamine	Amino acids, peptides and metabolites	147.076	5.2565	8.41152	203657456	3.05958e+09	9.48566			3.05958e+09	9.48566	0.231212	9.8151	0.226801	9	3.8
STP	sample	15_nEpE_M21_01_M0275_268_STP_STP	MVA_UVA	90	196	Glutamine	Amino acids, peptides and metabolites	147.076	5.71448	8.42062	251383744	4.07833e+09	9.61048		according to non-xylazine and non-Ketamine peak not STP	4.07833e+09	9.61048	0.231212	9.96879	0.226801	15	6.3
STP	sample	21_nEpE_M21_01_M0274_105_STP_STP	MVA_UVA	90	196	Glutamine	Amino acids, peptides and metabolites	147.076	4.94693	8.39847	181379568	2.51771e+09	9.40101			2.51771e+09	9.40101	0.231212	9.77151	0.226801	21	8.8
STP	sample	27_nEpE_M21_01_M0276_304_STP_STP	MVA_UVA	90	196	Glutamine	Amino acids, peptides and metabolites	147.076	4.33784	8.38388	241579568	3.71359e+09	9.56979			3.71359e+09	9.56979	0.231212	9.86494	0.226801	27	11.3
TP	sample	07_nEpE_M21_01_M0288_9035_TP_TP	MVA_UVA	90	196	Glutamine	Amino acids, peptides and metabolites	147.076	4.62938	8.38918	212560128	2.9072e+09	9.46347			2.9072e+09	9.46347	0.175015	9.91519	0.172335	7	2.9
TP	sample	11_nEpE_M21_01_M0284_9028_TP_TP	MVA_UVA	90	196	Glutamine	Amino acids, peptides and metabolites	147.076	5.20252	8.41823	227837664	3.44984e+09	9.5378			3.44984e+09	9.5378	0.175015	9.90713	0.172335	11	4.6
TP	sample	16_nEpE_M21_01_M0286_9030_TP_TP	MVA_UVA	90	196	Glutamine	Amino acids, peptides and metabolites	147.076	5.62057	8.41257	176307648	2.60633e+09	9.41603			2.60633e+09	9.41603	0.175015	9.82168	0.172335	16	6.7
TP	sample	19_nEpE_M21_01_M0289_9036_TP_TP	MVA_UVA	90	196	Glutamine	Amino acids, peptides and metabolites	147.076	5.31507	8.41195	305717728	4.73784e+09	9.67558	exclude	outlier behaviour untargeted + targeted analysis			0.175015		0.172335	19	7.9
TP	sample	25_nEpE_M21_01_M0287_9032_TP_TP	MVA_UVA	90	196	Glutamine	Amino acids, peptides and metabolites	147.076	4.16983	8.41623	231522176	3.26314e+09	9.51364			3.26314e+09	9.51364	0.175015	9.97335	0.172335	25	10.4
TP	sample	29_nEpE_M21_01_M0285_9029_TP_TP	MVA_UVA	90	196	Glutamine	Amino acids, peptides and metabolites	147.076	3.69736	8.4572	257850320	4.10863e+09	9.6137			4.10863e+09	9.6137	0.175015	10.0233	0.172335	29	12.1
QC	QC	02_nEpE_M21_01_3_QC_QC_QC	MVA_UVA	90	196	Glutamine	Amino acids, peptides and metabolites	147.076	4.17329	8.39052	253232816	3.99653e+09	9.60168			3.99653e+09	9.60168	0.0812766	9.9543	0.110182	2	0.8
QC	QC	08_nEpE_M21_02_3_QC_QC_QC	MVA_UVA	90	196	Glutamine	Amino acids, peptides and metabolites	147.076	5.22806	8.43765	249990528	3.9076e+09	9.59191			3.9076e+09	9.59191	0.0812766	9.92997	0.110182	8	3.3
QC	QC	12_nEpE_M21_03_3_QC_QC_QC	MVA_UVA	90	196	Glutamine	Amino acids, peptides and metabolites	147.076	5.42769	8.41668	218820272	3.23041e+09	9.50926			3.23041e+09	9.50926	0.0812766	9.83658	0.110182	12	5
QC	QC	22_nEpE_M21_04_3_QC_QC_QC	MVA_UVA	90	196	Glutamine	Amino acids, peptides and metabolites	147.076	4.95658	8.40903	241299920	3.53074e+09	9.54787			3.53074e+09	9.54787	0.0812766	9.8541	0.110182	22	9.2
QC	QC	28_nEpE_M21_05_3_QC_QC_QC	MVA_UVA	90	196	Glutamine	Amino acids, peptides and metabolites	147.076	4.20132	8.37623	251851440	3.59141e+09	9.55526			3.59141e+09	9.55526	0.0812766	9.87219	0.110182	28	11.7
QC	QC	32_nEpE_M21_06_3_QC_QC_QC	MVA_UVA	90	196	Glutamine	Amino acids, peptides and metabolites	147.076	4.16912	8.41068	228959712	3.40545e+09	9.53217			3.40545e+09	9.53217	0.0812766	9.86135	0.110182	32	13.3
UM	UM	03_nEpE_M21_01_2_UM_UM_UM	MVA_UVA	90	196	Glutamine	Amino acids, peptides and metabolites	147.076	4.28223	8.42455	13360902	1.78432e+08	8.25147			1.78432e+08	8.25147	0.0325312	8.68405	0.242797	3	1.3
UM	UM	13_nEpE_M21_02_2_UM_UM_UM	MVA_UVA	90	196	Glutamine	Amino acids, peptides and metabolites	147.076	5.51682	8.45422	10956495	1.65882e+08	8.2198			1.65882e+08	8.2198	0.0325312	8.65254	0.242797	13	5.4
UM	UM	18_nEpE_M21_03_2_UM_UM_UM	MVA_UVA	90	196	Glutamine	Amino acids, peptides and metabolites	147.076	5.36937	8.40352	11657462	1.74439e+08	8.24164			1.74439e+08	8.24164	0.0325312	8.53189	0.242797	18	7.5
UM	UM	23_nEpE_M21_04_2_UM_UM_UM	MVA_UVA	90	196	Glutamine	Amino acids, peptides and metabolites	147.076	4.81825	8.4125	11919956	1.7007e+08	8.23063			1.7007e+08	8.23063	0.0325312	8.47749	0.242797	23	9.6
UM	UM	31_nEpE_M21_05_2_UM_UM_UM	MVA_UVA	90	196	Glutamine	Amino acids, peptides and metabolites	147.076	3.93561	8.37698	11318412	1.6867e+08	8.22704			1.6867e+08	8.22704	0.0325312	8.46108	0.242797	31	12.9
UM	UM	33_nEpE_M21_06_2_UM_UM_UM	MVA_UVA	90	196	Glutamine	Amino acids, peptides and metabolites	147.076	4.13052	8.40678	12436099	1.63383e+08	8.21321			1.63383e+08	8.21321	0.0325312	8.45455	0.242797	33	13.8
BL	blank	01_nEpE_M21_00_1_Blank_BL_BL	MVA_UVA	90	196	Glutamine	Amino acids, peptides and metabolites	147.076	5.34425	8.56988	4937.78	139434	5.14437			139434	5.14437	0.510612	9.10043	0.374408	1	0.4
BL	blank	04_nEpE_M21_01_1_Blank_BL_BL	MVA_UVA	90	196	Glutamine	Amino acids, peptides and metabolites	147.076	5.15707	9.29217	63737.2	1.04367e+06	6.01856			1.04367e+06	6.01856	0.510612	9.44852	0.374408	4	1.7
BL	blank	14_nEpE_M21_02_1_Blank_BL_BL	MVA_UVA	90	196	Glutamine	Amino acids, peptides and metabolites	147.076	6.74604	9.31452	90902.2	1.47882e+06	6.16991			1.47882e+06	6.16991	0.510612	9.63169	0.374408	14	5.8
BL	blank	24_nEpE_M21_03_1_Blank_BL_BL	MVA_UVA	90	196	Glutamine	Amino acids, peptides and metabolites	147.076	5.79412	9.334	82569.8	1.20519e+06	6.08105			1.20519e+06	6.08105	0.510612	9.46878	0.374408	24	10
BL	blank	34_nEpE_M21_04_1_Blank_BL_BL	MVA_UVA	90	196	Glutamine	Amino acids, peptides and metabolites	147.076	5.15472	9.2753	68454.3	1.39077e+06	6.14326			1.39077e+06	6.14326	0.510612	9.52602	0.374408	34	14.2
ExSolBlank	ExSolBlank	36_nEpE_M21_01_1_50pACN_BL_BL	MVA_UVA	90	196	Glutamine	Amino acids, peptides and metabolites	147.076	5.49637	9.37523	104705	1.73546e+06	6.23941			1.73546e+06	6.23941	0.665339	9.56236	0.567044	36	15
ExSolBlank	ExSolBlank	37_nEpE_M21_02_1_50pACN_BL_BL	MVA_UVA	90	196	Glutamine	Amino acids, peptides and metabolites	147.076	5.40849	8.55697	35240.3	983323	5.9927			983323	5.9927	0.665339	9.82944	0.567044	37	15.4
ExSolBlank	ExSolBlank	38_nEpE_M21_03_1_50pACN_BL_BL	MVA_UVA	90	196	Glutamine	Amino acids, peptides and metabolites	147.076	5.27067	9.30043	26178.4	368403	5.56632			368403	5.56632	0.665339	9.32406	0.567044	38	15.8
sham	sample	05_nEpE_M21_01_M0282_9010_sham_sham	MVA_UVA	445	204	Glycine	Amino acids, peptides and metabolites	76.0393	-3.58099	8.29017	345557	4.19547e+06	6.62278		lower C13-Palmitic acid Peak	4.19547e+06	6.62278	0.138281	7.02968	0.0872762	5	2.1
sham	sample	10_nEpE_M21_01_M0283_9011_sham_sham	MVA_UVA	445	204	Glycine	Amino acids, peptides and metabolites	76.0393	-2.5097	8.27077	318203	3.42002e+06	6.53403			3.42002e+06	6.53403	0.138281	6.95349	0.0872762	10	4.2
sham	sample	17_nEpE_M21_01_M0279_9001_sham_sham	MVA_UVA	445	204	Glycine	Amino acids, peptides and metabolites	76.0393	-2.22446	8.25972	460115	4.49352e+06	6.65259			4.49352e+06	6.65259	0.138281	7.02617	0.0872762	17	7.1
sham	sample	20_nEpE_M21_01_M0281_9004_sham_sham	MVA_UVA	445	204	Glycine	Amino acids, peptides and metabolites	76.0393	-2.43451	8.2565	276391	3.44466e+06	6.53715			3.44466e+06	6.53715	0.138281	6.95359	0.0872762	20	8.3
sham	sample	26_nEpE_M21_01_M0280_9003_sham_sham	MVA_UVA	445	204	Glycine	Amino acids, peptides and metabolites	76.0393	-3.33402	8.28375	268048	3.13231e+06	6.49586		chromatographic problems	3.13231e+06	6.49586	0.138281	6.94831	0.0872762	26	10.8
sham	sample	30_nEpE_M21_01_M0290_9042_sham_sham	MVA_UVA	445	204	Glycine	Amino acids, peptides and metabolites	76.0393	-3.67478	8.23092	266956	3.89013e+06	6.58996		according to xylazine- and Ketamine- peak not sham	3.89013e+06	6.58996	0.138281	6.98874	0.0872762	30	12.5
STP	sample	06_nEpE_M21_01_M0278_3980_STP_STP	MVA_UVA	445	204	Glycine	Amino acids, peptides and metabolites	76.0393	-3.04922	8.26345	229900	2.85028e+06	6.45489			2.85028e+06	6.45489	0.289007	6.79492	0.324559	6	2.5
STP	sample	09_nEpE_M21_01_M0277_3952_STP_STP	MVA_UVA	445	204	Glycine	Amino acids, peptides and metabolites	76.0393	-2.49537	8.27138	377653	4.17934e+06	6.62111			4.17934e+06	6.62111	0.289007	6.95054	0.324559	9	3.8
STP	sample	15_nEpE_M21_01_M0275_268_STP_STP	MVA_UVA	445	204	Glycine	Amino acids, peptides and metabolites	76.0393	-2.27762	8.30873	298421	4.06322e+06	6.60887		according to non-xylazine and non-Ketamine peak not STP	4.06322e+06	6.60887	0.289007	6.96718	0.324559	15	6.3
STP	sample	21_nEpE_M21_01_M0274_105_STP_STP	MVA_UVA	445	204	Glycine	Amino acids, peptides and metabolites	76.0393	-3.0368	8.31415	477748	6.37692e+06	6.80461			6.37692e+06	6.80461	0.289007	7.17511	0.324559	21	8.8
STP	sample	27_nEpE_M21_01_M0276_304_STP_STP	MVA_UVA	445	204	Glycine	Amino acids, peptides and metabolites	76.0393	-3.71033	8.27125	365623	4.86877e+06	6.68742			4.86877e+06	6.68742	0.289007	6.98256	0.324559	27	11.3
TP	sample	07_nEpE_M21_01_M0288_9035_TP_TP	MVA_UVA	445	204	Glycine	Amino acids, peptides and metabolites	76.0393	-3.04623	8.21988	246162	2.62454e+06	6.41905			2.62454e+06	6.41905	0.142741	6.87076	0.118432	7	2.9
TP	sample	11_nEpE_M21_01_M0284_9028_TP_TP	MVA_UVA	445	204	Glycine	Amino acids, peptides and metabolites	76.0393	-2.49915	8.24982	260992	3.81571e+06	6.58158			3.81571e+06	6.58158	0.142741	6.95091	0.118432	11	4.6
TP	sample	16_nEpE_M21_01_M0286_9030_TP_TP	MVA_UVA	445	204	Glycine	Amino acids, peptides and metabolites	76.0393	-2.30382	8.2433	321472	3.80443e+06	6.58029			3.80443e+06	6.58029	0.142741	6.98594	0.118432	16	6.7
TP	sample	19_nEpE_M21_01_M0289_9036_TP_TP	MVA_UVA	445	204	Glycine	Amino acids, peptides and metabolites	76.0393	-2.46423	8.27197	299580	4.50022e+06	6.65323	exclude	outlier behaviour untargeted + targeted analysis			0.142741		0.118432	19	7.9
TP	sample	25_nEpE_M21_01_M0287_9032_TP_TP	MVA_UVA	445	204	Glycine	Amino acids, peptides and metabolites	76.0393	-3.59905	8.27597	271781	3.5327e+06	6.54811			3.5327e+06	6.54811	0.142741	7.00782	0.118432	25	10.4
TP	sample	29_nEpE_M21_01_M0285_9029_TP_TP	MVA_UVA	445	204	Glycine	Amino acids, peptides and metabolites	76.0393	-4.07455	8.31718	272696	3.34357e+06	6.52421			3.34357e+06	6.52421	0.142741	6.93384	0.118432	29	12.1
QC	QC	02_nEpE_M21_01_3_QC_QC_QC	MVA_UVA	445	204	Glycine	Amino acids, peptides and metabolites	76.0393	-3.73429	8.30648	237500	2.52123e+06	6.40161			2.52123e+06	6.40161	0.22008	6.75423	0.202306	2	0.8
QC	QC	08_nEpE_M21_02_3_QC_QC_QC	MVA_UVA	445	204	Glycine	Amino acids, peptides and metabolites	76.0393	-2.49537	8.32548	376573	3.96199e+06	6.59791			3.96199e+06	6.59791	0.22008	6.93597	0.202306	8	3.3
QC	QC	12_nEpE_M21_03_3_QC_QC_QC	MVA_UVA	445	204	Glycine	Amino acids, peptides and metabolites	76.0393	-2.36687	8.24752	343930	3.81492e+06	6.58148			3.81492e+06	6.58148	0.22008	6.90881	0.202306	12	5
QC	QC	22_nEpE_M21_04_3_QC_QC_QC	MVA_UVA	445	204	Glycine	Amino acids, peptides and metabolites	76.0393	-2.85426	8.26848	417538	4.26157e+06	6.62957			4.26157e+06	6.62957	0.22008	6.9358	0.202306	22	9.2
QC	QC	28_nEpE_M21_05_3_QC_QC_QC	MVA_UVA	445	204	Glycine	Amino acids, peptides and metabolites	76.0393	-3.73722	8.26327	470941	4.90386e+06	6.69054			4.90386e+06	6.69054	0.22008	7.00747	0.202306	28	11.7
QC	QC	32_nEpE_M21_06_3_QC_QC_QC	MVA_UVA	445	204	Glycine	Amino acids, peptides and metabolites	76.0393	-3.78242	8.29817	346659	4.96909e+06	6.69628			4.96909e+06	6.69628	0.22008	7.02545	0.202306	32	13.3
UM	UM	03_nEpE_M21_01_2_UM_UM_UM	MVA_UVA	445	204	Glycine	Amino acids, peptides and metabolites	76.0393	-3.80546	8.3059	212483	2.43013e+06	6.38563			2.43013e+06	6.38563	0.13687	6.8182	0.139835	3	1.3
UM	UM	13_nEpE_M21_02_2_UM_UM_UM	MVA_UVA	445	204	Glycine	Amino acids, peptides and metabolites	76.0393	-2.74184	8.3069	228702	2.66457e+06	6.42563			2.66457e+06	6.42563	0.13687	6.85837	0.139835	13	5.4
UM	UM	18_nEpE_M21_03_2_UM_UM_UM	MVA_UVA	445	204	Glycine	Amino acids, peptides and metabolites	76.0393	-2.86469	8.3156	289180	3.10368e+06	6.49188			3.10368e+06	6.49188	0.13687	6.78212	0.139835	18	7.5
UM	UM	23_nEpE_M21_04_2_UM_UM_UM	MVA_UVA	445	204	Glycine	Amino acids, peptides and metabolites	76.0393	-3.38047	8.29497	197559	3.12136e+06	6.49434			3.12136e+06	6.49434	0.13687	6.74121	0.139835	23	9.6
UM	UM	31_nEpE_M21_05_2_UM_UM_UM	MVA_UVA	445	204	Glycine	Amino acids, peptides and metabolites	76.0393	-4.30526	8.31853	246899	3.54884e+06	6.55009			3.54884e+06	6.55009	0.13687	6.78413	0.139835	31	12.9
UM	UM	33_nEpE_M21_06_2_UM_UM_UM	MVA_UVA	445	204	Glycine	Amino acids, peptides and metabolites	76.0393	-3.83059	8.2886	216938	2.73852e+06	6.43752			2.73852e+06	6.43752	0.13687	6.67886	0.139835	33	13.8
BL	blank	01_nEpE_M21_00_1_Blank_BL_BL	MVA_UVA	445	204	Glycine	Amino acids, peptides and metabolites	76.0393	-3.79039	7.77125	3139.45	68868.3	4.83802			68868.3	4.83802	0.704393	8.79408	0.519668	1	0.4
BL	blank	04_nEpE_M21_01_1_Blank_BL_BL	MVA_UVA	445	204	Glycine	Amino acids, peptides and metabolites	76.0393	-3.45524	7.77305	4961.18	25692.7	4.40981			25692.7	4.40981	0.704393	7.83977	0.519668	4	1.7
BL	blank	14_nEpE_M21_02_1_Blank_BL_BL	MVA_UVA	445	204	Glycine	Amino acids, peptides and metabolites	76.0393	-2.12124	7.72413	9029.16	301039	5.47862			301039	5.47862	0.704393	8.9404	0.519668	14	5.8
BL	blank	24_nEpE_M21_03_1_Blank_BL_BL	MVA_UVA	445	204	Glycine	Amino acids, peptides and metabolites	76.0393	-3.2947	8.39705	11970.9	321098	5.50664			321098	5.50664	0.704393	8.89436	0.519668	24	10
BL	blank	34_nEpE_M21_04_1_Blank_BL_BL	MVA_UVA	445	204	Glycine	Amino acids, peptides and metabolites	76.0393	-3.76518	9.2753	14115.2	282724	5.45136			282724	5.45136	0.704393	8.83413	0.519668	34	14.2
ExSolBlank	ExSolBlank	36_nEpE_M21_01_1_50pACN_BL_BL	MVA_UVA	445	204	Glycine	Amino acids, peptides and metabolites	76.0393	-3.45431	8.42182	10406.3	287852	5.45917			287852	5.45917	0.42966	8.78212	0.231951	36	15
ExSolBlank	ExSolBlank	37_nEpE_M21_02_1_50pACN_BL_BL	MVA_UVA	445	204	Glycine	Amino acids, peptides and metabolites	76.0393	-3.49705	7.7086	8775.32	142039	5.15241			142039	5.15241	0.42966	8.98915	0.231951	37	15.4
ExSolBlank	ExSolBlank	38_nEpE_M21_03_1_50pACN_BL_BL	MVA_UVA	445	204	Glycine	Amino acids, peptides and metabolites	76.0393	-3.84989	9.13287	6609.62	147404	5.16851			147404	5.16851	0.42966	8.92625	0.231951	38	15.8
sham	sample	05_nEpE_M21_01_M0282_9010_sham_sham	MVA_UVA	114	223	Homocysteine	Amino acids, peptides and metabolites	134.028	-6.84856	4.27622	8803	357973	5.55385		lower C13-Palmitic acid Peak	357973	5.55385	0.88598	5.96075	0.89776	5	2.1
sham	sample	10_nEpE_M21_01_M0283_9011_sham_sham	MVA_UVA	114	223	Homocysteine	Amino acids, peptides and metabolites	134.028	-0.556205	4.19972	12828.6	659078	5.81894			659078	5.81894	0.88598	6.2384	0.89776	10	4.2
sham	sample	17_nEpE_M21_01_M0279_9001_sham_sham	MVA_UVA	114	223	Homocysteine	Amino acids, peptides and metabolites	134.028	-8.11941	4.42048	6186.11	95116.4	4.97826			95116.4	4.97826	0.88598	5.35184	0.89776	17	7.1
sham	sample	20_nEpE_M21_01_M0281_9004_sham_sham	MVA_UVA	114	223	Homocysteine	Amino acids, peptides and metabolites	134.028	-6.32916	4.8711	4597.28	53164.5	4.72562			53164.5	4.72562	0.88598	5.14206	0.89776	20	8.3
sham	sample	26_nEpE_M21_01_M0280_9003_sham_sham	MVA_UVA	114	223	Homocysteine	Amino acids, peptides and metabolites	134.028	-9.02308	4.0496	3834.32	85400	4.93146		chromatographic problems	85400	4.93146	0.88598	5.38391	0.89776	26	10.8
sham	sample	30_nEpE_M21_01_M0290_9042_sham_sham	MVA_UVA	114	223	Homocysteine	Amino acids, peptides and metabolites	134.028	-7.38225	4.7608	8768.49	338405	5.52944		according to xylazine- and Ketamine- peak not sham	338405	5.52944	0.88598	5.92821	0.89776	30	12.5
STP	sample	06_nEpE_M21_01_M0278_3980_STP_STP	MVA_UVA	114	223	Homocysteine	Amino acids, peptides and metabolites	134.028	-1.28016	4.21588	5378.36	145961	5.16424			145961	5.16424	0.764241	5.50427	0.705515	6	2.5
STP	sample	09_nEpE_M21_01_M0277_3952_STP_STP	MVA_UVA	114	223	Homocysteine	Amino acids, peptides and metabolites	134.028	-5.45059	4.42517	6141.39	182639	5.26159			182639	5.26159	0.764241	5.59103	0.705515	9	3.8
STP	sample	15_nEpE_M21_01_M0275_268_STP_STP	MVA_UVA	114	223	Homocysteine	Amino acids, peptides and metabolites	134.028	-9.27298	4.31465	14863				according to non-xylazine and non-Ketamine peak not STP			0.764241		0.705515	15	6.3
STP	sample	21_nEpE_M21_01_M0274_105_STP_STP	MVA_UVA	114	223	Homocysteine	Amino acids, peptides and metabolites	134.028	-7.23235	4.81578	2714.77	40474.5	4.60718			40474.5	4.60718	0.764241	4.97768	0.705515	21	8.8
STP	sample	27_nEpE_M21_01_M0276_304_STP_STP	MVA_UVA	114	223	Homocysteine	Amino acids, peptides and metabolites	134.028	-6.17483	4.59103	11290.1	384578	5.58498			384578	5.58498	0.764241	5.88013	0.705515	27	11.3
TP	sample	07_nEpE_M21_01_M0288_9035_TP_TP	MVA_UVA	114	223	Homocysteine	Amino acids, peptides and metabolites	134.028	-7.58688	4.97062	5621.35	216994	5.33645			216994	5.33645	0.922617	5.78816	0.896923	7	2.9
TP	sample	11_nEpE_M21_01_M0284_9028_TP_TP	MVA_UVA	114	223	Homocysteine	Amino acids, peptides and metabolites	134.028	-6.89555	4.9392	5127.17	88382.6	4.94637			88382.6	4.94637	0.922617	5.3157	0.896923	11	4.6
TP	sample	16_nEpE_M21_01_M0286_9030_TP_TP	MVA_UVA	114	223	Homocysteine	Amino acids, peptides and metabolites	134.028	-5.89148	4.85948	4050.25	90712.8	4.95767			90712.8	4.95767	0.922617	5.36332	0.896923	16	6.7
TP	sample	19_nEpE_M21_01_M0289_9036_TP_TP	MVA_UVA	114	223	Homocysteine	Amino acids, peptides and metabolites	134.028	-7.08767	4.9146	4900.32	100123	5.00053	exclude	outlier behaviour untargeted + targeted analysis			0.922617		0.896923	19	7.9
TP	sample	25_nEpE_M21_01_M0287_9032_TP_TP	MVA_UVA	114	223	Homocysteine	Amino acids, peptides and metabolites	134.028	-7.52329	4.8373	4653.2	151514	5.18045			151514	5.18045	0.922617	5.64017	0.896923	25	10.4
TP	sample	29_nEpE_M21_01_M0285_9029_TP_TP	MVA_UVA	114	223	Homocysteine	Amino acids, peptides and metabolites	134.028	-6.08755	4.97663	15647.7	592164	5.77244			592164	5.77244	0.922617	6.18207	0.896923	29	12.1
QC	QC	02_nEpE_M21_01_3_QC_QC_QC	MVA_UVA	114	223	Homocysteine	Amino acids, peptides and metabolites	134.028	-1.36577	4.38287	7554.9	357092	5.55278			357092	5.55278	0.265664	5.9054	0.290764	2	0.8
QC	QC	08_nEpE_M21_02_3_QC_QC_QC	MVA_UVA	114	223	Homocysteine	Amino acids, peptides and metabolites	134.028	-5.04711	4.85808	5969.47	248462	5.39526			248462	5.39526	0.265664	5.73332	0.290764	8	3.3
QC	QC	12_nEpE_M21_03_3_QC_QC_QC	MVA_UVA	114	223	Homocysteine	Amino acids, peptides and metabolites	134.028	-6.23004	4.78538	9430.22	240063	5.38032			240063	5.38032	0.265664	5.70765	0.290764	12	5
QC	QC	22_nEpE_M21_04_3_QC_QC_QC	MVA_UVA	114	223	Homocysteine	Amino acids, peptides and metabolites	134.028	-5.94208	4.69758	7078.92	172462	5.23669			172462	5.23669	0.265664	5.54293	0.290764	22	9.2
QC	QC	28_nEpE_M21_05_3_QC_QC_QC	MVA_UVA	114	223	Homocysteine	Amino acids, peptides and metabolites	134.028	-10.9201	4.37088	7697.39	318941	5.50371			318941	5.50371	0.265664	5.82064	0.290764	28	11.7
QC	QC	32_nEpE_M21_06_3_QC_QC_QC	MVA_UVA	114	223	Homocysteine	Amino acids, peptides and metabolites	134.028	-6.6472	4.70807	6277.67	210851	5.32397			210851	5.32397	0.265664	5.65315	0.290764	32	13.3
UM	UM	03_nEpE_M21_01_2_UM_UM_UM	MVA_UVA	114	223	Homocysteine	Amino acids, peptides and metabolites	134.028													3	1.3
UM	UM	13_nEpE_M21_02_2_UM_UM_UM	MVA_UVA	114	223	Homocysteine	Amino acids, peptides and metabolites	134.028													13	5.4
UM	UM	18_nEpE_M21_03_2_UM_UM_UM	MVA_UVA	114	223	Homocysteine	Amino acids, peptides and metabolites	134.028													18	7.5
UM	UM	23_nEpE_M21_04_2_UM_UM_UM	MVA_UVA	114	223	Homocysteine	Amino acids, peptides and metabolites	134.028													23	9.6
UM	UM	31_nEpE_M21_05_2_UM_UM_UM	MVA_UVA	114	223	Homocysteine	Amino acids, peptides and metabolites	134.028													31	12.9
UM	UM	33_nEpE_M21_06_2_UM_UM_UM	MVA_UVA	114	223	Homocysteine	Amino acids, peptides and metabolites	134.028													33	13.8
BL	blank	01_nEpE_M21_00_1_Blank_BL_BL	MVA_UVA	114	223	Homocysteine	Amino acids, peptides and metabolites	134.028													1	0.4
BL	blank	04_nEpE_M21_01_1_Blank_BL_BL	MVA_UVA	114	223	Homocysteine	Amino acids, peptides and metabolites	134.028													4	1.7
BL	blank	14_nEpE_M21_02_1_Blank_BL_BL	MVA_UVA	114	223	Homocysteine	Amino acids, peptides and metabolites	134.028													14	5.8
BL	blank	24_nEpE_M21_03_1_Blank_BL_BL	MVA_UVA	114	223	Homocysteine	Amino acids, peptides and metabolites	134.028													24	10
BL	blank	34_nEpE_M21_04_1_Blank_BL_BL	MVA_UVA	114	223	Homocysteine	Amino acids, peptides and metabolites	134.028													34	14.2
ExSolBlank	ExSolBlank	36_nEpE_M21_01_1_50pACN_BL_BL	MVA_UVA	114	223	Homocysteine	Amino acids, peptides and metabolites	134.028	-19.0346	4.79248	1178.65	2405.63	3.38123			2405.63	3.38123		6.70418		36	15
ExSolBlank	ExSolBlank	37_nEpE_M21_02_1_50pACN_BL_BL	MVA_UVA	114	223	Homocysteine	Amino acids, peptides and metabolites	134.028													37	15.4
ExSolBlank	ExSolBlank	38_nEpE_M21_03_1_50pACN_BL_BL	MVA_UVA	114	223	Homocysteine	Amino acids, peptides and metabolites	134.028													38	15.8
sham	sample	05_nEpE_M21_01_M0282_9010_sham_sham	MVA_UVA	123	239	Kynurenine	Amino acids, peptides and metabolites	209.092	6.18913	6.86537	97106.4	1.56484e+06	6.19447		lower C13-Palmitic acid Peak	1.56484e+06	6.19447	0.40106	6.60138	0.375153	5	2.1
sham	sample	10_nEpE_M21_01_M0283_9011_sham_sham	MVA_UVA	123	239	Kynurenine	Amino acids, peptides and metabolites	209.092	6.85766	6.8147	145209	2.04977e+06	6.31171			2.04977e+06	6.31171	0.40106	6.73117	0.375153	10	4.2
sham	sample	17_nEpE_M21_01_M0279_9001_sham_sham	MVA_UVA	123	239	Kynurenine	Amino acids, peptides and metabolites	209.092	7.64887	6.8235	218464	2.8851e+06	6.46016			2.8851e+06	6.46016	0.40106	6.83374	0.375153	17	7.1
sham	sample	20_nEpE_M21_01_M0281_9004_sham_sham	MVA_UVA	123	239	Kynurenine	Amino acids, peptides and metabolites	209.092	6.47357	6.84962	73813.9	1.09032e+06	6.03756			1.09032e+06	6.03756	0.40106	6.45399	0.375153	20	8.3
sham	sample	26_nEpE_M21_01_M0280_9003_sham_sham	MVA_UVA	123	239	Kynurenine	Amino acids, peptides and metabolites	209.092	6.24792	6.8099	137637	1.92868e+06	6.28526		chromatographic problems	1.92868e+06	6.28526	0.40106	6.73771	0.375153	26	10.8
sham	sample	30_nEpE_M21_01_M0290_9042_sham_sham	MVA_UVA	123	239	Kynurenine	Amino acids, peptides and metabolites	209.092	6.03436	6.78922	77726.6	985087	5.99347		according to xylazine- and Ketamine- peak not sham	985087	5.99347	0.40106	6.39225	0.375153	30	12.5
STP	sample	06_nEpE_M21_01_M0278_3980_STP_STP	MVA_UVA	123	239	Kynurenine	Amino acids, peptides and metabolites	209.092	6.54347	6.88075	43202.9	679681	5.8323			679681	5.8323	0.364198	6.17234	0.35471	6	2.5
STP	sample	09_nEpE_M21_01_M0277_3952_STP_STP	MVA_UVA	123	239	Kynurenine	Amino acids, peptides and metabolites	209.092	5.49122	6.80825	83882.5	1.24735e+06	6.09599			1.24735e+06	6.09599	0.364198	6.42542	0.35471	9	3.8
STP	sample	15_nEpE_M21_01_M0275_268_STP_STP	MVA_UVA	123	239	Kynurenine	Amino acids, peptides and metabolites	209.092	7.06122	6.78897	147726	1.89187e+06	6.27689		according to non-xylazine and non-Ketamine peak not STP	1.89187e+06	6.27689	0.364198	6.6352	0.35471	15	6.3
STP	sample	21_nEpE_M21_01_M0274_105_STP_STP	MVA_UVA	123	239	Kynurenine	Amino acids, peptides and metabolites	209.092	6.78916	6.8117	86568.3	1.29189e+06	6.11122			1.29189e+06	6.11122	0.364198	6.48173	0.35471	21	8.8
STP	sample	27_nEpE_M21_01_M0276_304_STP_STP	MVA_UVA	123	239	Kynurenine	Amino acids, peptides and metabolites	209.092	6.02419	6.80177	140914	1.89617e+06	6.27788			1.89617e+06	6.27788	0.364198	6.57302	0.35471	27	11.3
TP	sample	07_nEpE_M21_01_M0288_9035_TP_TP	MVA_UVA	123	239	Kynurenine	Amino acids, peptides and metabolites	209.092	6.70402	6.81895	54745.6	854518	5.93172			854518	5.93172	0.344945	6.38343	0.332407	7	2.9
TP	sample	11_nEpE_M21_01_M0284_9028_TP_TP	MVA_UVA	123	239	Kynurenine	Amino acids, peptides and metabolites	209.092	6.43865	6.81062	93236.2	1.35691e+06	6.13255			1.35691e+06	6.13255	0.344945	6.50188	0.332407	11	4.6
TP	sample	16_nEpE_M21_01_M0286_9030_TP_TP	MVA_UVA	123	239	Kynurenine	Amino acids, peptides and metabolites	209.092	7.39	6.83007	162798	2.07991e+06	6.31805			2.07991e+06	6.31805	0.344945	6.7237	0.332407	16	6.7
TP	sample	19_nEpE_M21_01_M0289_9036_TP_TP	MVA_UVA	123	239	Kynurenine	Amino acids, peptides and metabolites	209.092	7.31064	6.80643	183334	2.17264e+06	6.33699	exclude	outlier behaviour untargeted + targeted analysis			0.344945		0.332407	19	7.9
TP	sample	25_nEpE_M21_01_M0287_9032_TP_TP	MVA_UVA	123	239	Kynurenine	Amino acids, peptides and metabolites	209.092	6.37157	6.79495	104468	1.44735e+06	6.16057			1.44735e+06	6.16057	0.344945	6.62029	0.332407	25	10.4
TP	sample	29_nEpE_M21_01_M0285_9029_TP_TP	MVA_UVA	123	239	Kynurenine	Amino acids, peptides and metabolites	209.092	5.50567	6.79912	69475.6	1.05013e+06	6.02124			1.05013e+06	6.02124	0.344945	6.43087	0.332407	29	12.1
QC	QC	02_nEpE_M21_01_3_QC_QC_QC	MVA_UVA	123	239	Kynurenine	Amino acids, peptides and metabolites	209.092	6.1121	6.84012	109626	1.69828e+06	6.23001			1.69828e+06	6.23001	0.0833018	6.58263	0.107928	2	0.8
QC	QC	08_nEpE_M21_02_3_QC_QC_QC	MVA_UVA	123	239	Kynurenine	Amino acids, peptides and metabolites	209.092	7.1662	6.85863	119175	1.62886e+06	6.21188			1.62886e+06	6.21188	0.0833018	6.54994	0.107928	8	3.3
QC	QC	12_nEpE_M21_03_3_QC_QC_QC	MVA_UVA	123	239	Kynurenine	Amino acids, peptides and metabolites	209.092	7.75488	6.81033	108619	1.43935e+06	6.15817			1.43935e+06	6.15817	0.0833018	6.48549	0.107928	12	5
QC	QC	22_nEpE_M21_04_3_QC_QC_QC	MVA_UVA	123	239	Kynurenine	Amino acids, peptides and metabolites	209.092	6.96904	6.80747	125345	1.6154e+06	6.20828			1.6154e+06	6.20828	0.0833018	6.51451	0.107928	22	9.2
QC	QC	28_nEpE_M21_05_3_QC_QC_QC	MVA_UVA	123	239	Kynurenine	Amino acids, peptides and metabolites	209.092	6.13309	6.81735	110729	1.37363e+06	6.13787			1.37363e+06	6.13787	0.0833018	6.4548	0.107928	28	11.7
QC	QC	32_nEpE_M21_06_3_QC_QC_QC	MVA_UVA	123	239	Kynurenine	Amino acids, peptides and metabolites	209.092	5.91416	6.82852	104134	1.46541e+06	6.16596			1.46541e+06	6.16596	0.0833018	6.49513	0.107928	32	13.3
UM	UM	03_nEpE_M21_01_2_UM_UM_UM	MVA_UVA	123	239	Kynurenine	Amino acids, peptides and metabolites	209.092	6.59787	6.82108	49982.7	769749	5.88635			769749	5.88635	0.0554087	6.31892	0.212467	3	1.3
UM	UM	13_nEpE_M21_02_2_UM_UM_UM	MVA_UVA	123	239	Kynurenine	Amino acids, peptides and metabolites	209.092	7.71033	6.86098	52609.3	727424	5.86179			727424	5.86179	0.0554087	6.29453	0.212467	13	5.4
UM	UM	18_nEpE_M21_03_2_UM_UM_UM	MVA_UVA	123	239	Kynurenine	Amino acids, peptides and metabolites	209.092	7.79867	6.78477	51475.5	810393	5.9087			810393	5.9087	0.0554087	6.19894	0.212467	18	7.5
UM	UM	23_nEpE_M21_04_2_UM_UM_UM	MVA_UVA	123	239	Kynurenine	Amino acids, peptides and metabolites	209.092	7.0689	6.84863	53603.5	821047	5.91437			821047	5.91437	0.0554087	6.16123	0.212467	23	9.6
UM	UM	31_nEpE_M21_05_2_UM_UM_UM	MVA_UVA	123	239	Kynurenine	Amino acids, peptides and metabolites	209.092	6.30786	6.84008	50593.5	780821	5.89255			780821	5.89255	0.0554087	6.12659	0.212467	31	12.9
UM	UM	33_nEpE_M21_06_2_UM_UM_UM	MVA_UVA	123	239	Kynurenine	Amino acids, peptides and metabolites	209.092	6.38039	6.86715	46417.4	715611	5.85468			715611	5.85468	0.0554087	6.09602	0.212467	33	13.8
BL	blank	01_nEpE_M21_00_1_Blank_BL_BL	MVA_UVA	123	239	Kynurenine	Amino acids, peptides and metabolites	209.092													1	0.4
BL	blank	04_nEpE_M21_01_1_Blank_BL_BL	MVA_UVA	123	239	Kynurenine	Amino acids, peptides and metabolites	209.092													4	1.7
BL	blank	14_nEpE_M21_02_1_Blank_BL_BL	MVA_UVA	123	239	Kynurenine	Amino acids, peptides and metabolites	209.092	4.04038	6.12523	806.361										14	5.8
BL	blank	24_nEpE_M21_03_1_Blank_BL_BL	MVA_UVA	123	239	Kynurenine	Amino acids, peptides and metabolites	209.092													24	10
BL	blank	34_nEpE_M21_04_1_Blank_BL_BL	MVA_UVA	123	239	Kynurenine	Amino acids, peptides and metabolites	209.092													34	14.2
ExSolBlank	ExSolBlank	36_nEpE_M21_01_1_50pACN_BL_BL	MVA_UVA	123	239	Kynurenine	Amino acids, peptides and metabolites	209.092													36	15
ExSolBlank	ExSolBlank	37_nEpE_M21_02_1_50pACN_BL_BL	MVA_UVA	123	239	Kynurenine	Amino acids, peptides and metabolites	209.092													37	15.4
ExSolBlank	ExSolBlank	38_nEpE_M21_03_1_50pACN_BL_BL	MVA_UVA	123	239	Kynurenine	Amino acids, peptides and metabolites	209.092	3.49306	6.1876	745.141	1529.77	3.18463			1529.77	3.18463		6.94236		38	15.8
sham	sample	05_nEpE_M21_01_M0282_9010_sham_sham	MVA_UVA	125	241	L-Cystathionine	Amino acids, peptides and metabolites	223.075	5.80142	10.4297	148277	3.17389e+06	6.50159		lower C13-Palmitic acid Peak	3.17389e+06	6.50159	0.2497	6.9085	0.261023	5	2.1
sham	sample	10_nEpE_M21_01_M0283_9011_sham_sham	MVA_UVA	125	241	L-Cystathionine	Amino acids, peptides and metabolites	223.075	6.8299	10.4395	155385	3.6413e+06	6.56126			3.6413e+06	6.56126	0.2497	6.98072	0.261023	10	4.2
sham	sample	17_nEpE_M21_01_M0279_9001_sham_sham	MVA_UVA	125	241	L-Cystathionine	Amino acids, peptides and metabolites	223.075	7.23089	10.4583	138878	2.99025e+06	6.47571			2.99025e+06	6.47571	0.2497	6.84929	0.261023	17	7.1
sham	sample	20_nEpE_M21_01_M0281_9004_sham_sham	MVA_UVA	125	241	L-Cystathionine	Amino acids, peptides and metabolites	223.075	6.71965	10.3999	83492.6	2.2495e+06	6.35209			2.2495e+06	6.35209	0.2497	6.76852	0.261023	20	8.3
sham	sample	26_nEpE_M21_01_M0280_9003_sham_sham	MVA_UVA	125	241	L-Cystathionine	Amino acids, peptides and metabolites	223.075	5.83303	10.4438	123411	2.81551e+06	6.44956		chromatographic problems	2.81551e+06	6.44956	0.2497	6.90201	0.261023	26	10.8
sham	sample	30_nEpE_M21_01_M0290_9042_sham_sham	MVA_UVA	125	241	L-Cystathionine	Amino acids, peptides and metabolites	223.075	5.74442	10.5548	55407.3	1.70436e+06	6.23156		according to xylazine- and Ketamine- peak not sham	1.70436e+06	6.23156	0.2497	6.63034	0.261023	30	12.5
STP	sample	06_nEpE_M21_01_M0278_3980_STP_STP	MVA_UVA	125	241	L-Cystathionine	Amino acids, peptides and metabolites	223.075	6.3644	10.4396	37919.1	1.24166e+06	6.094			1.24166e+06	6.094	0.534692	6.43404	0.521793	6	2.5
STP	sample	09_nEpE_M21_01_M0277_3952_STP_STP	MVA_UVA	125	241	L-Cystathionine	Amino acids, peptides and metabolites	223.075	6.57765	10.4252	63573.8	1.38986e+06	6.14297			1.38986e+06	6.14297	0.534692	6.47241	0.521793	9	3.8
STP	sample	15_nEpE_M21_01_M0275_268_STP_STP	MVA_UVA	125	241	L-Cystathionine	Amino acids, peptides and metabolites	223.075	6.84553	10.4235	114465	2.84303e+06	6.45378		according to non-xylazine and non-Ketamine peak not STP	2.84303e+06	6.45378	0.534692	6.81209	0.521793	15	6.3
STP	sample	21_nEpE_M21_01_M0274_105_STP_STP	MVA_UVA	125	241	L-Cystathionine	Amino acids, peptides and metabolites	223.075	6.50929	10.4706	191248	3.98586e+06	6.60052			3.98586e+06	6.60052	0.534692	6.97102	0.521793	21	8.8
STP	sample	27_nEpE_M21_01_M0276_304_STP_STP	MVA_UVA	125	241	L-Cystathionine	Amino acids, peptides and metabolites	223.075	5.6983	10.4478	207420	4.59078e+06	6.66189			4.59078e+06	6.66189	0.534692	6.95703	0.521793	27	11.3
TP	sample	07_nEpE_M21_01_M0288_9035_TP_TP	MVA_UVA	125	241	L-Cystathionine	Amino acids, peptides and metabolites	223.075	6.2268	10.4747	78584.9	2.39478e+06	6.37927			2.39478e+06	6.37927	0.33249	6.83098	0.380919	7	2.9
TP	sample	11_nEpE_M21_01_M0284_9028_TP_TP	MVA_UVA	125	241	L-Cystathionine	Amino acids, peptides and metabolites	223.075	6.49729	10.4529	50838.4	1.65584e+06	6.21902			1.65584e+06	6.21902	0.33249	6.58835	0.380919	11	4.6
TP	sample	16_nEpE_M21_01_M0286_9030_TP_TP	MVA_UVA	125	241	L-Cystathionine	Amino acids, peptides and metabolites	223.075	7.36209	10.4837	48812.3	1.46318e+06	6.1653			1.46318e+06	6.1653	0.33249	6.57095	0.380919	16	6.7
TP	sample	19_nEpE_M21_01_M0289_9036_TP_TP	MVA_UVA	125	241	L-Cystathionine	Amino acids, peptides and metabolites	223.075	6.91425	10.4124	95932	2.35679e+06	6.37232	exclude	outlier behaviour untargeted + targeted analysis			0.33249		0.380919	19	7.9
TP	sample	25_nEpE_M21_01_M0287_9032_TP_TP	MVA_UVA	125	241	L-Cystathionine	Amino acids, peptides and metabolites	223.075	5.9118	10.4	54590.8	1.52177e+06	6.18235			1.52177e+06	6.18235	0.33249	6.64206	0.380919	25	10.4
TP	sample	29_nEpE_M21_01_M0285_9029_TP_TP	MVA_UVA	125	241	L-Cystathionine	Amino acids, peptides and metabolites	223.075	5.22324	10.4238	42850.2	921324	5.96441			921324	5.96441	0.33249	6.37404	0.380919	29	12.1
QC	QC	02_nEpE_M21_01_3_QC_QC_QC	MVA_UVA	125	241	L-Cystathionine	Amino acids, peptides and metabolites	223.075	5.58802	10.4128	104197	2.72367e+06	6.43515			2.72367e+06	6.43515	0.158262	6.78777	0.191793	2	0.8
QC	QC	08_nEpE_M21_02_3_QC_QC_QC	MVA_UVA	125	241	L-Cystathionine	Amino acids, peptides and metabolites	223.075	6.76932	10.4803	84178.5	2.11273e+06	6.32484			2.11273e+06	6.32484	0.158262	6.6629	0.191793	8	3.3
QC	QC	12_nEpE_M21_03_3_QC_QC_QC	MVA_UVA	125	241	L-Cystathionine	Amino acids, peptides and metabolites	223.075	6.84657	10.5227	73293.7	1.89297e+06	6.27714			1.89297e+06	6.27714	0.158262	6.60447	0.191793	12	5
QC	QC	22_nEpE_M21_04_3_QC_QC_QC	MVA_UVA	125	241	L-Cystathionine	Amino acids, peptides and metabolites	223.075	6.31549	10.4795	73438.4	1.9988e+06	6.30077			1.9988e+06	6.30077	0.158262	6.607	0.191793	22	9.2
QC	QC	28_nEpE_M21_05_3_QC_QC_QC	MVA_UVA	125	241	L-Cystathionine	Amino acids, peptides and metabolites	223.075	5.50818	10.4403	81659.2	2.03494e+06	6.30855			2.03494e+06	6.30855	0.158262	6.62548	0.191793	28	11.7
QC	QC	32_nEpE_M21_06_3_QC_QC_QC	MVA_UVA	125	241	L-Cystathionine	Amino acids, peptides and metabolites	223.075	5.71119	10.5165	75427.8	1.78143e+06	6.25077			1.78143e+06	6.25077	0.158262	6.57994	0.191793	32	13.3
UM	UM	03_nEpE_M21_01_2_UM_UM_UM	MVA_UVA	125	241	L-Cystathionine	Amino acids, peptides and metabolites	223.075	5.80712	10.4444	14964.3	433042	5.63653			433042	5.63653	0.08079	6.0691	0.292054	3	1.3
UM	UM	13_nEpE_M21_02_2_UM_UM_UM	MVA_UVA	125	241	L-Cystathionine	Amino acids, peptides and metabolites	223.075	6.92664	10.4456	15344.1	412256	5.61517			412256	5.61517	0.08079	6.04791	0.292054	13	5.4
UM	UM	18_nEpE_M21_03_2_UM_UM_UM	MVA_UVA	125	241	L-Cystathionine	Amino acids, peptides and metabolites	223.075	6.63175	10.4211	18877.2	430485	5.63396			430485	5.63396	0.08079	5.9242	0.292054	18	7.5
UM	UM	23_nEpE_M21_04_2_UM_UM_UM	MVA_UVA	125	241	L-Cystathionine	Amino acids, peptides and metabolites	223.075	6.23321	10.4886	15535.1	359010	5.55511			359010	5.55511	0.08079	5.80197	0.292054	23	9.6
UM	UM	31_nEpE_M21_05_2_UM_UM_UM	MVA_UVA	125	241	L-Cystathionine	Amino acids, peptides and metabolites	223.075	5.45086	10.3984	17177.5	367637	5.56542			367637	5.56542	0.08079	5.79946	0.292054	31	12.9
UM	UM	33_nEpE_M21_06_2_UM_UM_UM	MVA_UVA	125	241	L-Cystathionine	Amino acids, peptides and metabolites	223.075	6.23101	10.4291	15552.4	382823	5.583			382823	5.583	0.08079	5.82434	0.292054	33	13.8
BL	blank	01_nEpE_M21_00_1_Blank_BL_BL	MVA_UVA	125	241	L-Cystathionine	Amino acids, peptides and metabolites	223.075	-5.05742	11.8208	831.902	1724.53	3.23667			1724.53	3.23667	0.822432	7.19274	0.571876	1	0.4
BL	blank	04_nEpE_M21_01_1_Blank_BL_BL	MVA_UVA	125	241	L-Cystathionine	Amino acids, peptides and metabolites	223.075	10.1279	10.8017	823.174	1658.31	3.21966			1658.31	3.21966	0.822432	6.64962	0.571876	4	1.7
BL	blank	14_nEpE_M21_02_1_Blank_BL_BL	MVA_UVA	125	241	L-Cystathionine	Amino acids, peptides and metabolites	223.075	9.78585	10.382	1171.09	6278.63	3.79786			6278.63	3.79786	0.822432	7.25964	0.571876	14	5.8
BL	blank	24_nEpE_M21_03_1_Blank_BL_BL	MVA_UVA	125	241	L-Cystathionine	Amino acids, peptides and metabolites	223.075										0.822432		0.571876	24	10
BL	blank	34_nEpE_M21_04_1_Blank_BL_BL	MVA_UVA	125	241	L-Cystathionine	Amino acids, peptides and metabolites	223.075										0.822432		0.571876	34	14.2
ExSolBlank	ExSolBlank	36_nEpE_M21_01_1_50pACN_BL_BL	MVA_UVA	125	241	L-Cystathionine	Amino acids, peptides and metabolites	223.075	5.78612	11.2247	1979.01							0.0893987		0.216443	36	15
ExSolBlank	ExSolBlank	37_nEpE_M21_02_1_50pACN_BL_BL	MVA_UVA	125	241	L-Cystathionine	Amino acids, peptides and metabolites	223.075	13.0008	10.1957	1019.9	2022.45	3.30588			2022.45	3.30588	0.0893987	7.14262	0.216443	37	15.4
ExSolBlank	ExSolBlank	38_nEpE_M21_03_1_50pACN_BL_BL	MVA_UVA	125	241	L-Cystathionine	Amino acids, peptides and metabolites	223.075	12.5903	10.9694	880.408	1781.96	3.2509			1781.96	3.2509	0.0893987	7.00863	0.216443	38	15.8
sham	sample	05_nEpE_M21_01_M0282_9010_sham_sham	MVA_UVA	126	235	Leucine, Isoleucine	Amino acids, peptides and metabolites	132.102	3.93688	6.98927	4.20844e+06	7.27971e+07	7.86211		lower C13-Palmitic acid Peak	7.27971e+07	7.86211	0.443887	8.26902	0.447091	5	2.1
sham	sample	10_nEpE_M21_01_M0283_9011_sham_sham	MVA_UVA	126	235	Leucine, Isoleucine	Amino acids, peptides and metabolites	132.102	5.05172	7.03052	8.34506e+06	1.41528e+08	8.15084			1.41528e+08	8.15084	0.443887	8.57031	0.447091	10	4.2
sham	sample	17_nEpE_M21_01_M0279_9001_sham_sham	MVA_UVA	126	235	Leucine, Isoleucine	Amino acids, peptides and metabolites	132.102	4.91521	7.00958	4926071	8.0647e+07	7.90659			8.0647e+07	7.90659	0.443887	8.28017	0.447091	17	7.1
sham	sample	20_nEpE_M21_01_M0281_9004_sham_sham	MVA_UVA	126	235	Leucine, Isoleucine	Amino acids, peptides and metabolites	132.102	4.59073	7.03845	2329464	4.2707e+07	7.6305			4.2707e+07	7.6305	0.443887	8.04694	0.447091	20	8.3
sham	sample	26_nEpE_M21_01_M0280_9003_sham_sham	MVA_UVA	126	235	Leucine, Isoleucine	Amino acids, peptides and metabolites	132.102	4.08607	6.99958	2.78244e+06	5.01123e+07	7.69994		chromatographic problems	5.01123e+07	7.69994	0.443887	8.15239	0.447091	26	10.8
sham	sample	30_nEpE_M21_01_M0290_9042_sham_sham	MVA_UVA	126	235	Leucine, Isoleucine	Amino acids, peptides and metabolites	132.102	4.23555	7.0709	5219587	8.67565e+07	7.9383		according to xylazine- and Ketamine- peak not sham	8.67565e+07	7.9383	0.443887	8.33708	0.447091	30	12.5
STP	sample	06_nEpE_M21_01_M0278_3980_STP_STP	MVA_UVA	126	235	Leucine, Isoleucine	Amino acids, peptides and metabolites	132.102	4.85458	7.00777	3.51762e+06	5.44085e+07	7.73567			5.44085e+07	7.73567	0.149388	8.0757	0.177052	6	2.5
STP	sample	09_nEpE_M21_01_M0277_3952_STP_STP	MVA_UVA	126	235	Leucine, Isoleucine	Amino acids, peptides and metabolites	132.102	5.10144	7.02855	4.93447e+06	6.56825e+07	7.81745			6.56825e+07	7.81745	0.149388	8.14689	0.177052	9	3.8
STP	sample	15_nEpE_M21_01_M0275_268_STP_STP	MVA_UVA	126	235	Leucine, Isoleucine	Amino acids, peptides and metabolites	132.102	4.80088	7.04107	4.55321e+06	7.82447e+07	7.89346		according to non-xylazine and non-Ketamine peak not STP	7.82447e+07	7.89346	0.149388	8.25176	0.177052	15	6.3
STP	sample	21_nEpE_M21_01_M0274_105_STP_STP	MVA_UVA	126	235	Leucine, Isoleucine	Amino acids, peptides and metabolites	132.102	5.0837	7.0356	4729860	7.89379e+07	7.89729			7.89379e+07	7.89729	0.149388	8.26779	0.177052	21	8.8
STP	sample	27_nEpE_M21_01_M0276_304_STP_STP	MVA_UVA	126	235	Leucine, Isoleucine	Amino acids, peptides and metabolites	132.102	3.8597	7.02108	4752409	7.62597e+07	7.8823			7.62597e+07	7.8823	0.149388	8.17744	0.177052	27	11.3
TP	sample	07_nEpE_M21_01_M0288_9035_TP_TP	MVA_UVA	126	235	Leucine, Isoleucine	Amino acids, peptides and metabolites	132.102	4.75252	7.0152	4.19237e+06	7.58608e+07	7.88002			7.58608e+07	7.88002	0.336643	8.33173	0.316411	7	2.9
TP	sample	11_nEpE_M21_01_M0284_9028_TP_TP	MVA_UVA	126	235	Leucine, Isoleucine	Amino acids, peptides and metabolites	132.102	4.20221	7.05992	4.14229e+06	7.23348e+07	7.85935			7.23348e+07	7.85935	0.336643	8.22868	0.316411	11	4.6
TP	sample	16_nEpE_M21_01_M0286_9030_TP_TP	MVA_UVA	126	235	Leucine, Isoleucine	Amino acids, peptides and metabolites	132.102	4.59577	6.98687	5.96576e+06	9.6803e+07	7.98589			9.6803e+07	7.98589	0.336643	8.39154	0.316411	16	6.7
TP	sample	19_nEpE_M21_01_M0289_9036_TP_TP	MVA_UVA	126	235	Leucine, Isoleucine	Amino acids, peptides and metabolites	132.102	5.11083	7.02462	4.72402e+06	7.45852e+07	7.87265	exclude	outlier behaviour untargeted + targeted analysis			0.336643		0.316411	19	7.9
TP	sample	25_nEpE_M21_01_M0287_9032_TP_TP	MVA_UVA	126	235	Leucine, Isoleucine	Amino acids, peptides and metabolites	132.102	4.37735	6.98835	2896432	4.97548e+07	7.69683			4.97548e+07	7.69683	0.336643	8.15655	0.316411	25	10.4
TP	sample	29_nEpE_M21_01_M0285_9029_TP_TP	MVA_UVA	126	235	Leucine, Isoleucine	Amino acids, peptides and metabolites	132.102	3.1918	7.04418	7665359	1.24622e+08	8.0956			1.24622e+08	8.0956	0.336643	8.50522	0.316411	29	12.1
QC	QC	02_nEpE_M21_01_3_QC_QC_QC	MVA_UVA	126	235	Leucine, Isoleucine	Amino acids, peptides and metabolites	132.102	4.11647	6.9973	4.45817e+06	7.6536e+07	7.88387			7.6536e+07	7.88387	0.074537	8.23649	0.0738005	2	0.8
QC	QC	08_nEpE_M21_02_3_QC_QC_QC	MVA_UVA	126	235	Leucine, Isoleucine	Amino acids, peptides and metabolites	132.102	4.54279	7.01745	4.2744e+06	7.27936e+07	7.86209			7.27936e+07	7.86209	0.074537	8.20015	0.0738005	8	3.3
QC	QC	12_nEpE_M21_03_3_QC_QC_QC	MVA_UVA	126	235	Leucine, Isoleucine	Amino acids, peptides and metabolites	132.102	5.52426	6.99875	4989910	7.87575e+07	7.89629			7.87575e+07	7.89629	0.074537	8.22362	0.0738005	12	5
QC	QC	22_nEpE_M21_04_3_QC_QC_QC	MVA_UVA	126	235	Leucine, Isoleucine	Amino acids, peptides and metabolites	132.102	5.17801	7.08545	5.56345e+06	8.35108e+07	7.92174			8.35108e+07	7.92174	0.074537	8.22797	0.0738005	22	9.2
QC	QC	28_nEpE_M21_05_3_QC_QC_QC	MVA_UVA	126	235	Leucine, Isoleucine	Amino acids, peptides and metabolites	132.102	4.13508	7.04072	3.96481e+06	6.89854e+07	7.83876			6.89854e+07	7.83876	0.074537	8.15568	0.0738005	28	11.7
QC	QC	32_nEpE_M21_06_3_QC_QC_QC	MVA_UVA	126	235	Leucine, Isoleucine	Amino acids, peptides and metabolites	132.102	3.64994	7.01678	4220112	6.98401e+07	7.8441			6.98401e+07	7.8441	0.074537	8.17328	0.0738005	32	13.3
UM	UM	03_nEpE_M21_01_2_UM_UM_UM	MVA_UVA	126	235	Leucine, Isoleucine	Amino acids, peptides and metabolites	132.102	4.25078	7.02228	8062082	1.2949e+08	8.11224			1.2949e+08	8.11224	0.0630404	8.54481	0.21204	3	1.3
UM	UM	13_nEpE_M21_02_2_UM_UM_UM	MVA_UVA	126	235	Leucine, Isoleucine	Amino acids, peptides and metabolites	132.102	5.36971	7.06465	8144204	1.34685e+08	8.12932			1.34685e+08	8.12932	0.0630404	8.56206	0.21204	13	5.4
UM	UM	18_nEpE_M21_03_2_UM_UM_UM	MVA_UVA	126	235	Leucine, Isoleucine	Amino acids, peptides and metabolites	132.102	5.48072	7.0129	9214587	1.49784e+08	8.17547			1.49784e+08	8.17547	0.0630404	8.46571	0.21204	18	7.5
UM	UM	23_nEpE_M21_04_2_UM_UM_UM	MVA_UVA	126	235	Leucine, Isoleucine	Amino acids, peptides and metabolites	132.102	4.80874	7.01392	9193900	1.41791e+08	8.15165			1.41791e+08	8.15165	0.0630404	8.39851	0.21204	23	9.6
UM	UM	31_nEpE_M21_05_2_UM_UM_UM	MVA_UVA	126	235	Leucine, Isoleucine	Amino acids, peptides and metabolites	132.102	4.16012	7.03477	7589167	1.26121e+08	8.10079			1.26121e+08	8.10079	0.0630404	8.33483	0.21204	31	12.9
UM	UM	33_nEpE_M21_06_2_UM_UM_UM	MVA_UVA	126	235	Leucine, Isoleucine	Amino acids, peptides and metabolites	132.102	4.30815	7.03432	8869212	1.39427e+08	8.14435			1.39427e+08	8.14435	0.0630404	8.38569	0.21204	33	13.8
BL	blank	01_nEpE_M21_00_1_Blank_BL_BL	MVA_UVA	126	235	Leucine, Isoleucine	Amino acids, peptides and metabolites	132.102	4.27931	7.89523	145325										1	0.4
BL	blank	04_nEpE_M21_01_1_Blank_BL_BL	MVA_UVA	126	235	Leucine, Isoleucine	Amino acids, peptides and metabolites	132.102	4.14679	7.77305	221698										4	1.7
BL	blank	14_nEpE_M21_02_1_Blank_BL_BL	MVA_UVA	126	235	Leucine, Isoleucine	Amino acids, peptides and metabolites	132.102	5.55823	7.72413	244655										14	5.8
BL	blank	24_nEpE_M21_03_1_Blank_BL_BL	MVA_UVA	126	235	Leucine, Isoleucine	Amino acids, peptides and metabolites	132.102	4.81096	7.8133	251233										24	10
BL	blank	34_nEpE_M21_04_1_Blank_BL_BL	MVA_UVA	126	235	Leucine, Isoleucine	Amino acids, peptides and metabolites	132.102	4.17122	7.7798	308266										34	14.2
ExSolBlank	ExSolBlank	36_nEpE_M21_01_1_50pACN_BL_BL	MVA_UVA	126	235	Leucine, Isoleucine	Amino acids, peptides and metabolites	132.102	3.95018	7.90293	141993										36	15
ExSolBlank	ExSolBlank	37_nEpE_M21_02_1_50pACN_BL_BL	MVA_UVA	126	235	Leucine, Isoleucine	Amino acids, peptides and metabolites	132.102	4.11778	7.7086	117166										37	15.4
ExSolBlank	ExSolBlank	38_nEpE_M21_03_1_50pACN_BL_BL	MVA_UVA	126	235	Leucine, Isoleucine	Amino acids, peptides and metabolites	132.102	4.16534	7.77275	116796										38	15.8
sham	sample	05_nEpE_M21_01_M0282_9010_sham_sham	MVA_UVA	129	244	Lysine	Amino acids, peptides and metabolites	147.113	5.10398	11.3529	7.74117e+06	1.06335e+08	8.02668		lower C13-Palmitic acid Peak	1.06335e+08	8.02668	0.176287	8.43358	0.162745	5	2.1
sham	sample	10_nEpE_M21_01_M0283_9011_sham_sham	MVA_UVA	129	244	Lysine	Amino acids, peptides and metabolites	147.113	6.03402	11.3631	11504060	1.69416e+08	8.22895			1.69416e+08	8.22895	0.176287	8.64842	0.162745	10	4.2
sham	sample	17_nEpE_M21_01_M0279_9001_sham_sham	MVA_UVA	129	244	Lysine	Amino acids, peptides and metabolites	147.113	6.54212	11.382	11522466	1.72414e+08	8.23657			1.72414e+08	8.23657	0.176287	8.61016	0.162745	17	7.1
sham	sample	20_nEpE_M21_01_M0281_9004_sham_sham	MVA_UVA	129	244	Lysine	Amino acids, peptides and metabolites	147.113	6.04852	11.3879	9622646	1.30781e+08	8.11655			1.30781e+08	8.11655	0.176287	8.53299	0.162745	20	8.3
sham	sample	26_nEpE_M21_01_M0280_9003_sham_sham	MVA_UVA	129	244	Lysine	Amino acids, peptides and metabolites	147.113	5.26653	11.4156	9409447	1.33266e+08	8.12472		chromatographic problems	1.33266e+08	8.12472	0.176287	8.57717	0.162745	26	10.8
sham	sample	30_nEpE_M21_01_M0290_9042_sham_sham	MVA_UVA	129	244	Lysine	Amino acids, peptides and metabolites	147.113	4.96787	11.3924	9829665	1.42054e+08	8.15245		according to xylazine- and Ketamine- peak not sham	1.42054e+08	8.15245	0.176287	8.55123	0.162745	30	12.5
STP	sample	06_nEpE_M21_01_M0278_3980_STP_STP	MVA_UVA	129	244	Lysine	Amino acids, peptides and metabolites	147.113	4.9826	11.3675	9126990	1.40379e+08	8.1473			1.40379e+08	8.1473	0.233623	8.48734	0.241543	6	2.5
STP	sample	09_nEpE_M21_01_M0277_3952_STP_STP	MVA_UVA	129	244	Lysine	Amino acids, peptides and metabolites	147.113	5.88948	11.3586	7.83978e+06	1.17546e+08	8.07021			1.17546e+08	8.07021	0.233623	8.39964	0.241543	9	3.8
STP	sample	15_nEpE_M21_01_M0275_268_STP_STP	MVA_UVA	129	244	Lysine	Amino acids, peptides and metabolites	147.113	6.36437	11.3699	6.41739e+06	1.00421e+08	8.00182		according to non-xylazine and non-Ketamine peak not STP	1.00421e+08	8.00182	0.233623	8.36013	0.241543	15	6.3
STP	sample	21_nEpE_M21_01_M0274_105_STP_STP	MVA_UVA	129	244	Lysine	Amino acids, peptides and metabolites	147.113	5.77193	11.3753	5828290	8.56707e+07	7.93283			8.56707e+07	7.93283	0.233623	8.30333	0.241543	21	8.8
STP	sample	27_nEpE_M21_01_M0276_304_STP_STP	MVA_UVA	129	244	Lysine	Amino acids, peptides and metabolites	147.113	5.00475	11.372	5383142	8.05225e+07	7.90592			8.05225e+07	7.90592	0.233623	8.20106	0.241543	27	11.3
TP	sample	07_nEpE_M21_01_M0288_9035_TP_TP	MVA_UVA	129	244	Lysine	Amino acids, peptides and metabolites	147.113	5.77488	11.382	7527920	1.1372e+08	8.05584			1.1372e+08	8.05584	0.292057	8.50755	0.287832	7	2.9
TP	sample	11_nEpE_M21_01_M0284_9028_TP_TP	MVA_UVA	129	244	Lysine	Amino acids, peptides and metabolites	147.113	6.06104	11.3802	7.31358e+06	1.04609e+08	8.01957			1.04609e+08	8.01957	0.292057	8.3889	0.287832	11	4.6
TP	sample	16_nEpE_M21_01_M0286_9030_TP_TP	MVA_UVA	129	244	Lysine	Amino acids, peptides and metabolites	147.113	6.41687	11.3867	8.13086e+06	1.05921e+08	8.02498			1.05921e+08	8.02498	0.292057	8.43063	0.287832	16	6.7
TP	sample	19_nEpE_M21_01_M0289_9036_TP_TP	MVA_UVA	129	244	Lysine	Amino acids, peptides and metabolites	147.113	6.14032	11.3946	10093321	1.53336e+08	8.18564	exclude	outlier behaviour untargeted + targeted analysis			0.292057		0.287832	19	7.9
TP	sample	25_nEpE_M21_01_M0287_9032_TP_TP	MVA_UVA	129	244	Lysine	Amino acids, peptides and metabolites	147.113	5.19076	11.3535	7.25268e+06	1.08694e+08	8.03621			1.08694e+08	8.03621	0.292057	8.49592	0.287832	25	10.4
TP	sample	29_nEpE_M21_01_M0285_9029_TP_TP	MVA_UVA	129	244	Lysine	Amino acids, peptides and metabolites	147.113	4.92639	11.4014	12682791	1.89107e+08	8.27671			1.89107e+08	8.27671	0.292057	8.68633	0.287832	29	12.1
QC	QC	02_nEpE_M21_01_3_QC_QC_QC	MVA_UVA	129	244	Lysine	Amino acids, peptides and metabolites	147.113	5.06841	11.356	8809772	1.59046e+08	8.20152			1.59046e+08	8.20152	0.173289	8.55414	0.209555	2	0.8
QC	QC	08_nEpE_M21_02_3_QC_QC_QC	MVA_UVA	129	244	Lysine	Amino acids, peptides and metabolites	147.113	5.77427	11.3809	8749655	1.23694e+08	8.09235			1.23694e+08	8.09235	0.173289	8.43041	0.209555	8	3.3
QC	QC	12_nEpE_M21_03_3_QC_QC_QC	MVA_UVA	129	244	Lysine	Amino acids, peptides and metabolites	147.113	6.22818	11.3641	7.75512e+06	1.06051e+08	8.02552			1.06051e+08	8.02552	0.173289	8.35284	0.209555	12	5
QC	QC	22_nEpE_M21_04_3_QC_QC_QC	MVA_UVA	129	244	Lysine	Amino acids, peptides and metabolites	147.113	5.74728	11.4115	7.65525e+06	1.089e+08	8.03703			1.089e+08	8.03703	0.173289	8.34326	0.209555	22	9.2
QC	QC	28_nEpE_M21_05_3_QC_QC_QC	MVA_UVA	129	244	Lysine	Amino acids, peptides and metabolites	147.113	4.96929	11.396	8169484	1.14502e+08	8.05881			1.14502e+08	8.05881	0.173289	8.37574	0.209555	28	11.7
QC	QC	32_nEpE_M21_06_3_QC_QC_QC	MVA_UVA	129	244	Lysine	Amino acids, peptides and metabolites	147.113	4.88568	11.3871	7316280	1.04015e+08	8.01709			1.04015e+08	8.01709	0.173289	8.34627	0.209555	32	13.3
UM	UM	03_nEpE_M21_01_2_UM_UM_UM	MVA_UVA	129	244	Lysine	Amino acids, peptides and metabolites	147.113	4.93523	11.3409	16701450	2.4015e+08	8.38048			2.4015e+08	8.38048	0.101424	8.81306	0.326824	3	1.3
UM	UM	13_nEpE_M21_02_2_UM_UM_UM	MVA_UVA	129	244	Lysine	Amino acids, peptides and metabolites	147.113	6.28399	11.375	12487118	2.07502e+08	8.31702			2.07502e+08	8.31702	0.101424	8.74977	0.326824	13	5.4
UM	UM	18_nEpE_M21_03_2_UM_UM_UM	MVA_UVA	129	244	Lysine	Amino acids, peptides and metabolites	147.113	5.98934	11.351	12599997	2.00076e+08	8.30119			2.00076e+08	8.30119	0.101424	8.59144	0.326824	18	7.5
UM	UM	23_nEpE_M21_04_2_UM_UM_UM	MVA_UVA	129	244	Lysine	Amino acids, peptides and metabolites	147.113	5.43366	11.3529	12201567	1.91623e+08	8.28245			1.91623e+08	8.28245	0.101424	8.52931	0.326824	23	9.6
UM	UM	31_nEpE_M21_05_2_UM_UM_UM	MVA_UVA	129	244	Lysine	Amino acids, peptides and metabolites	147.113	4.87239	11.3601	13366254	1.89286e+08	8.27712			1.89286e+08	8.27712	0.101424	8.51116	0.326824	31	12.9
UM	UM	33_nEpE_M21_06_2_UM_UM_UM	MVA_UVA	129	244	Lysine	Amino acids, peptides and metabolites	147.113	4.79776	11.3574	12165655	1.83544e+08	8.26374			1.83544e+08	8.26374	0.101424	8.50508	0.326824	33	13.8
BL	blank	01_nEpE_M21_00_1_Blank_BL_BL	MVA_UVA	129	244	Lysine	Amino acids, peptides and metabolites	147.113	5.17769	12.2275	15763.6	50380.8	4.70227			50380.8	4.70227	0.507097	8.65833	0.342658	1	0.4
BL	blank	04_nEpE_M21_01_1_Blank_BL_BL	MVA_UVA	129	244	Lysine	Amino acids, peptides and metabolites	147.113	5.06628	11.8834	16776.1	340793	5.53249			340793	5.53249	0.507097	8.96245	0.342658	4	1.7
BL	blank	14_nEpE_M21_02_1_Blank_BL_BL	MVA_UVA	129	244	Lysine	Amino acids, peptides and metabolites	147.113	6.70099	12.0337	16138.4	388114	5.58896			388114	5.58896	0.507097	9.05074	0.342658	14	5.8
BL	blank	24_nEpE_M21_03_1_Blank_BL_BL	MVA_UVA	129	244	Lysine	Amino acids, peptides and metabolites	147.113	5.99702	11.8859	16541.6	399616	5.60164			399616	5.60164	0.507097	8.98937	0.342658	24	10
BL	blank	34_nEpE_M21_04_1_Blank_BL_BL	MVA_UVA	129	244	Lysine	Amino acids, peptides and metabolites	147.113	5.39486	11.854	14009	245558	5.39015			245558	5.39015	0.507097	8.77292	0.342658	34	14.2
ExSolBlank	ExSolBlank	36_nEpE_M21_01_1_50pACN_BL_BL	MVA_UVA	129	244	Lysine	Amino acids, peptides and metabolites	147.113	5.25683	12.1713	8089.66	305139	5.4845			305139	5.4845	0.343802	8.80744	0.286812	36	15
ExSolBlank	ExSolBlank	37_nEpE_M21_02_1_50pACN_BL_BL	MVA_UVA	129	244	Lysine	Amino acids, peptides and metabolites	147.113	5.4927	12.3882	3840.8	169179	5.22835			169179	5.22835	0.343802	9.06509	0.286812	37	15.4
ExSolBlank	ExSolBlank	38_nEpE_M21_03_1_50pACN_BL_BL	MVA_UVA	129	244	Lysine	Amino acids, peptides and metabolites	147.113	5.47023	11.942	3353.9	181598	5.25911			181598	5.25911	0.343802	9.01685	0.286812	38	15.8
sham	sample	05_nEpE_M21_01_M0282_9010_sham_sham	MVA_UVA	136	298	Methionine	Amino acids, peptides and metabolites	148.044	12.2854	7.2188	243525	4.38666e+06	6.64213		lower C13-Palmitic acid Peak	4.38666e+06	6.64213	0.170469	7.04904	0.163242	5	2.1
sham	sample	10_nEpE_M21_01_M0283_9011_sham_sham	MVA_UVA	136	298	Methionine	Amino acids, peptides and metabolites	148.044	11.1652	7.19963	203623	3.56506e+06	6.55207			3.56506e+06	6.55207	0.170469	6.97153	0.163242	10	4.2
sham	sample	17_nEpE_M21_01_M0279_9001_sham_sham	MVA_UVA	136	298	Methionine	Amino acids, peptides and metabolites	148.044	13.4842	7.20928	203987	4.35377e+06	6.63887			4.35377e+06	6.63887	0.170469	7.01245	0.163242	17	7.1
sham	sample	20_nEpE_M21_01_M0281_9004_sham_sham	MVA_UVA	136	298	Methionine	Amino acids, peptides and metabolites	148.044	13.2907	7.23837	137856	2.79305e+06	6.44608			2.79305e+06	6.44608	0.170469	6.86252	0.163242	20	8.3
sham	sample	26_nEpE_M21_01_M0280_9003_sham_sham	MVA_UVA	136	298	Methionine	Amino acids, peptides and metabolites	148.044	12.5428	7.1734	186835	3.79251e+06	6.57893		chromatographic problems	3.79251e+06	6.57893	0.170469	7.03138	0.163242	26	10.8
sham	sample	30_nEpE_M21_01_M0290_9042_sham_sham	MVA_UVA	136	298	Methionine	Amino acids, peptides and metabolites	148.044	12.2001	7.17852	151763	3.22371e+06	6.50836		according to xylazine- and Ketamine- peak not sham	3.22371e+06	6.50836	0.170469	6.90713	0.163242	30	12.5
STP	sample	06_nEpE_M21_01_M0278_3980_STP_STP	MVA_UVA	136	298	Methionine	Amino acids, peptides and metabolites	148.044	13.1866	7.1499	73979.7	1.37621e+06	6.13868			1.37621e+06	6.13868	0.253073	6.47872	0.277354	6	2.5
STP	sample	09_nEpE_M21_01_M0277_3952_STP_STP	MVA_UVA	136	298	Methionine	Amino acids, peptides and metabolites	148.044	12.8659	7.13667	129689	2.32803e+06	6.36699			2.32803e+06	6.36699	0.253073	6.69642	0.277354	9	3.8
STP	sample	15_nEpE_M21_01_M0275_268_STP_STP	MVA_UVA	136	298	Methionine	Amino acids, peptides and metabolites	148.044	13.2718	7.17888	139692	2.99368e+06	6.47621		according to non-xylazine and non-Ketamine peak not STP	2.99368e+06	6.47621	0.253073	6.83451	0.277354	15	6.3
STP	sample	21_nEpE_M21_01_M0274_105_STP_STP	MVA_UVA	136	298	Methionine	Amino acids, peptides and metabolites	148.044	13.1356	7.17655	132163	2.44409e+06	6.38812			2.44409e+06	6.38812	0.253073	6.75862	0.277354	21	8.8
STP	sample	27_nEpE_M21_01_M0276_304_STP_STP	MVA_UVA	136	298	Methionine	Amino acids, peptides and metabolites	148.044	12.4308	7.16293	119907	2.4155e+06	6.38301			2.4155e+06	6.38301	0.253073	6.67815	0.277354	27	11.3
TP	sample	07_nEpE_M21_01_M0288_9035_TP_TP	MVA_UVA	136	298	Methionine	Amino acids, peptides and metabolites	148.044	12.8707	7.2507	192006	3.3337e+06	6.52293			3.3337e+06	6.52293	0.312311	6.97464	0.316962	7	2.9
TP	sample	11_nEpE_M21_01_M0284_9028_TP_TP	MVA_UVA	136	298	Methionine	Amino acids, peptides and metabolites	148.044	13.6524	7.16778	139633	2.35027e+06	6.37112			2.35027e+06	6.37112	0.312311	6.74045	0.316962	11	4.6
TP	sample	16_nEpE_M21_01_M0286_9030_TP_TP	MVA_UVA	136	298	Methionine	Amino acids, peptides and metabolites	148.044	12.7951	7.21973	152886	2.80473e+06	6.44789			2.80473e+06	6.44789	0.312311	6.85354	0.316962	16	6.7
TP	sample	19_nEpE_M21_01_M0289_9036_TP_TP	MVA_UVA	136	298	Methionine	Amino acids, peptides and metabolites	148.044	13.4498	7.19377	194070	3.81028e+06	6.58096	exclude	outlier behaviour untargeted + targeted analysis			0.312311		0.316962	19	7.9
TP	sample	25_nEpE_M21_01_M0287_9032_TP_TP	MVA_UVA	136	298	Methionine	Amino acids, peptides and metabolites	148.044	12.4626	7.19457	87162.6	1.74852e+06	6.24267			1.74852e+06	6.24267	0.312311	6.70238	0.316962	25	10.4
TP	sample	29_nEpE_M21_01_M0285_9029_TP_TP	MVA_UVA	136	298	Methionine	Amino acids, peptides and metabolites	148.044	12.2214	7.1835	197719	4.07394e+06	6.61001			4.07394e+06	6.61001	0.312311	7.01964	0.316962	29	12.1
QC	QC	02_nEpE_M21_01_3_QC_QC_QC	MVA_UVA	136	298	Methionine	Amino acids, peptides and metabolites	148.044	11.5265	7.2605	186708	2.98484e+06	6.47492			2.98484e+06	6.47492	0.0748054	6.82754	0.0723379	2	0.8
QC	QC	08_nEpE_M21_02_3_QC_QC_QC	MVA_UVA	136	298	Methionine	Amino acids, peptides and metabolites	148.044	13.6367	7.31057	145009	2.90494e+06	6.46314			2.90494e+06	6.46314	0.0748054	6.8012	0.0723379	8	3.3
QC	QC	12_nEpE_M21_03_3_QC_QC_QC	MVA_UVA	136	298	Methionine	Amino acids, peptides and metabolites	148.044	13.7375	7.1988	164741	2.93238e+06	6.46722			2.93238e+06	6.46722	0.0748054	6.79455	0.0723379	12	5
QC	QC	22_nEpE_M21_04_3_QC_QC_QC	MVA_UVA	136	298	Methionine	Amino acids, peptides and metabolites	148.044	12.9594	7.22125	169410	3.32594e+06	6.52191			3.32594e+06	6.52191	0.0748054	6.82815	0.0723379	22	9.2
QC	QC	28_nEpE_M21_05_3_QC_QC_QC	MVA_UVA	136	298	Methionine	Amino acids, peptides and metabolites	148.044	12.2829	7.18227	124193	2.67723e+06	6.42769			2.67723e+06	6.42769	0.0748054	6.74461	0.0723379	28	11.7
QC	QC	32_nEpE_M21_06_3_QC_QC_QC	MVA_UVA	136	298	Methionine	Amino acids, peptides and metabolites	148.044	12.2678	7.18932	131435	2.79808e+06	6.44686			2.79808e+06	6.44686	0.0748054	6.77603	0.0723379	32	13.3
UM	UM	03_nEpE_M21_01_2_UM_UM_UM	MVA_UVA	136	298	Methionine	Amino acids, peptides and metabolites	148.044	13.0581	7.30385	87770.8	1.55751e+06	6.19243			1.55751e+06	6.19243	0.180499	6.625	0.269074	3	1.3
UM	UM	13_nEpE_M21_02_2_UM_UM_UM	MVA_UVA	136	298	Methionine	Amino acids, peptides and metabolites	148.044	13.8613	7.27695	109011	1.94299e+06	6.28847			1.94299e+06	6.28847	0.180499	6.72121	0.269074	13	5.4
UM	UM	18_nEpE_M21_03_2_UM_UM_UM	MVA_UVA	136	298	Methionine	Amino acids, peptides and metabolites	148.044	13.363	7.22447	123591	2.20512e+06	6.34343			2.20512e+06	6.34343	0.180499	6.63368	0.269074	18	7.5
UM	UM	23_nEpE_M21_04_2_UM_UM_UM	MVA_UVA	136	298	Methionine	Amino acids, peptides and metabolites	148.044	12.9986	7.26027	100192	1.60899e+06	6.20655			1.60899e+06	6.20655	0.180499	6.45341	0.269074	23	9.6
UM	UM	31_nEpE_M21_05_2_UM_UM_UM	MVA_UVA	136	298	Methionine	Amino acids, peptides and metabolites	148.044	12.2354	7.25287	79704	1.44051e+06	6.15852			1.44051e+06	6.15852	0.180499	6.39256	0.269074	31	12.9
UM	UM	33_nEpE_M21_06_2_UM_UM_UM	MVA_UVA	136	298	Methionine	Amino acids, peptides and metabolites	148.044	12.2849	7.21723	116998	2.16446e+06	6.33535			2.16446e+06	6.33535	0.180499	6.57669	0.269074	33	13.8
BL	blank	01_nEpE_M21_00_1_Blank_BL_BL	MVA_UVA	136	298	Methionine	Amino acids, peptides and metabolites	148.044	12.7302	6.821	1314.8	2633.55	3.42054			2633.55	3.42054	0.927165	7.37661	0.848507	1	0.4
BL	blank	04_nEpE_M21_01_1_Blank_BL_BL	MVA_UVA	136	298	Methionine	Amino acids, peptides and metabolites	148.044	12.3866	7.81893	2018.5	23084.4	4.36332			23084.4	4.36332	0.927165	7.79328	0.848507	4	1.7
BL	blank	14_nEpE_M21_02_1_Blank_BL_BL	MVA_UVA	136	298	Methionine	Amino acids, peptides and metabolites	148.044	13.8324	7.67757	5281.17	82244.1	4.9151			82244.1	4.9151	0.927165	8.37688	0.848507	14	5.8
BL	blank	24_nEpE_M21_03_1_Blank_BL_BL	MVA_UVA	136	298	Methionine	Amino acids, peptides and metabolites	148.044	12.5835	7.76585	7531.39	136149	5.13401			136149	5.13401	0.927165	8.52174	0.848507	24	10
BL	blank	34_nEpE_M21_04_1_Blank_BL_BL	MVA_UVA	136	298	Methionine	Amino acids, peptides and metabolites	148.044	12.1328	7.76448	12986.7	207006	5.31598			207006	5.31598	0.927165	8.69875	0.848507	34	14.2
ExSolBlank	ExSolBlank	36_nEpE_M21_01_1_50pACN_BL_BL	MVA_UVA	136	298	Methionine	Amino acids, peptides and metabolites	148.044	12.3457	7.91815	3700.7										36	15
ExSolBlank	ExSolBlank	37_nEpE_M21_02_1_50pACN_BL_BL	MVA_UVA	136	298	Methionine	Amino acids, peptides and metabolites	148.044	12.3276	7.63057	3458.44										37	15.4
ExSolBlank	ExSolBlank	38_nEpE_M21_03_1_50pACN_BL_BL	MVA_UVA	136	298	Methionine	Amino acids, peptides and metabolites	148.044	12.2703	7.78857	4415.94										38	15.8
sham	sample	05_nEpE_M21_01_M0282_9010_sham_sham	MVA_UVA	157	319	Ornithine	Amino acids, peptides and metabolites	133.097	4.74079	11.3529	3.99024e+06	7.59279e+07	7.8804		lower C13-Palmitic acid Peak	7.59279e+07	7.8804	0.179385	8.28731	0.186269	5	2.1
sham	sample	10_nEpE_M21_01_M0283_9011_sham_sham	MVA_UVA	157	319	Ornithine	Amino acids, peptides and metabolites	133.097	5.78958	11.3631	3.36161e+06	6.21653e+07	7.79355			6.21653e+07	7.79355	0.179385	8.21301	0.186269	10	4.2
sham	sample	17_nEpE_M21_01_M0279_9001_sham_sham	MVA_UVA	157	319	Ornithine	Amino acids, peptides and metabolites	133.097	5.90297	11.323	4125545	7.36432e+07	7.86713			7.36432e+07	7.86713	0.179385	8.24072	0.186269	17	7.1
sham	sample	20_nEpE_M21_01_M0281_9004_sham_sham	MVA_UVA	157	319	Ornithine	Amino acids, peptides and metabolites	133.097	5.50687	11.3879	3.22357e+06	6.2611e+07	7.79665			6.2611e+07	7.79665	0.179385	8.21309	0.186269	20	8.3
sham	sample	26_nEpE_M21_01_M0280_9003_sham_sham	MVA_UVA	157	319	Ornithine	Amino acids, peptides and metabolites	133.097	4.86196	11.3275	3.62612e+06	6.83855e+07	7.83496		chromatographic problems	6.83855e+07	7.83496	0.179385	8.28741	0.186269	26	10.8
sham	sample	30_nEpE_M21_01_M0290_9042_sham_sham	MVA_UVA	157	319	Ornithine	Amino acids, peptides and metabolites	133.097	4.42414	11.3629	2373943	4.37781e+07	7.64126		according to xylazine- and Ketamine- peak not sham	4.37781e+07	7.64126	0.179385	8.04003	0.186269	30	12.5
STP	sample	06_nEpE_M21_01_M0278_3980_STP_STP	MVA_UVA	157	319	Ornithine	Amino acids, peptides and metabolites	133.097	4.95747	11.3675	1.17189e+06	2.5435e+07	7.40543			2.5435e+07	7.40543	0.461704	7.74547	0.469791	6	2.5
STP	sample	09_nEpE_M21_01_M0277_3952_STP_STP	MVA_UVA	157	319	Ornithine	Amino acids, peptides and metabolites	133.097	5.65404	11.3287	1556222	3.01595e+07	7.47942			3.01595e+07	7.47942	0.461704	7.80886	0.469791	9	3.8
STP	sample	15_nEpE_M21_01_M0275_268_STP_STP	MVA_UVA	157	319	Ornithine	Amino acids, peptides and metabolites	133.097	5.80321	11.3404	3722936	6.57703e+07	7.81803		according to non-xylazine and non-Ketamine peak not STP	6.57703e+07	7.81803	0.461704	8.17634	0.469791	15	6.3
STP	sample	21_nEpE_M21_01_M0274_105_STP_STP	MVA_UVA	157	319	Ornithine	Amino acids, peptides and metabolites	133.097	5.37443	11.3753	1.22061e+06	2.47179e+07	7.39301			2.47179e+07	7.39301	0.461704	7.76351	0.469791	21	8.8
STP	sample	27_nEpE_M21_01_M0276_304_STP_STP	MVA_UVA	157	319	Ornithine	Amino acids, peptides and metabolites	133.097	4.44195	11.3424	2.7422e+06	5.08811e+07	7.70656			5.08811e+07	7.70656	0.461704	8.0017	0.469791	27	11.3
TP	sample	07_nEpE_M21_01_M0288_9035_TP_TP	MVA_UVA	157	319	Ornithine	Amino acids, peptides and metabolites	133.097	5.51416	11.352	1.65754e+06	3.42432e+07	7.53457			3.42432e+07	7.53457	0.515783	7.98629	0.498524	7	2.9
TP	sample	11_nEpE_M21_01_M0284_9028_TP_TP	MVA_UVA	157	319	Ornithine	Amino acids, peptides and metabolites	133.097	5.48474	11.3802	1.88803e+06	3.73678e+07	7.5725			3.73678e+07	7.5725	0.515783	7.94183	0.498524	11	4.6
TP	sample	16_nEpE_M21_01_M0286_9030_TP_TP	MVA_UVA	157	319	Ornithine	Amino acids, peptides and metabolites	133.097	5.9783	11.3867	1.67051e+06	3.03057e+07	7.48152			3.03057e+07	7.48152	0.515783	7.88717	0.498524	16	6.7
TP	sample	19_nEpE_M21_01_M0289_9036_TP_TP	MVA_UVA	157	319	Ornithine	Amino acids, peptides and metabolites	133.097	5.63203	11.3358	2410895	4.43409e+07	7.6468	exclude	outlier behaviour untargeted + targeted analysis			0.515783		0.498524	19	7.9
TP	sample	25_nEpE_M21_01_M0287_9032_TP_TP	MVA_UVA	157	319	Ornithine	Amino acids, peptides and metabolites	133.097	4.78404	11.3535	1.69925e+06	3.36194e+07	7.52659			3.36194e+07	7.52659	0.515783	7.9863	0.498524	25	10.4
TP	sample	29_nEpE_M21_01_M0285_9029_TP_TP	MVA_UVA	157	319	Ornithine	Amino acids, peptides and metabolites	133.097	4.46026	11.3428	5045312	8.42763e+07	7.92571			8.42763e+07	7.92571	0.515783	8.33533	0.498524	29	12.1
QC	QC	02_nEpE_M21_01_3_QC_QC_QC	MVA_UVA	157	319	Ornithine	Amino acids, peptides and metabolites	133.097	4.64461	11.356	2.56372e+06	5.7984e+07	7.76331			5.7984e+07	7.76331	0.13149	8.11593	0.166423	2	0.8
QC	QC	08_nEpE_M21_02_3_QC_QC_QC	MVA_UVA	157	319	Ornithine	Amino acids, peptides and metabolites	133.097	5.45031	11.351	2.39165e+06	4.68845e+07	7.67103			4.68845e+07	7.67103	0.13149	8.00909	0.166423	8	3.3
QC	QC	12_nEpE_M21_03_3_QC_QC_QC	MVA_UVA	157	319	Ornithine	Amino acids, peptides and metabolites	133.097	5.67732	11.3641	2370814	4.21234e+07	7.62452			4.21234e+07	7.62452	0.13149	7.95185	0.166423	12	5
QC	QC	22_nEpE_M21_04_3_QC_QC_QC	MVA_UVA	157	319	Ornithine	Amino acids, peptides and metabolites	133.097	5.22128	11.3524	2.37732e+06	4.32845e+07	7.63633			4.32845e+07	7.63633	0.13149	7.94256	0.166423	22	9.2
QC	QC	28_nEpE_M21_05_3_QC_QC_QC	MVA_UVA	157	319	Ornithine	Amino acids, peptides and metabolites	133.097	4.51875	11.3663	2.62031e+06	4.50746e+07	7.65393			4.50746e+07	7.65393	0.13149	7.97086	0.166423	28	11.7
QC	QC	32_nEpE_M21_06_3_QC_QC_QC	MVA_UVA	157	319	Ornithine	Amino acids, peptides and metabolites	133.097	4.48025	11.3575	2.25348e+06	4.18617e+07	7.62182			4.18617e+07	7.62182	0.13149	7.95099	0.166423	32	13.3
UM	UM	03_nEpE_M21_01_2_UM_UM_UM	MVA_UVA	157	319	Ornithine	Amino acids, peptides and metabolites	133.097	4.28157	11.3104	4386712	1.13806e+08	8.05617			1.13806e+08	8.05617	0.0915963	8.48874	0.315888	3	1.3
UM	UM	13_nEpE_M21_02_2_UM_UM_UM	MVA_UVA	157	319	Ornithine	Amino acids, peptides and metabolites	133.097	5.56664	11.3128	4.02451e+06	9.88633e+07	7.99504			9.88633e+07	7.99504	0.0915963	8.42778	0.315888	13	5.4
UM	UM	18_nEpE_M21_03_2_UM_UM_UM	MVA_UVA	157	319	Ornithine	Amino acids, peptides and metabolites	133.097	5.26094	11.2885	4243253	9.6094e+07	7.9827			9.6094e+07	7.9827	0.0915963	8.27294	0.315888	18	7.5
UM	UM	23_nEpE_M21_04_2_UM_UM_UM	MVA_UVA	157	319	Ornithine	Amino acids, peptides and metabolites	133.097	4.36638	11.3221	4205092	9.3829e+07	7.97234			9.3829e+07	7.97234	0.0915963	8.2192	0.315888	23	9.6
UM	UM	31_nEpE_M21_05_2_UM_UM_UM	MVA_UVA	157	319	Ornithine	Amino acids, peptides and metabolites	133.097	4.00315	11.2975	3.67936e+06	8.99101e+07	7.95381			8.99101e+07	7.95381	0.0915963	8.18785	0.315888	31	12.9
UM	UM	33_nEpE_M21_06_2_UM_UM_UM	MVA_UVA	157	319	Ornithine	Amino acids, peptides and metabolites	133.097	3.94769	11.326	3.45295e+06	9.00416e+07	7.95444			9.00416e+07	7.95444	0.0915963	8.19578	0.315888	33	13.8
BL	blank	01_nEpE_M21_00_1_Blank_BL_BL	MVA_UVA	157	319	Ornithine	Amino acids, peptides and metabolites	133.097	4.37482	12.2275	30301.8	1.48572e+06	6.17194			1.48572e+06	6.17194	0.140092	10.128	0.761505	1	0.4
BL	blank	04_nEpE_M21_01_1_Blank_BL_BL	MVA_UVA	157	319	Ornithine	Amino acids, peptides and metabolites	133.097	4.24718	12.0479	31251.7	1.19832e+06	6.07857			1.19832e+06	6.07857	0.140092	9.50853	0.761505	4	1.7
BL	blank	14_nEpE_M21_02_1_Blank_BL_BL	MVA_UVA	157	319	Ornithine	Amino acids, peptides and metabolites	133.097	5.731	11.8376	23701	1.33289e+06	6.12479			1.33289e+06	6.12479	0.140092	9.58657	0.761505	14	5.8
BL	blank	24_nEpE_M21_03_1_Blank_BL_BL	MVA_UVA	157	319	Ornithine	Amino acids, peptides and metabolites	133.097	4.8073	16.4114	24931.7	1.73256e+06	6.23869			1.73256e+06	6.23869	0.140092	9.62641	0.761505	24	10
BL	blank	34_nEpE_M21_04_1_Blank_BL_BL	MVA_UVA	157	319	Ornithine	Amino acids, peptides and metabolites	133.097	4.40433	16.3832	22453.6	1.54719e+06	6.18954			1.54719e+06	6.18954	0.140092	9.57231	0.761505	34	14.2
ExSolBlank	ExSolBlank	36_nEpE_M21_01_1_50pACN_BL_BL	MVA_UVA	157	319	Ornithine	Amino acids, peptides and metabolites	133.097	4.37666	11.6182	19837.6	1.31708e+06	6.11961			1.31708e+06	6.11961	0.482699	9.44256	0.460683	36	15
ExSolBlank	ExSolBlank	37_nEpE_M21_02_1_50pACN_BL_BL	MVA_UVA	157	319	Ornithine	Amino acids, peptides and metabolites	133.097	4.4621	12.0569	8540.23	834176	5.92126			834176	5.92126	0.482699	9.758	0.460683	37	15.4
ExSolBlank	ExSolBlank	38_nEpE_M21_03_1_50pACN_BL_BL	MVA_UVA	157	319	Ornithine	Amino acids, peptides and metabolites	133.097	4.34473	12.4401	8105.29	474979	5.67667			474979	5.67667	0.482699	9.43441	0.460683	38	15.8
sham	sample	05_nEpE_M21_01_M0282_9010_sham_sham	MVA_UVA	176	368	Phenylalanine	Amino acids, peptides and metabolites	166.086	5.55848	6.83442	2.93842e+06	4.36925e+07	7.64041		lower C13-Palmitic acid Peak	4.36925e+07	7.64041	0.326184	8.04731	0.319798	5	2.1
sham	sample	10_nEpE_M21_01_M0283_9011_sham_sham	MVA_UVA	176	368	Phenylalanine	Amino acids, peptides and metabolites	166.086	6.42252	6.8147	3.79401e+06	5.87901e+07	7.7693			5.87901e+07	7.7693	0.326184	8.18877	0.319798	10	4.2
sham	sample	17_nEpE_M21_01_M0279_9001_sham_sham	MVA_UVA	176	368	Phenylalanine	Amino acids, peptides and metabolites	166.086	6.85411	6.8235	3058339	4.45412e+07	7.64876			4.45412e+07	7.64876	0.326184	8.02234	0.319798	17	7.1
sham	sample	20_nEpE_M21_01_M0281_9004_sham_sham	MVA_UVA	176	368	Phenylalanine	Amino acids, peptides and metabolites	166.086	6.34518	6.81787	1.58387e+06	2.53511e+07	7.404			2.53511e+07	7.404	0.326184	7.82044	0.319798	20	8.3
sham	sample	26_nEpE_M21_01_M0280_9003_sham_sham	MVA_UVA	176	368	Phenylalanine	Amino acids, peptides and metabolites	166.086	5.63411	6.84197	1.87391e+06	2.75878e+07	7.44072		chromatographic problems	2.75878e+07	7.44072	0.326184	7.89317	0.319798	26	10.8
sham	sample	30_nEpE_M21_01_M0290_9042_sham_sham	MVA_UVA	176	368	Phenylalanine	Amino acids, peptides and metabolites	166.086	5.20324	6.78922	2.17038e+06	3.27198e+07	7.51481		according to xylazine- and Ketamine- peak not sham	3.27198e+07	7.51481	0.326184	7.91358	0.319798	30	12.5
STP	sample	06_nEpE_M21_01_M0278_3980_STP_STP	MVA_UVA	176	368	Phenylalanine	Amino acids, peptides and metabolites	166.086	5.85969	6.8488	1.62078e+06	2.70657e+07	7.43242			2.70657e+07	7.43242	0.291707	7.77245	0.291045	6	2.5
STP	sample	09_nEpE_M21_01_M0277_3952_STP_STP	MVA_UVA	176	368	Phenylalanine	Amino acids, peptides and metabolites	166.086	6.34878	6.84055	1.92112e+06	3.09205e+07	7.49025			3.09205e+07	7.49025	0.291707	7.81968	0.291045	9	3.8
STP	sample	15_nEpE_M21_01_M0275_268_STP_STP	MVA_UVA	176	368	Phenylalanine	Amino acids, peptides and metabolites	166.086	6.66868	6.78897	3098539	4.8645e+07	7.68704		according to non-xylazine and non-Ketamine peak not STP	4.8645e+07	7.68704	0.291707	8.04535	0.291045	15	6.3
STP	sample	21_nEpE_M21_01_M0274_105_STP_STP	MVA_UVA	176	368	Phenylalanine	Amino acids, peptides and metabolites	166.086	6.12853	6.8117	1.53107e+06	2.51872e+07	7.40118			2.51872e+07	7.40118	0.291707	7.77168	0.291045	21	8.8
STP	sample	27_nEpE_M21_01_M0276_304_STP_STP	MVA_UVA	176	368	Phenylalanine	Amino acids, peptides and metabolites	166.086	5.25137	6.86445	2.87818e+06	4.20564e+07	7.62383			4.20564e+07	7.62383	0.291707	7.91897	0.291045	27	11.3
TP	sample	07_nEpE_M21_01_M0288_9035_TP_TP	MVA_UVA	176	368	Phenylalanine	Amino acids, peptides and metabolites	166.086	6.09093	6.852	1.95913e+06	3.10305e+07	7.49179			3.10305e+07	7.49179	0.222405	7.9435	0.213465	7	2.9
TP	sample	11_nEpE_M21_01_M0284_9028_TP_TP	MVA_UVA	176	368	Phenylalanine	Amino acids, peptides and metabolites	166.086	6.48831	6.81062	1743538	2.86075e+07	7.45648			2.86075e+07	7.45648	0.222405	7.82581	0.213465	11	4.6
TP	sample	16_nEpE_M21_01_M0286_9030_TP_TP	MVA_UVA	176	368	Phenylalanine	Amino acids, peptides and metabolites	166.086	6.57635	6.83007	2559691	3.6753e+07	7.56529			3.6753e+07	7.56529	0.222405	7.97094	0.213465	16	6.7
TP	sample	19_nEpE_M21_01_M0289_9036_TP_TP	MVA_UVA	176	368	Phenylalanine	Amino acids, peptides and metabolites	166.086	6.71239	6.83842	3.25795e+06	4.49092e+07	7.65234	exclude	outlier behaviour untargeted + targeted analysis			0.222405		0.213465	19	7.9
TP	sample	25_nEpE_M21_01_M0287_9032_TP_TP	MVA_UVA	176	368	Phenylalanine	Amino acids, peptides and metabolites	166.086	5.50489	6.82737	1.91818e+06	2.82642e+07	7.45124			2.82642e+07	7.45124	0.222405	7.91095	0.213465	25	10.4
TP	sample	29_nEpE_M21_01_M0285_9029_TP_TP	MVA_UVA	176	368	Phenylalanine	Amino acids, peptides and metabolites	166.086	5.11198	6.86063	3.08492e+06	4.63841e+07	7.66637			4.63841e+07	7.66637	0.222405	8.076	0.213465	29	12.1
QC	QC	02_nEpE_M21_01_3_QC_QC_QC	MVA_UVA	176	368	Phenylalanine	Amino acids, peptides and metabolites	166.086	5.15443	6.84012	2.40898e+06	4.2434e+07	7.62771			4.2434e+07	7.62771	0.0992749	7.98033	0.126951	2	0.8
QC	QC	08_nEpE_M21_02_3_QC_QC_QC	MVA_UVA	176	368	Phenylalanine	Amino acids, peptides and metabolites	166.086	6.32409	6.85863	2.43596e+06	3.7301e+07	7.57172			3.7301e+07	7.57172	0.0992749	7.90978	0.126951	8	3.3
QC	QC	12_nEpE_M21_03_3_QC_QC_QC	MVA_UVA	176	368	Phenylalanine	Amino acids, peptides and metabolites	166.086	6.42355	6.81033	2332869	3.26806e+07	7.51429			3.26806e+07	7.51429	0.0992749	7.84162	0.126951	12	5
QC	QC	22_nEpE_M21_04_3_QC_QC_QC	MVA_UVA	176	368	Phenylalanine	Amino acids, peptides and metabolites	166.086	6.21327	6.83898	2.4909e+06	3.78439e+07	7.578			3.78439e+07	7.578	0.0992749	7.88423	0.126951	22	9.2
QC	QC	28_nEpE_M21_05_3_QC_QC_QC	MVA_UVA	176	368	Phenylalanine	Amino acids, peptides and metabolites	166.086	5.40477	6.81735	2236776	3.34291e+07	7.52412			3.34291e+07	7.52412	0.0992749	7.84105	0.126951	28	11.7
QC	QC	32_nEpE_M21_06_3_QC_QC_QC	MVA_UVA	176	368	Phenylalanine	Amino acids, peptides and metabolites	166.086	5.62915	6.82852	2.24041e+06	3.4595e+07	7.53901			3.4595e+07	7.53901	0.0992749	7.86818	0.126951	32	13.3
UM	UM	03_nEpE_M21_01_2_UM_UM_UM	MVA_UVA	176	368	Phenylalanine	Amino acids, peptides and metabolites	166.086	5.43463	6.78685	2.58268e+06	4.45378e+07	7.64873			4.45378e+07	7.64873	0.0440136	8.0813	0.238778	3	1.3
UM	UM	13_nEpE_M21_02_2_UM_UM_UM	MVA_UVA	176	368	Phenylalanine	Amino acids, peptides and metabolites	166.086	6.59956	6.82578	2766716	4.61847e+07	7.6645			4.61847e+07	7.6645	0.0440136	8.09724	0.238778	13	5.4
UM	UM	18_nEpE_M21_03_2_UM_UM_UM	MVA_UVA	176	368	Phenylalanine	Amino acids, peptides and metabolites	166.086	6.56207	6.81865	2.81155e+06	4.79796e+07	7.68106			4.79796e+07	7.68106	0.0440136	7.9713	0.238778	18	7.5
UM	UM	23_nEpE_M21_04_2_UM_UM_UM	MVA_UVA	176	368	Phenylalanine	Amino acids, peptides and metabolites	166.086	6.06455	6.84863	2.99976e+06	4.57209e+07	7.66011			4.57209e+07	7.66011	0.0440136	7.90698	0.238778	23	9.6
UM	UM	31_nEpE_M21_05_2_UM_UM_UM	MVA_UVA	176	368	Phenylalanine	Amino acids, peptides and metabolites	166.086	5.13921	6.84008	2706680	4.47908e+07	7.65119			4.47908e+07	7.65119	0.0440136	7.88523	0.238778	31	12.9
UM	UM	33_nEpE_M21_06_2_UM_UM_UM	MVA_UVA	176	368	Phenylalanine	Amino acids, peptides and metabolites	166.086	5.21589	6.83377	2.75162e+06	4.20034e+07	7.62328			4.20034e+07	7.62328	0.0440136	7.86462	0.238778	33	13.8
BL	blank	01_nEpE_M21_00_1_Blank_BL_BL	MVA_UVA	176	368	Phenylalanine	Amino acids, peptides and metabolites	166.086	5.1465	7.77125	8270.78										1	0.4
BL	blank	04_nEpE_M21_01_1_Blank_BL_BL	MVA_UVA	176	368	Phenylalanine	Amino acids, peptides and metabolites	166.086	5.01409	7.80328	10336.4										4	1.7
BL	blank	14_nEpE_M21_02_1_Blank_BL_BL	MVA_UVA	176	368	Phenylalanine	Amino acids, peptides and metabolites	166.086	6.44627	7.72413	17128.4										14	5.8
BL	blank	24_nEpE_M21_03_1_Blank_BL_BL	MVA_UVA	176	368	Phenylalanine	Amino acids, peptides and metabolites	166.086	5.74367	7.65637	26831.5										24	10
BL	blank	34_nEpE_M21_04_1_Blank_BL_BL	MVA_UVA	176	368	Phenylalanine	Amino acids, peptides and metabolites	166.086	4.94654	7.7798	31468.7										34	14.2
ExSolBlank	ExSolBlank	36_nEpE_M21_01_1_50pACN_BL_BL	MVA_UVA	176	368	Phenylalanine	Amino acids, peptides and metabolites	166.086	5.04075	7.83967	19353.7										36	15
ExSolBlank	ExSolBlank	37_nEpE_M21_02_1_50pACN_BL_BL	MVA_UVA	176	368	Phenylalanine	Amino acids, peptides and metabolites	166.086	5.12714	7.7086	17363.8										37	15.4
ExSolBlank	ExSolBlank	38_nEpE_M21_03_1_50pACN_BL_BL	MVA_UVA	176	368	Phenylalanine	Amino acids, peptides and metabolites	166.086	5.06685	7.71	16265.9										38	15.8
sham	sample	05_nEpE_M21_01_M0282_9010_sham_sham	MVA_UVA	183	391	Proline	Amino acids, peptides and metabolites	116.071	1.2513	7.6707	1.12157e+06	1.92533e+07	7.28451		lower C13-Palmitic acid Peak	1.92533e+07	7.28451	0.143314	7.69141	0.128187	5	2.1
sham	sample	10_nEpE_M21_01_M0283_9011_sham_sham	MVA_UVA	183	391	Proline	Amino acids, peptides and metabolites	116.071	2.42302	7.70815	1.08338e+06	1.85951e+07	7.2694			1.85951e+07	7.2694	0.143314	7.68886	0.128187	10	4.2
sham	sample	17_nEpE_M21_01_M0279_9001_sham_sham	MVA_UVA	183	391	Proline	Amino acids, peptides and metabolites	116.071	2.51321	7.66745	915779	1.64845e+07	7.21708			1.64845e+07	7.21708	0.143314	7.59066	0.128187	17	7.1
sham	sample	20_nEpE_M21_01_M0281_9004_sham_sham	MVA_UVA	183	391	Proline	Amino acids, peptides and metabolites	116.071	2.28686	7.66368	708537	1.53211e+07	7.18529			1.53211e+07	7.18529	0.143314	7.60173	0.128187	20	8.3
sham	sample	26_nEpE_M21_01_M0280_9003_sham_sham	MVA_UVA	183	391	Proline	Amino acids, peptides and metabolites	116.071	1.71281	7.74742	595102	1.44171e+07	7.15888		chromatographic problems	1.44171e+07	7.15888	0.143314	7.61133	0.128187	26	10.8
sham	sample	30_nEpE_M21_01_M0290_9042_sham_sham	MVA_UVA	183	391	Proline	Amino acids, peptides and metabolites	116.071	1.35298	7.66622	973542	2.09506e+07	7.3212		according to xylazine- and Ketamine- peak not sham	2.09506e+07	7.3212	0.143314	7.71997	0.128187	30	12.5
STP	sample	06_nEpE_M21_01_M0278_3980_STP_STP	MVA_UVA	183	391	Proline	Amino acids, peptides and metabolites	116.071	1.49841	7.75463	574542	9.07698e+06	6.95794			9.07698e+06	6.95794	0.332728	7.29798	0.355833	6	2.5
STP	sample	09_nEpE_M21_01_M0277_3952_STP_STP	MVA_UVA	183	391	Proline	Amino acids, peptides and metabolites	116.071	2.01142	7.73567	847431	9.8438e+06	6.99316			9.8438e+06	6.99316	0.332728	7.3226	0.355833	9	3.8
STP	sample	15_nEpE_M21_01_M0275_268_STP_STP	MVA_UVA	183	391	Proline	Amino acids, peptides and metabolites	116.071	2.3792	7.68932	1.01953e+06	1.90491e+07	7.27987		according to non-xylazine and non-Ketamine peak not STP	1.90491e+07	7.27987	0.332728	7.63818	0.355833	15	6.3
STP	sample	21_nEpE_M21_01_M0274_105_STP_STP	MVA_UVA	183	391	Proline	Amino acids, peptides and metabolites	116.071	2.20443	7.77668	1.06057e+06	1.84797e+07	7.26669			1.84797e+07	7.26669	0.332728	7.6372	0.355833	21	8.8
STP	sample	27_nEpE_M21_01_M0276_304_STP_STP	MVA_UVA	183	391	Proline	Amino acids, peptides and metabolites	116.071	1.23822	7.73353	1.12584e+06	1.77234e+07	7.24855			1.77234e+07	7.24855	0.332728	7.54369	0.355833	27	11.3
TP	sample	07_nEpE_M21_01_M0288_9035_TP_TP	MVA_UVA	183	391	Proline	Amino acids, peptides and metabolites	116.071	2.12866	7.73912	1.08409e+06	1.77349e+07	7.24883			1.77349e+07	7.24883	0.460863	7.70054	0.447567	7	2.9
TP	sample	11_nEpE_M21_01_M0284_9028_TP_TP	MVA_UVA	183	391	Proline	Amino acids, peptides and metabolites	116.071	2.48562	7.7422	681051	1.24129e+07	7.09387			1.24129e+07	7.09387	0.460863	7.4632	0.447567	11	4.6
TP	sample	16_nEpE_M21_01_M0286_9030_TP_TP	MVA_UVA	183	391	Proline	Amino acids, peptides and metabolites	116.071	2.58964	7.73433	988414	2.22008e+07	7.34637			2.22008e+07	7.34637	0.460863	7.75202	0.447567	16	6.7
TP	sample	19_nEpE_M21_01_M0289_9036_TP_TP	MVA_UVA	183	391	Proline	Amino acids, peptides and metabolites	116.071	2.21331	7.68032	695676	1.05861e+07	7.02474	exclude	outlier behaviour untargeted + targeted analysis			0.460863		0.447567	19	7.9
TP	sample	25_nEpE_M21_01_M0287_9032_TP_TP	MVA_UVA	183	391	Proline	Amino acids, peptides and metabolites	116.071	1.42454	7.68207	557159	9.40991e+06	6.97359			9.40991e+06	6.97359	0.460863	7.4333	0.447567	25	10.4
TP	sample	29_nEpE_M21_01_M0285_9029_TP_TP	MVA_UVA	183	391	Proline	Amino acids, peptides and metabolites	116.071	0.975416	7.75467	1.65972e+06	3.11175e+07	7.49301			3.11175e+07	7.49301	0.460863	7.90263	0.447567	29	12.1
QC	QC	02_nEpE_M21_01_3_QC_QC_QC	MVA_UVA	183	391	Proline	Amino acids, peptides and metabolites	116.071	1.3014	7.71515	799869	1.39936e+07	7.14593			1.39936e+07	7.14593	0.117733	7.49855	0.136506	2	0.8
QC	QC	08_nEpE_M21_02_3_QC_QC_QC	MVA_UVA	183	391	Proline	Amino acids, peptides and metabolites	116.071	2.05993	7.7054	1.04135e+06	1.72453e+07	7.23667			1.72453e+07	7.23667	0.117733	7.57473	0.136506	8	3.3
QC	QC	12_nEpE_M21_03_3_QC_QC_QC	MVA_UVA	183	391	Proline	Amino acids, peptides and metabolites	116.071	2.45359	7.73857	868610	1.56479e+07	7.19446			1.56479e+07	7.19446	0.117733	7.52178	0.136506	12	5
QC	QC	22_nEpE_M21_04_3_QC_QC_QC	MVA_UVA	183	391	Proline	Amino acids, peptides and metabolites	116.071	2.11002	7.73225	784669	1.33792e+07	7.12643			1.33792e+07	7.12643	0.117733	7.43266	0.136506	22	9.2
QC	QC	28_nEpE_M21_05_3_QC_QC_QC	MVA_UVA	183	391	Proline	Amino acids, peptides and metabolites	116.071	0.984248	7.72618	1.01532e+06	1.25897e+07	7.10002			1.25897e+07	7.10002	0.117733	7.41694	0.136506	28	11.7
QC	QC	32_nEpE_M21_06_3_QC_QC_QC	MVA_UVA	183	391	Proline	Amino acids, peptides and metabolites	116.071	1.26021	7.67515	1.09972e+06	1.57287e+07	7.19669			1.57287e+07	7.19669	0.117733	7.52586	0.136506	32	13.3
UM	UM	03_nEpE_M21_01_2_UM_UM_UM	MVA_UVA	183	391	Proline	Amino acids, peptides and metabolites	116.071	1.88778	7.50275	675227	1.41833e+07	7.15178			1.41833e+07	7.15178	0.0736584	7.58435	0.209427	3	1.3
UM	UM	13_nEpE_M21_02_2_UM_UM_UM	MVA_UVA	183	391	Proline	Amino acids, peptides and metabolites	116.071	2.916	7.7113	810659	1.5441e+07	7.18868			1.5441e+07	7.18868	0.0736584	7.62142	0.209427	13	5.4
UM	UM	18_nEpE_M21_03_2_UM_UM_UM	MVA_UVA	183	391	Proline	Amino acids, peptides and metabolites	116.071	2.92482	7.77633	1.07176e+06	1.73792e+07	7.24003			1.73792e+07	7.24003	0.0736584	7.53027	0.209427	18	7.5
UM	UM	23_nEpE_M21_04_2_UM_UM_UM	MVA_UVA	183	391	Proline	Amino acids, peptides and metabolites	116.071	2.22348	7.72805	901332	1.58985e+07	7.20136			1.58985e+07	7.20136	0.0736584	7.44822	0.209427	23	9.6
UM	UM	31_nEpE_M21_05_2_UM_UM_UM	MVA_UVA	183	391	Proline	Amino acids, peptides and metabolites	116.071	1.43546	7.75003	875962	1.55969e+07	7.19304			1.55969e+07	7.19304	0.0736584	7.42708	0.209427	31	12.9
UM	UM	33_nEpE_M21_06_2_UM_UM_UM	MVA_UVA	183	391	Proline	Amino acids, peptides and metabolites	116.071	1.72243	7.54667	731499	1.44629e+07	7.16026			1.44629e+07	7.16026	0.0736584	7.4016	0.209427	33	13.8
BL	blank	01_nEpE_M21_00_1_Blank_BL_BL	MVA_UVA	183	391	Proline	Amino acids, peptides and metabolites	116.071	2.66586	7.77125	59523.2	462370	5.66499			462370	5.66499	0.305466	9.62105	0.56154	1	0.4
BL	blank	04_nEpE_M21_01_1_Blank_BL_BL	MVA_UVA	183	391	Proline	Amino acids, peptides and metabolites	116.071	2.58187	7.77305	99988.6	404683	5.60712			404683	5.60712	0.305466	9.03708	0.56154	4	1.7
BL	blank	14_nEpE_M21_02_1_Blank_BL_BL	MVA_UVA	183	391	Proline	Amino acids, peptides and metabolites	116.071	4.00055	7.72413	157016	819564	5.91358			819564	5.91358	0.305466	9.37536	0.56154	14	5.8
BL	blank	24_nEpE_M21_03_1_Blank_BL_BL	MVA_UVA	183	391	Proline	Amino acids, peptides and metabolites	116.071	3.17892	7.65637	189634	772799	5.88807			772799	5.88807	0.305466	9.27579	0.56154	24	10
BL	blank	34_nEpE_M21_04_1_Blank_BL_BL	MVA_UVA	183	391	Proline	Amino acids, peptides and metabolites	116.071	2.57456	7.7798	220972	563263	5.75071			563263	5.75071	0.305466	9.13348	0.56154	34	14.2
ExSolBlank	ExSolBlank	36_nEpE_M21_01_1_50pACN_BL_BL	MVA_UVA	183	391	Proline	Amino acids, peptides and metabolites	116.071	2.75715	7.8083	125412	1.53946e+06	6.18737			1.53946e+06	6.18737	0.182044	9.51031	0.426215	36	15
ExSolBlank	ExSolBlank	37_nEpE_M21_02_1_50pACN_BL_BL	MVA_UVA	183	391	Proline	Amino acids, peptides and metabolites	116.071	2.63299	7.73962	111896	1.20062e+06	6.07941			1.20062e+06	6.07941	0.182044	9.91615	0.426215	37	15.4
ExSolBlank	ExSolBlank	38_nEpE_M21_03_1_50pACN_BL_BL	MVA_UVA	183	391	Proline	Amino acids, peptides and metabolites	116.071	2.63117	7.71	116991	1.09387e+06	6.03897			1.09387e+06	6.03897	0.182044	9.7967	0.426215	38	15.8
sham	sample	05_nEpE_M21_01_M0282_9010_sham_sham	MVA_UVA	188	399	Pyroglutamic acid	Amino acids, peptides and metabolites	130.05	2.40774	8.34622	100676056	1.93006e+09	9.28557		lower C13-Palmitic acid Peak	1.93006e+09	9.28557	0.182993	9.69248	0.154897	5	2.1
sham	sample	10_nEpE_M21_01_M0283_9011_sham_sham	MVA_UVA	188	399	Pyroglutamic acid	Amino acids, peptides and metabolites	130.05	3.42499	8.43888	106067320	1.80193e+09	9.25574			1.80193e+09	9.25574	0.182993	9.6752	0.154897	10	4.2
sham	sample	17_nEpE_M21_01_M0279_9001_sham_sham	MVA_UVA	188	399	Pyroglutamic acid	Amino acids, peptides and metabolites	130.05	3.63451	8.4555	129440624	2.43739e+09	9.38692			2.43739e+09	9.38692	0.182993	9.76051	0.154897	17	7.1
sham	sample	20_nEpE_M21_01_M0281_9004_sham_sham	MVA_UVA	188	399	Pyroglutamic acid	Amino acids, peptides and metabolites	130.05	3.40614	8.36908	100596720	1.54884e+09	9.19001			1.54884e+09	9.19001	0.182993	9.60645	0.154897	20	8.3
sham	sample	26_nEpE_M21_01_M0280_9003_sham_sham	MVA_UVA	188	399	Pyroglutamic acid	Amino acids, peptides and metabolites	130.05	2.586	8.4522	91875728	1.8131e+09	9.25842		chromatographic problems	1.8131e+09	9.25842	0.182993	9.71087	0.154897	26	10.8
sham	sample	30_nEpE_M21_01_M0290_9042_sham_sham	MVA_UVA	188	399	Pyroglutamic acid	Amino acids, peptides and metabolites	130.05	2.45203	8.39975	91790856	1.50199e+09	9.17667		according to xylazine- and Ketamine- peak not sham	1.50199e+09	9.17667	0.182993	9.57544	0.154897	30	12.5
STP	sample	06_nEpE_M21_01_M0278_3980_STP_STP	MVA_UVA	188	399	Pyroglutamic acid	Amino acids, peptides and metabolites	130.05	3.02161	8.46067	55470404	1.07856e+09	9.03284			1.07856e+09	9.03284	0.192917	9.37288	0.183989	6	2.5
STP	sample	09_nEpE_M21_01_M0277_3952_STP_STP	MVA_UVA	188	399	Pyroglutamic acid	Amino acids, peptides and metabolites	130.05	3.4824	8.41152	80725624	1.30899e+09	9.11694			1.30899e+09	9.11694	0.192917	9.44637	0.183989	9	3.8
STP	sample	15_nEpE_M21_01_M0275_268_STP_STP	MVA_UVA	188	399	Pyroglutamic acid	Amino acids, peptides and metabolites	130.05	3.89827	8.42062	94692720	1.64731e+09	9.21677		according to non-xylazine and non-Ketamine peak not STP	1.64731e+09	9.21677	0.192917	9.57508	0.183989	15	6.3
STP	sample	21_nEpE_M21_01_M0274_105_STP_STP	MVA_UVA	188	399	Pyroglutamic acid	Amino acids, peptides and metabolites	130.05	3.2812	8.39847	58209920	1.11464e+09	9.04713			1.11464e+09	9.04713	0.192917	9.41764	0.183989	21	8.8
STP	sample	27_nEpE_M21_01_M0276_304_STP_STP	MVA_UVA	188	399	Pyroglutamic acid	Amino acids, peptides and metabolites	130.05	2.25658	8.44008	91189736	1.57401e+09	9.19701			1.57401e+09	9.19701	0.192917	9.49215	0.183989	27	11.3
TP	sample	07_nEpE_M21_01_M0288_9035_TP_TP	MVA_UVA	188	399	Pyroglutamic acid	Amino acids, peptides and metabolites	130.05	2.94314	8.36112	73363416	1.22549e+09	9.08831			1.22549e+09	9.08831	0.177444	9.54002	0.184262	7	2.9
TP	sample	11_nEpE_M21_01_M0284_9028_TP_TP	MVA_UVA	188	399	Pyroglutamic acid	Amino acids, peptides and metabolites	130.05	3.66323	8.41823	86532344	1.37478e+09	9.13823			1.37478e+09	9.13823	0.177444	9.50757	0.184262	11	4.6
TP	sample	16_nEpE_M21_01_M0286_9030_TP_TP	MVA_UVA	188	399	Pyroglutamic acid	Amino acids, peptides and metabolites	130.05	3.801	8.41257	64472796	1.16128e+09	9.06494			1.16128e+09	9.06494	0.177444	9.47059	0.184262	16	6.7
TP	sample	19_nEpE_M21_01_M0289_9036_TP_TP	MVA_UVA	188	399	Pyroglutamic acid	Amino acids, peptides and metabolites	130.05	3.41809	8.41195	118544248	2.09411e+09	9.321	exclude	outlier behaviour untargeted + targeted analysis			0.177444		0.184262	19	7.9
TP	sample	25_nEpE_M21_01_M0287_9032_TP_TP	MVA_UVA	188	399	Pyroglutamic acid	Amino acids, peptides and metabolites	130.05	2.7046	8.38825	83449304	1.42233e+09	9.153			1.42233e+09	9.153	0.177444	9.61271	0.184262	25	10.4
TP	sample	29_nEpE_M21_01_M0285_9029_TP_TP	MVA_UVA	188	399	Pyroglutamic acid	Amino acids, peptides and metabolites	130.05	2.04571	8.4572	97824960	1.79617e+09	9.25435			1.79617e+09	9.25435	0.177444	9.66398	0.184262	29	12.1
QC	QC	02_nEpE_M21_01_3_QC_QC_QC	MVA_UVA	188	399	Pyroglutamic acid	Amino acids, peptides and metabolites	130.05	2.42349	8.39052	85349848	1.63823e+09	9.21437			1.63823e+09	9.21437	0.0650385	9.56699	0.0918228	2	0.8
QC	QC	08_nEpE_M21_02_3_QC_QC_QC	MVA_UVA	188	399	Pyroglutamic acid	Amino acids, peptides and metabolites	130.05	3.44251	8.43765	109346576	1.6646e+09	9.22131			1.6646e+09	9.22131	0.0650385	9.55937	0.0918228	8	3.3
QC	QC	12_nEpE_M21_03_3_QC_QC_QC	MVA_UVA	188	399	Pyroglutamic acid	Amino acids, peptides and metabolites	130.05	3.77196	8.44462	93701280	1.38799e+09	9.14239			1.38799e+09	9.14239	0.0650385	9.46971	0.0918228	12	5
QC	QC	22_nEpE_M21_04_3_QC_QC_QC	MVA_UVA	188	399	Pyroglutamic acid	Amino acids, peptides and metabolites	130.05	3.05532	8.40903	99571168	1.5099e+09	9.17895			1.5099e+09	9.17895	0.0650385	9.48518	0.0918228	22	9.2
QC	QC	28_nEpE_M21_05_3_QC_QC_QC	MVA_UVA	188	399	Pyroglutamic acid	Amino acids, peptides and metabolites	130.05	2.45034	8.4042	99187256	1.54394e+09	9.18863			1.54394e+09	9.18863	0.0650385	9.50556	0.0918228	28	11.7
QC	QC	32_nEpE_M21_06_3_QC_QC_QC	MVA_UVA	188	399	Pyroglutamic acid	Amino acids, peptides and metabolites	130.05	2.49683	8.41068	97313408	1.50679e+09	9.17805			1.50679e+09	9.17805	0.0650385	9.50722	0.0918228	32	13.3
UM	UM	03_nEpE_M21_01_2_UM_UM_UM	MVA_UVA	188	399	Pyroglutamic acid	Amino acids, peptides and metabolites	130.05	3.20081	8.42455	5116260	9.1285e+07	7.9604			9.1285e+07	7.9604	0.0348797	8.39297	0.247629	3	1.3
UM	UM	13_nEpE_M21_02_2_UM_UM_UM	MVA_UVA	188	399	Pyroglutamic acid	Amino acids, peptides and metabolites	130.05	4.40462	8.45422	3.9682e+06	8.38207e+07	7.92335			8.38207e+07	7.92335	0.0348797	8.35609	0.247629	13	5.4
UM	UM	18_nEpE_M21_03_2_UM_UM_UM	MVA_UVA	188	399	Pyroglutamic acid	Amino acids, peptides and metabolites	130.05	4.26547	8.4327	4.14425e+06	8.65616e+07	7.93733			8.65616e+07	7.93733	0.0348797	8.22757	0.247629	18	7.5
UM	UM	23_nEpE_M21_04_2_UM_UM_UM	MVA_UVA	188	399	Pyroglutamic acid	Amino acids, peptides and metabolites	130.05	3.67013	8.4125	4.4705e+06	8.57656e+07	7.93331			8.57656e+07	7.93331	0.0348797	8.18017	0.247629	23	9.6
UM	UM	31_nEpE_M21_05_2_UM_UM_UM	MVA_UVA	188	399	Pyroglutamic acid	Amino acids, peptides and metabolites	130.05	2.92391	8.37698	4407428	8.5877e+07	7.93388			8.5877e+07	7.93388	0.0348797	8.16792	0.247629	31	12.9
UM	UM	33_nEpE_M21_06_2_UM_UM_UM	MVA_UVA	188	399	Pyroglutamic acid	Amino acids, peptides and metabolites	130.05	3.15471	8.40678	4.12906e+06	8.255e+07	7.91672			8.255e+07	7.91672	0.0348797	8.15806	0.247629	33	13.8
BL	blank	01_nEpE_M21_00_1_Blank_BL_BL	MVA_UVA	188	399	Pyroglutamic acid	Amino acids, peptides and metabolites	130.05	3.56258	9.39112	5136.63	68036.1	4.83274			68036.1	4.83274	0.612181	8.7888	0.69611	1	0.4
BL	blank	04_nEpE_M21_01_1_Blank_BL_BL	MVA_UVA	188	399	Pyroglutamic acid	Amino acids, peptides and metabolites	130.05	3.99907	9.29217	20730	161668	5.20862			161668	5.20862	0.612181	8.63858	0.69611	4	1.7
BL	blank	14_nEpE_M21_02_1_Blank_BL_BL	MVA_UVA	188	399	Pyroglutamic acid	Amino acids, peptides and metabolites	130.05	5.43008	9.28072	33954.7	54065.3	4.73292			54065.3	4.73292	0.612181	8.1947	0.69611	14	5.8
BL	blank	24_nEpE_M21_03_1_Blank_BL_BL	MVA_UVA	188	399	Pyroglutamic acid	Amino acids, peptides and metabolites	130.05	4.34478	9.334	29033.4	115697	5.06332			115697	5.06332	0.612181	8.45104	0.69611	24	10
BL	blank	34_nEpE_M21_04_1_Blank_BL_BL	MVA_UVA	188	399	Pyroglutamic acid	Amino acids, peptides and metabolites	130.05	3.8451	9.2753	31103.5	30162.2	4.47946			30162.2	4.47946	0.612181	7.86223	0.69611	34	14.2
ExSolBlank	ExSolBlank	36_nEpE_M21_01_1_50pACN_BL_BL	MVA_UVA	188	399	Pyroglutamic acid	Amino acids, peptides and metabolites	130.05	3.99536	9.37523	40329.6	331008	5.51984			331008	5.51984	0.438085	8.84278	1.02107	36	15
ExSolBlank	ExSolBlank	37_nEpE_M21_02_1_50pACN_BL_BL	MVA_UVA	188	399	Pyroglutamic acid	Amino acids, peptides and metabolites	130.05	3.8513	8.55697	16948.3	628119	5.79804			628119	5.79804	0.438085	9.63479	1.02107	37	15.4
ExSolBlank	ExSolBlank	38_nEpE_M21_03_1_50pACN_BL_BL	MVA_UVA	188	399	Pyroglutamic acid	Amino acids, peptides and metabolites	130.05	4.0305	9.33357	11977.8							0.438085		1.02107	38	15.8
sham	sample	05_nEpE_M21_01_M0282_9010_sham_sham	MVA_UVA	192	410	Serine	Amino acids, peptides and metabolites	106.05	0.745772	8.5423	1.4675e+06	1.79802e+07	7.2548		lower C13-Palmitic acid Peak	1.79802e+07	7.2548	0.267506	7.6617	0.255153	5	2.1
sham	sample	10_nEpE_M21_01_M0283_9011_sham_sham	MVA_UVA	192	410	Serine	Amino acids, peptides and metabolites	106.05	1.77541	8.49488	1.57942e+06	2.1575e+07	7.33395			2.1575e+07	7.33395	0.267506	7.75342	0.255153	10	4.2
sham	sample	17_nEpE_M21_01_M0279_9001_sham_sham	MVA_UVA	192	410	Serine	Amino acids, peptides and metabolites	106.05	1.83347	8.53952	1.71953e+06	2.22421e+07	7.34718			2.22421e+07	7.34718	0.267506	7.72076	0.255153	17	7.1
sham	sample	20_nEpE_M21_01_M0281_9004_sham_sham	MVA_UVA	192	410	Serine	Amino acids, peptides and metabolites	106.05	1.65583	8.5656	886905	1.1129e+07	7.04646			1.1129e+07	7.04646	0.267506	7.46289	0.255153	20	8.3
sham	sample	26_nEpE_M21_01_M0280_9003_sham_sham	MVA_UVA	192	410	Serine	Amino acids, peptides and metabolites	106.05	0.825807	8.53632	1.45418e+06	1.64665e+07	7.2166		chromatographic problems	1.64665e+07	7.2166	0.267506	7.66905	0.255153	26	10.8
sham	sample	30_nEpE_M21_01_M0290_9042_sham_sham	MVA_UVA	192	410	Serine	Amino acids, peptides and metabolites	106.05	0.792834	8.51208	1.01038e+06	1.26089e+07	7.10068		according to xylazine- and Ketamine- peak not sham	1.26089e+07	7.10068	0.267506	7.49945	0.255153	30	12.5
STP	sample	06_nEpE_M21_01_M0278_3980_STP_STP	MVA_UVA	192	410	Serine	Amino acids, peptides and metabolites	106.05	1.02692	8.5733	1.79606e+06	2.30914e+07	7.36345			2.30914e+07	7.36345	0.240394	7.70349	0.287395	6	2.5
STP	sample	09_nEpE_M21_01_M0277_3952_STP_STP	MVA_UVA	192	410	Serine	Amino acids, peptides and metabolites	106.05	1.67283	8.5237	1.65754e+06	2.4686e+07	7.39245			2.4686e+07	7.39245	0.240394	7.72189	0.287395	9	3.8
STP	sample	15_nEpE_M21_01_M0275_268_STP_STP	MVA_UVA	192	410	Serine	Amino acids, peptides and metabolites	106.05	2.04835	8.56088	1.76476e+06	2.31176e+07	7.36394		according to non-xylazine and non-Ketamine peak not STP	2.31176e+07	7.36394	0.240394	7.72225	0.287395	15	6.3
STP	sample	21_nEpE_M21_01_M0274_105_STP_STP	MVA_UVA	192	410	Serine	Amino acids, peptides and metabolites	106.05	1.5523	8.53902	2.40611e+06	2.85407e+07	7.45546			2.85407e+07	7.45546	0.240394	7.82597	0.287395	21	8.8
STP	sample	27_nEpE_M21_01_M0276_304_STP_STP	MVA_UVA	192	410	Serine	Amino acids, peptides and metabolites	106.05	0.585125	8.49625	972716	1.37507e+07	7.13832			1.37507e+07	7.13832	0.240394	7.43347	0.287395	27	11.3
TP	sample	07_nEpE_M21_01_M0288_9035_TP_TP	MVA_UVA	192	410	Serine	Amino acids, peptides and metabolites	106.05	1.17528	8.50148	1.76997e+06	2.5436e+07	7.40545			2.5436e+07	7.40545	0.486059	7.85716	0.541864	7	2.9
TP	sample	11_nEpE_M21_01_M0284_9028_TP_TP	MVA_UVA	192	410	Serine	Amino acids, peptides and metabolites	106.05	1.79611	8.5304	771984	8.53569e+06	6.93124			8.53569e+06	6.93124	0.486059	7.30057	0.541864	11	4.6
TP	sample	16_nEpE_M21_01_M0286_9030_TP_TP	MVA_UVA	192	410	Serine	Amino acids, peptides and metabolites	106.05	2.14168	8.58175	897387	1.29227e+07	7.11135			1.29227e+07	7.11135	0.486059	7.517	0.541864	16	6.7
TP	sample	19_nEpE_M21_01_M0289_9036_TP_TP	MVA_UVA	192	410	Serine	Amino acids, peptides and metabolites	106.05	1.75026	8.4959	726483	1.19801e+07	7.07846	exclude	outlier behaviour untargeted + targeted analysis			0.486059		0.541864	19	7.9
TP	sample	25_nEpE_M21_01_M0287_9032_TP_TP	MVA_UVA	192	410	Serine	Amino acids, peptides and metabolites	106.05	0.928184	8.52895	870999	9.19624e+06	6.96361			9.19624e+06	6.96361	0.486059	7.42332	0.541864	25	10.4
TP	sample	29_nEpE_M21_01_M0285_9029_TP_TP	MVA_UVA	192	410	Serine	Amino acids, peptides and metabolites	106.05	0.239253	8.5131	1.06922e+06	1.38482e+07	7.14139			1.38482e+07	7.14139	0.486059	7.55102	0.541864	29	12.1
QC	QC	02_nEpE_M21_01_3_QC_QC_QC	MVA_UVA	192	410	Serine	Amino acids, peptides and metabolites	106.05	0.604283	8.53057	956413	1.60179e+07	7.20461			1.60179e+07	7.20461	0.0663522	7.55723	0.0477541	2	0.8
QC	QC	08_nEpE_M21_02_3_QC_QC_QC	MVA_UVA	192	410	Serine	Amino acids, peptides and metabolites	106.05	1.68048	8.52155	990940	1.67383e+07	7.22371			1.67383e+07	7.22371	0.0663522	7.56177	0.0477541	8	3.3
QC	QC	12_nEpE_M21_03_3_QC_QC_QC	MVA_UVA	192	410	Serine	Amino acids, peptides and metabolites	106.05	1.83304	8.5011	1.09758e+06	1.57362e+07	7.1969			1.57362e+07	7.1969	0.0663522	7.52423	0.0477541	12	5
QC	QC	22_nEpE_M21_04_3_QC_QC_QC	MVA_UVA	192	410	Serine	Amino acids, peptides and metabolites	106.05	1.45765	8.52117	1.56669e+06	1.78288e+07	7.25112			1.78288e+07	7.25112	0.0663522	7.55735	0.0477541	22	9.2
QC	QC	28_nEpE_M21_05_3_QC_QC_QC	MVA_UVA	192	410	Serine	Amino acids, peptides and metabolites	106.05	0.57595	8.51628	1.27592e+06	1.87398e+07	7.27277			1.87398e+07	7.27277	0.0663522	7.58969	0.0477541	28	11.7
QC	QC	32_nEpE_M21_06_3_QC_QC_QC	MVA_UVA	192	410	Serine	Amino acids, peptides and metabolites	106.05	0.665137	8.49483	1.22641e+06	1.68903e+07	7.22764			1.68903e+07	7.22764	0.0663522	7.55681	0.0477541	32	13.3
UM	UM	03_nEpE_M21_01_2_UM_UM_UM	MVA_UVA	192	410	Serine	Amino acids, peptides and metabolites	106.05	1.36357	8.51338	1227028	2.03044e+07	7.30759			2.03044e+07	7.30759	0.0315457	7.74016	0.227949	3	1.3
UM	UM	13_nEpE_M21_02_2_UM_UM_UM	MVA_UVA	192	410	Serine	Amino acids, peptides and metabolites	106.05	2.7101	8.51313	1.29549e+06	1.9459e+07	7.28912			1.9459e+07	7.28912	0.0315457	7.72186	0.227949	13	5.4
UM	UM	18_nEpE_M21_03_2_UM_UM_UM	MVA_UVA	192	410	Serine	Amino acids, peptides and metabolites	106.05	2.49699	8.58102	1.29091e+06	2.05537e+07	7.31289			2.05537e+07	7.31289	0.0315457	7.60313	0.227949	18	7.5
UM	UM	23_nEpE_M21_04_2_UM_UM_UM	MVA_UVA	192	410	Serine	Amino acids, peptides and metabolites	106.05	1.72801	8.56005	1426418	2.06272e+07	7.31444			2.06272e+07	7.31444	0.0315457	7.5613	0.227949	23	9.6
UM	UM	31_nEpE_M21_05_2_UM_UM_UM	MVA_UVA	192	410	Serine	Amino acids, peptides and metabolites	106.05	0.938461	8.52495	1.15406e+06	1.99187e+07	7.29926			1.99187e+07	7.29926	0.0315457	7.5333	0.227949	31	12.9
UM	UM	33_nEpE_M21_06_2_UM_UM_UM	MVA_UVA	192	410	Serine	Amino acids, peptides and metabolites	106.05	1.06496	8.58618	1.12398e+06	1.90531e+07	7.27997			1.90531e+07	7.27997	0.0315457	7.52131	0.227949	33	13.8
BL	blank	01_nEpE_M21_00_1_Blank_BL_BL	MVA_UVA	192	410	Serine	Amino acids, peptides and metabolites	106.05	1.63473	9.09515	2157.82	42061.1	4.62388			42061.1	4.62388	0.525547	8.57995	0.324698	1	0.4
BL	blank	04_nEpE_M21_01_1_Blank_BL_BL	MVA_UVA	192	410	Serine	Amino acids, peptides and metabolites	106.05	1.78969	9.25997	3721.31	88488.8	4.94689			88488.8	4.94689	0.525547	8.37685	0.324698	4	1.7
BL	blank	14_nEpE_M21_02_1_Blank_BL_BL	MVA_UVA	192	410	Serine	Amino acids, peptides and metabolites	106.05	3.3462	8.77663	3739.15	121161	5.08336			121161	5.08336	0.525547	8.54514	0.324698	14	5.8
BL	blank	24_nEpE_M21_03_1_Blank_BL_BL	MVA_UVA	192	410	Serine	Amino acids, peptides and metabolites	106.05	2.15308	8.9991	3358.44	80540.4	4.90601			80540.4	4.90601	0.525547	8.29374	0.324698	24	10
BL	blank	34_nEpE_M21_04_1_Blank_BL_BL	MVA_UVA	192	410	Serine	Amino acids, peptides and metabolites	106.05	1.57776	8.94855	3978.31	187862	5.27384			187862	5.27384	0.525547	8.6566	0.324698	34	14.2
ExSolBlank	ExSolBlank	36_nEpE_M21_01_1_50pACN_BL_BL	MVA_UVA	192	410	Serine	Amino acids, peptides and metabolites	106.05	1.74351	8.9141	3663.37	134898	5.13			134898	5.13	0.84549	8.45295	0.315255	36	15
ExSolBlank	ExSolBlank	37_nEpE_M21_02_1_50pACN_BL_BL	MVA_UVA	192	410	Serine	Amino acids, peptides and metabolites	106.05	1.92369	9.32865	2521.35	22432.8	4.35088			22432.8	4.35088	0.84549	8.18763	0.315255	37	15.4
ExSolBlank	ExSolBlank	38_nEpE_M21_03_1_50pACN_BL_BL	MVA_UVA	192	410	Serine	Amino acids, peptides and metabolites	106.05	1.2005	9.40042	2741.41	50417.7	4.70258			50417.7	4.70258	0.84549	8.46032	0.315255	38	15.8
sham	sample	05_nEpE_M21_01_M0282_9010_sham_sham	MVA_UVA	202	432	Taurine	Amino acids, peptides and metabolites	124.007	15.7203	7.79838	38995632	8.20778e+08	8.91423		lower C13-Palmitic acid Peak	8.20778e+08	8.91423	0.150883	9.32113	0.140993	5	2.1
sham	sample	10_nEpE_M21_01_M0283_9011_sham_sham	MVA_UVA	202	432	Taurine	Amino acids, peptides and metabolites	124.007	16.5974	7.72237	40218752	9.28074e+08	8.96758			9.28074e+08	8.96758	0.150883	9.38705	0.140993	10	4.2
sham	sample	17_nEpE_M21_01_M0279_9001_sham_sham	MVA_UVA	202	432	Taurine	Amino acids, peptides and metabolites	124.007	16.4264	7.8514	36373712	9.56403e+08	8.98064			9.56403e+08	8.98064	0.150883	9.35422	0.140993	17	7.1
sham	sample	20_nEpE_M21_01_M0281_9004_sham_sham	MVA_UVA	202	432	Taurine	Amino acids, peptides and metabolites	124.007	16.1512	7.81957	28056676	6.79721e+08	8.83233			6.79721e+08	8.83233	0.150883	9.24877	0.140993	20	8.3
sham	sample	26_nEpE_M21_01_M0280_9003_sham_sham	MVA_UVA	202	432	Taurine	Amino acids, peptides and metabolites	124.007	15.1661	7.81815	34408340	7.68877e+08	8.88586		chromatographic problems	7.68877e+08	8.88586	0.150883	9.33831	0.140993	26	10.8
sham	sample	30_nEpE_M21_01_M0290_9042_sham_sham	MVA_UVA	202	432	Taurine	Amino acids, peptides and metabolites	124.007	14.9926	7.82213	25643502	6.69871e+08	8.82599		according to xylazine- and Ketamine- peak not sham	6.69871e+08	8.82599	0.150883	9.22476	0.140993	30	12.5
STP	sample	06_nEpE_M21_01_M0278_3980_STP_STP	MVA_UVA	202	432	Taurine	Amino acids, peptides and metabolites	124.007	16.1876	7.71207	44649800	1.03676e+09	9.01568			1.03676e+09	9.01568	0.168467	9.35571	0.144327	6	2.5
STP	sample	09_nEpE_M21_01_M0277_3952_STP_STP	MVA_UVA	202	432	Taurine	Amino acids, peptides and metabolites	124.007	16.5383	7.7498	53150096	1.15576e+09	9.06287			1.15576e+09	9.06287	0.168467	9.3923	0.144327	9	3.8
STP	sample	15_nEpE_M21_01_M0275_268_STP_STP	MVA_UVA	202	432	Taurine	Amino acids, peptides and metabolites	124.007	16.7117	7.81638	37191184	7.23405e+08	8.85938		according to non-xylazine and non-Ketamine peak not STP	7.23405e+08	8.85938	0.168467	9.21769	0.144327	15	6.3
STP	sample	21_nEpE_M21_01_M0274_105_STP_STP	MVA_UVA	202	432	Taurine	Amino acids, peptides and metabolites	124.007	15.9887	7.81897	36282032	9.08783e+08	8.95846			9.08783e+08	8.95846	0.168467	9.32896	0.144327	21	8.8
STP	sample	27_nEpE_M21_01_M0276_304_STP_STP	MVA_UVA	202	432	Taurine	Amino acids, peptides and metabolites	124.007	15.211	7.74763	40717700	1.02871e+09	9.01229			1.02871e+09	9.01229	0.168467	9.30744	0.144327	27	11.3
TP	sample	07_nEpE_M21_01_M0288_9035_TP_TP	MVA_UVA	202	432	Taurine	Amino acids, peptides and metabolites	124.007	16.2051	7.83762	42346272	1.03049e+09	9.01304			1.03049e+09	9.01304	0.166333	9.46476	0.195191	7	2.9
TP	sample	11_nEpE_M21_01_M0284_9028_TP_TP	MVA_UVA	202	432	Taurine	Amino acids, peptides and metabolites	124.007	16.5874	7.84087	32506848	7.36342e+08	8.86708			7.36342e+08	8.86708	0.166333	9.23641	0.195191	11	4.6
TP	sample	16_nEpE_M21_01_M0286_9030_TP_TP	MVA_UVA	202	432	Taurine	Amino acids, peptides and metabolites	124.007	16.2357	7.74853	36594396	9.53807e+08	8.97946			9.53807e+08	8.97946	0.166333	9.38511	0.195191	16	6.7
TP	sample	19_nEpE_M21_01_M0289_9036_TP_TP	MVA_UVA	202	432	Taurine	Amino acids, peptides and metabolites	124.007	16.2676	7.83608	43628740	1.10321e+09	9.04266	exclude	outlier behaviour untargeted + targeted analysis			0.166333		0.195191	19	7.9
TP	sample	25_nEpE_M21_01_M0287_9032_TP_TP	MVA_UVA	202	432	Taurine	Amino acids, peptides and metabolites	124.007	15.3871	7.83808	27659352	7.22353e+08	8.85875			7.22353e+08	8.85875	0.166333	9.31846	0.195191	25	10.4
TP	sample	29_nEpE_M21_01_M0285_9029_TP_TP	MVA_UVA	202	432	Taurine	Amino acids, peptides and metabolites	124.007	15.057	7.76882	43021196	9.98727e+08	8.99945			9.98727e+08	8.99945	0.166333	9.40907	0.195191	29	12.1
QC	QC	02_nEpE_M21_01_3_QC_QC_QC	MVA_UVA	202	432	Taurine	Amino acids, peptides and metabolites	124.007	15.6224	7.8706	46405532	1.02814e+09	9.01205			1.02814e+09	9.01205	0.127793	9.36467	0.161604	2	0.8
QC	QC	08_nEpE_M21_02_3_QC_QC_QC	MVA_UVA	202	432	Taurine	Amino acids, peptides and metabolites	124.007	16.4742	7.86068	40349700	9.59231e+08	8.98192			9.59231e+08	8.98192	0.127793	9.31998	0.161604	8	3.3
QC	QC	12_nEpE_M21_03_3_QC_QC_QC	MVA_UVA	202	432	Taurine	Amino acids, peptides and metabolites	124.007	16.6055	7.80928	31979886	8.05169e+08	8.90589			8.05169e+08	8.90589	0.127793	9.23321	0.161604	12	5
QC	QC	22_nEpE_M21_04_3_QC_QC_QC	MVA_UVA	202	432	Taurine	Amino acids, peptides and metabolites	124.007	15.7984	7.80278	32861670	8.23877e+08	8.91586			8.23877e+08	8.91586	0.127793	9.22209	0.161604	22	9.2
QC	QC	28_nEpE_M21_05_3_QC_QC_QC	MVA_UVA	202	432	Taurine	Amino acids, peptides and metabolites	124.007	15.1615	7.82518	36440528	7.68918e+08	8.88588			7.68918e+08	8.88588	0.127793	9.20281	0.161604	28	11.7
QC	QC	32_nEpE_M21_06_3_QC_QC_QC	MVA_UVA	202	432	Taurine	Amino acids, peptides and metabolites	124.007	15.1709	7.83098	31571592	7.62968e+08	8.88251			7.62968e+08	8.88251	0.127793	9.21168	0.161604	32	13.3
UM	UM	03_nEpE_M21_01_2_UM_UM_UM	MVA_UVA	202	432	Taurine	Amino acids, peptides and metabolites	124.007	15.6316	7.83542	209170	6.06113e+06	6.78255			6.06113e+06	6.78255	0.0554434	7.21513	0.222133	3	1.3
UM	UM	13_nEpE_M21_02_2_UM_UM_UM	MVA_UVA	202	432	Taurine	Amino acids, peptides and metabolites	124.007	16.6222	7.80947	249868	6.08511e+06	6.78427			6.08511e+06	6.78427	0.0554434	7.21701	0.222133	13	5.4
UM	UM	18_nEpE_M21_03_2_UM_UM_UM	MVA_UVA	202	432	Taurine	Amino acids, peptides and metabolites	124.007	16.1847	7.81827	273481	6.88101e+06	6.83765			6.88101e+06	6.83765	0.0554434	7.1279	0.222133	18	7.5
UM	UM	23_nEpE_M21_04_2_UM_UM_UM	MVA_UVA	202	432	Taurine	Amino acids, peptides and metabolites	124.007	15.5514	7.82627	277921	5.89505e+06	6.77049			5.89505e+06	6.77049	0.0554434	7.01735	0.222133	23	9.6
UM	UM	31_nEpE_M21_05_2_UM_UM_UM	MVA_UVA	202	432	Taurine	Amino acids, peptides and metabolites	124.007	14.8268	7.76407	237733	6.14911e+06	6.78881			6.14911e+06	6.78881	0.0554434	7.02285	0.222133	31	12.9
UM	UM	33_nEpE_M21_06_2_UM_UM_UM	MVA_UVA	202	432	Taurine	Amino acids, peptides and metabolites	124.007	14.9729	7.81955	230764	6.17314e+06	6.79051			6.17314e+06	6.79051	0.0554434	7.03185	0.222133	33	13.8
BL	blank	01_nEpE_M21_00_1_Blank_BL_BL	MVA_UVA	202	432	Taurine	Amino acids, peptides and metabolites	124.007										0.812729		0.722082	1	0.4
BL	blank	04_nEpE_M21_01_1_Blank_BL_BL	MVA_UVA	202	432	Taurine	Amino acids, peptides and metabolites	124.007	16.3933	7.72703	3860.97							0.812729		0.722082	4	1.7
BL	blank	14_nEpE_M21_02_1_Blank_BL_BL	MVA_UVA	202	432	Taurine	Amino acids, peptides and metabolites	124.007	17.3851	7.67757	6719.05	48237.6	4.68339			48237.6	4.68339	0.812729	8.14516	0.722082	14	5.8
BL	blank	24_nEpE_M21_03_1_Blank_BL_BL	MVA_UVA	202	432	Taurine	Amino acids, peptides and metabolites	124.007	16.2348	7.67277	14712.8							0.812729		0.722082	24	10
BL	blank	34_nEpE_M21_04_1_Blank_BL_BL	MVA_UVA	202	432	Taurine	Amino acids, peptides and metabolites	124.007	15.7707	7.76448	9798.66	178595	5.25187			178595	5.25187	0.812729	8.63463	0.722082	34	14.2
ExSolBlank	ExSolBlank	36_nEpE_M21_01_1_50pACN_BL_BL	MVA_UVA	202	432	Taurine	Amino acids, peptides and metabolites	124.007	15.703	8.50272	11621.8	171406	5.23403			171406	5.23403	0.198824	8.55697	0.88379	36	15
ExSolBlank	ExSolBlank	37_nEpE_M21_02_1_50pACN_BL_BL	MVA_UVA	202	432	Taurine	Amino acids, peptides and metabolites	124.007	15.7331	7.72388	13449.2	227486	5.35695			227486	5.35695	0.198824	9.1937	0.88379	37	15.4
ExSolBlank	ExSolBlank	38_nEpE_M21_03_1_50pACN_BL_BL	MVA_UVA	202	432	Taurine	Amino acids, peptides and metabolites	124.007	15.631	7.69462	7330.39							0.198824		0.88379	38	15.8
sham	sample	05_nEpE_M21_01_M0282_9010_sham_sham	MVA_UVA	653	479	Threonine, Homoserine	Amino acids, peptides and metabolites	120.066	2.14101	8.20582	1.5127e+06	1.71826e+07	7.23509		lower C13-Palmitic acid Peak	1.71826e+07	7.23509	0.167911	7.64199	0.136008	5	2.1
sham	sample	10_nEpE_M21_01_M0283_9011_sham_sham	MVA_UVA	653	479	Threonine, Homoserine	Amino acids, peptides and metabolites	120.066	3.28056	8.18592	1.65675e+06	2.09747e+07	7.3217			2.09747e+07	7.3217	0.167911	7.74116	0.136008	10	4.2
sham	sample	17_nEpE_M21_01_M0279_9001_sham_sham	MVA_UVA	653	479	Threonine, Homoserine	Amino acids, peptides and metabolites	120.066	3.41724	8.2032	1.86583e+06	2.24086e+07	7.35041			2.24086e+07	7.35041	0.167911	7.724	0.136008	17	7.1
sham	sample	20_nEpE_M21_01_M0281_9004_sham_sham	MVA_UVA	653	479	Threonine, Homoserine	Amino acids, peptides and metabolites	120.066	3.044	8.22832	1.16917e+06	1.44802e+07	7.16077			1.44802e+07	7.16077	0.167911	7.57721	0.136008	20	8.3
sham	sample	26_nEpE_M21_01_M0280_9003_sham_sham	MVA_UVA	653	479	Threonine, Homoserine	Amino acids, peptides and metabolites	120.066	2.43637	8.17058	1586548	1.59799e+07	7.20357		chromatographic problems	1.59799e+07	7.20357	0.167911	7.65602	0.136008	26	10.8
sham	sample	30_nEpE_M21_01_M0290_9042_sham_sham	MVA_UVA	653	479	Threonine, Homoserine	Amino acids, peptides and metabolites	120.066	1.97782	8.17415	2.18822e+06	2.01649e+07	7.3046		according to xylazine- and Ketamine- peak not sham	2.01649e+07	7.3046	0.167911	7.70337	0.136008	30	12.5
STP	sample	06_nEpE_M21_01_M0278_3980_STP_STP	MVA_UVA	653	479	Threonine, Homoserine	Amino acids, peptides and metabolites	120.066	2.52283	8.20658	838445	1.10065e+07	7.04165			1.10065e+07	7.04165	0.233572	7.38168	0.255675	6	2.5
STP	sample	09_nEpE_M21_01_M0277_3952_STP_STP	MVA_UVA	653	479	Threonine, Homoserine	Amino acids, peptides and metabolites	120.066	3.25185	8.18663	1.47281e+06	2.07759e+07	7.31756			2.07759e+07	7.31756	0.233572	7.647	0.255675	9	3.8
STP	sample	15_nEpE_M21_01_M0275_268_STP_STP	MVA_UVA	653	479	Threonine, Homoserine	Amino acids, peptides and metabolites	120.066	3.52949	8.16788	1.9573e+06	2.16997e+07	7.33645		according to non-xylazine and non-Ketamine peak not STP	2.16997e+07	7.33645	0.233572	7.69476	0.255675	15	6.3
STP	sample	21_nEpE_M21_01_M0274_105_STP_STP	MVA_UVA	653	479	Threonine, Homoserine	Amino acids, peptides and metabolites	120.066	2.77581	8.20068	1.70773e+06	2.00306e+07	7.30169			2.00306e+07	7.30169	0.233572	7.6722	0.255675	21	8.8
STP	sample	27_nEpE_M21_01_M0276_304_STP_STP	MVA_UVA	653	479	Threonine, Homoserine	Amino acids, peptides and metabolites	120.066	2.15154	8.18578	1.70628e+06	1.84747e+07	7.26658			1.84747e+07	7.26658	0.233572	7.56172	0.255675	27	11.3
TP	sample	07_nEpE_M21_01_M0288_9035_TP_TP	MVA_UVA	653	479	Threonine, Homoserine	Amino acids, peptides and metabolites	120.066	2.59378	8.16288	1822636	2.08822e+07	7.31978			2.08822e+07	7.31978	0.194765	7.77149	0.178531	7	2.9
TP	sample	11_nEpE_M21_01_M0284_9028_TP_TP	MVA_UVA	653	479	Threonine, Homoserine	Amino acids, peptides and metabolites	120.066	3.0554	8.19302	1.7724e+06	1.95804e+07	7.29182			1.95804e+07	7.29182	0.194765	7.66115	0.178531	11	4.6
TP	sample	16_nEpE_M21_01_M0286_9030_TP_TP	MVA_UVA	653	479	Threonine, Homoserine	Amino acids, peptides and metabolites	120.066	3.44234	8.21493	2.0427e+06	2.33812e+07	7.36887			2.33812e+07	7.36887	0.194765	7.77452	0.178531	16	6.7
TP	sample	19_nEpE_M21_01_M0289_9036_TP_TP	MVA_UVA	653	479	Threonine, Homoserine	Amino acids, peptides and metabolites	120.066	3.2423	8.15937	1.74702e+06	1.88377e+07	7.27503	exclude	outlier behaviour untargeted + targeted analysis			0.194765		0.178531	19	7.9
TP	sample	25_nEpE_M21_01_M0287_9032_TP_TP	MVA_UVA	653	479	Threonine, Homoserine	Amino acids, peptides and metabolites	120.066	2.00954	8.19068	1.40543e+06	1.33942e+07	7.12692			1.33942e+07	7.12692	0.194765	7.58663	0.178531	25	10.4
TP	sample	29_nEpE_M21_01_M0285_9029_TP_TP	MVA_UVA	653	479	Threonine, Homoserine	Amino acids, peptides and metabolites	120.066	1.78682	8.23267	1.82955e+06	2.19558e+07	7.34155			2.19558e+07	7.34155	0.194765	7.75118	0.178531	29	12.1
QC	QC	02_nEpE_M21_01_3_QC_QC_QC	MVA_UVA	653	479	Threonine, Homoserine	Amino acids, peptides and metabolites	120.066	2.07694	8.25025	1.0206e+06	1.54296e+07	7.18835			1.54296e+07	7.18835	0.126007	7.54097	0.0954563	2	0.8
QC	QC	08_nEpE_M21_02_3_QC_QC_QC	MVA_UVA	653	479	Threonine, Homoserine	Amino acids, peptides and metabolites	120.066	3.12709	8.21272	1.75766e+06	1.87339e+07	7.27263			1.87339e+07	7.27263	0.126007	7.61069	0.0954563	8	3.3
QC	QC	12_nEpE_M21_03_3_QC_QC_QC	MVA_UVA	653	479	Threonine, Homoserine	Amino acids, peptides and metabolites	120.066	3.3507	8.21905	1.73732e+06	1.97698e+07	7.296			1.97698e+07	7.296	0.126007	7.62333	0.0954563	12	5
QC	QC	22_nEpE_M21_04_3_QC_QC_QC	MVA_UVA	653	479	Threonine, Homoserine	Amino acids, peptides and metabolites	120.066	2.88174	8.18305	1.80707e+06	2.12647e+07	7.32766			2.12647e+07	7.32766	0.126007	7.63389	0.0954563	22	9.2
QC	QC	28_nEpE_M21_05_3_QC_QC_QC	MVA_UVA	653	479	Threonine, Homoserine	Amino acids, peptides and metabolites	120.066	1.96664	8.17773	2210256	2.22386e+07	7.34711			2.22386e+07	7.34711	0.126007	7.66403	0.0954563	28	11.7
QC	QC	32_nEpE_M21_06_3_QC_QC_QC	MVA_UVA	653	479	Threonine, Homoserine	Amino acids, peptides and metabolites	120.066	2.21058	8.21293	1.81502e+06	1.81028e+07	7.25775			1.81028e+07	7.25775	0.126007	7.58692	0.0954563	32	13.3
UM	UM	03_nEpE_M21_01_2_UM_UM_UM	MVA_UVA	653	479	Threonine, Homoserine	Amino acids, peptides and metabolites	120.066	2.45473	8.1891	2.15589e+06	2.86656e+07	7.45736			2.86656e+07	7.45736	0.0351124	7.88994	0.207686	3	1.3
UM	UM	13_nEpE_M21_02_2_UM_UM_UM	MVA_UVA	653	479	Threonine, Homoserine	Amino acids, peptides and metabolites	120.066	3.70268	8.1908	1.7464e+06	2.79389e+07	7.44621			2.79389e+07	7.44621	0.0351124	7.87895	0.207686	13	5.4
UM	UM	18_nEpE_M21_03_2_UM_UM_UM	MVA_UVA	653	479	Threonine, Homoserine	Amino acids, peptides and metabolites	120.066	3.45872	8.22818	1983157	3.09427e+07	7.49056			3.09427e+07	7.49056	0.0351124	7.7808	0.207686	18	7.5
UM	UM	23_nEpE_M21_04_2_UM_UM_UM	MVA_UVA	653	479	Threonine, Homoserine	Amino acids, peptides and metabolites	120.066	2.8591	8.20732	1.7524e+06	2.94011e+07	7.46836			2.94011e+07	7.46836	0.0351124	7.71523	0.207686	23	9.6
UM	UM	31_nEpE_M21_05_2_UM_UM_UM	MVA_UVA	653	479	Threonine, Homoserine	Amino acids, peptides and metabolites	120.066	2.0151	8.2023	1.92316e+06	2.94802e+07	7.46953			2.94802e+07	7.46953	0.0351124	7.70357	0.207686	31	12.9
UM	UM	33_nEpE_M21_06_2_UM_UM_UM	MVA_UVA	653	479	Threonine, Homoserine	Amino acids, peptides and metabolites	120.066	2.24113	8.2016	1.80435e+06	2.87288e+07	7.45832			2.87288e+07	7.45832	0.0351124	7.69966	0.207686	33	13.8
BL	blank	01_nEpE_M21_00_1_Blank_BL_BL	MVA_UVA	653	479	Threonine, Homoserine	Amino acids, peptides and metabolites	120.066	2.99167	8.83242	4023.47	87932.8	4.94415			87932.8	4.94415	0.0906876	8.90022	0.730922	1	0.4
BL	blank	04_nEpE_M21_01_1_Blank_BL_BL	MVA_UVA	653	479	Threonine, Homoserine	Amino acids, peptides and metabolites	120.066	3.14046	9.22753	4901.38							0.0906876		0.730922	4	1.7
BL	blank	14_nEpE_M21_02_1_Blank_BL_BL	MVA_UVA	653	479	Threonine, Homoserine	Amino acids, peptides and metabolites	120.066	4.49448	9.348	5986.16							0.0906876		0.730922	14	5.8
BL	blank	24_nEpE_M21_03_1_Blank_BL_BL	MVA_UVA	653	479	Threonine, Homoserine	Amino acids, peptides and metabolites	120.066	3.42186	7.84503	6907.47	100059	5.00026			100059	5.00026	0.0906876	8.38798	0.730922	24	10
BL	blank	34_nEpE_M21_04_1_Blank_BL_BL	MVA_UVA	653	479	Threonine, Homoserine	Amino acids, peptides and metabolites	120.066	3.04232	8.13133	7869.2	105192	5.02198			105192	5.02198	0.0906876	8.40475	0.730922	34	14.2
ExSolBlank	ExSolBlank	36_nEpE_M21_01_1_50pACN_BL_BL	MVA_UVA	653	479	Threonine, Homoserine	Amino acids, peptides and metabolites	120.066	3.29039	8.64885	6570.31	58750.3	4.76901			58750.3	4.76901	0.263906	8.09196	0.923355	36	15
ExSolBlank	ExSolBlank	37_nEpE_M21_02_1_50pACN_BL_BL	MVA_UVA	653	479	Threonine, Homoserine	Amino acids, peptides and metabolites	120.066	3.08593	8.52417	3600.66	85707.6	4.93302			85707.6	4.93302	0.263906	8.76976	0.923355	37	15.4
ExSolBlank	ExSolBlank	38_nEpE_M21_03_1_50pACN_BL_BL	MVA_UVA	653	479	Threonine, Homoserine	Amino acids, peptides and metabolites	120.066	3.08641	8.00027	4124.36							0.263906		0.923355	38	15.8
sham	sample	05_nEpE_M21_01_M0282_9010_sham_sham	MVA_UVA	215	448	Tryptophan	Amino acids, peptides and metabolites	205.097	5.70979	6.70583	882333	1.10582e+07	7.04368		lower C13-Palmitic acid Peak	1.10582e+07	7.04368	0.25239	7.45059	0.247824	5	2.1
sham	sample	10_nEpE_M21_01_M0283_9011_sham_sham	MVA_UVA	215	448	Tryptophan	Amino acids, peptides and metabolites	205.097	6.37225	6.72037	1.06224e+06	1.37416e+07	7.13804			1.37416e+07	7.13804	0.25239	7.5575	0.247824	10	4.2
sham	sample	17_nEpE_M21_01_M0279_9001_sham_sham	MVA_UVA	215	448	Tryptophan	Amino acids, peptides and metabolites	205.097	6.84064	6.76042	828905	1.14006e+07	7.05693			1.14006e+07	7.05693	0.25239	7.43051	0.247824	17	7.1
sham	sample	20_nEpE_M21_01_M0281_9004_sham_sham	MVA_UVA	215	448	Tryptophan	Amino acids, peptides and metabolites	205.097	6.44484	6.75138	504482	7.03466e+06	6.84724			7.03466e+06	6.84724	0.25239	7.26368	0.247824	20	8.3
sham	sample	26_nEpE_M21_01_M0280_9003_sham_sham	MVA_UVA	215	448	Tryptophan	Amino acids, peptides and metabolites	205.097	5.62944	6.7124	583153	8.56557e+06	6.93276		chromatographic problems	8.56557e+06	6.93276	0.25239	7.38521	0.247824	26	10.8
sham	sample	30_nEpE_M21_01_M0290_9042_sham_sham	MVA_UVA	215	448	Tryptophan	Amino acids, peptides and metabolites	205.097	5.44493	6.72623	629958	8.05788e+06	6.90622		according to xylazine- and Ketamine- peak not sham	8.05788e+06	6.90622	0.25239	7.30499	0.247824	30	12.5
STP	sample	06_nEpE_M21_01_M0278_3980_STP_STP	MVA_UVA	215	448	Tryptophan	Amino acids, peptides and metabolites	205.097	5.87175	6.68295	475340	6.08271e+06	6.7841			6.08271e+06	6.7841	0.304093	7.12413	0.280815	6	2.5
STP	sample	09_nEpE_M21_01_M0277_3952_STP_STP	MVA_UVA	215	448	Tryptophan	Amino acids, peptides and metabolites	205.097	6.72732	6.7439	562171	6.76799e+06	6.83046			6.76799e+06	6.83046	0.304093	7.1599	0.280815	9	3.8
STP	sample	15_nEpE_M21_01_M0275_268_STP_STP	MVA_UVA	215	448	Tryptophan	Amino acids, peptides and metabolites	205.097	6.8053	6.724	822056	1.08767e+07	7.0365		according to non-xylazine and non-Ketamine peak not STP	1.08767e+07	7.0365	0.304093	7.39481	0.280815	15	6.3
STP	sample	21_nEpE_M21_01_M0274_105_STP_STP	MVA_UVA	215	448	Tryptophan	Amino acids, peptides and metabolites	205.097	6.08922	6.71317	573940	7.20635e+06	6.85772			7.20635e+06	6.85772	0.304093	7.22822	0.280815	21	8.8
STP	sample	27_nEpE_M21_01_M0276_304_STP_STP	MVA_UVA	215	448	Tryptophan	Amino acids, peptides and metabolites	205.097	5.40922	6.70548	912490	1.17952e+07	7.07171			1.17952e+07	7.07171	0.304093	7.36685	0.280815	27	11.3
TP	sample	07_nEpE_M21_01_M0288_9035_TP_TP	MVA_UVA	215	448	Tryptophan	Amino acids, peptides and metabolites	205.097	6.09071	6.71817	582184	7.18656e+06	6.85652			7.18656e+06	6.85652	0.226554	7.30823	0.206611	7	2.9
TP	sample	11_nEpE_M21_01_M0284_9028_TP_TP	MVA_UVA	215	448	Tryptophan	Amino acids, peptides and metabolites	205.097	6.81031	6.71583	586694	7.62012e+06	6.88196			7.62012e+06	6.88196	0.226554	7.25129	0.206611	11	4.6
TP	sample	16_nEpE_M21_01_M0286_9030_TP_TP	MVA_UVA	215	448	Tryptophan	Amino acids, peptides and metabolites	205.097	6.81864	6.73378	594837	7.57101e+06	6.87915			7.57101e+06	6.87915	0.226554	7.2848	0.206611	16	6.7
TP	sample	19_nEpE_M21_01_M0289_9036_TP_TP	MVA_UVA	215	448	Tryptophan	Amino acids, peptides and metabolites	205.097	6.82175	6.74077	819456	1.06861e+07	7.02882	exclude	outlier behaviour untargeted + targeted analysis			0.226554		0.206611	19	7.9
TP	sample	25_nEpE_M21_01_M0287_9032_TP_TP	MVA_UVA	215	448	Tryptophan	Amino acids, peptides and metabolites	205.097	6.15033	6.72973	473396	6.18864e+06	6.7916			6.18864e+06	6.7916	0.226554	7.25131	0.206611	25	10.4
TP	sample	29_nEpE_M21_01_M0285_9029_TP_TP	MVA_UVA	215	448	Tryptophan	Amino acids, peptides and metabolites	205.097	5.32887	6.7043	868868	1.0931e+07	7.03866			1.0931e+07	7.03866	0.226554	7.44829	0.206611	29	12.1
QC	QC	02_nEpE_M21_01_3_QC_QC_QC	MVA_UVA	215	448	Tryptophan	Amino acids, peptides and metabolites	205.097	5.1619	6.73957	843829	1.12917e+07	7.05276			1.12917e+07	7.05276	0.142215	7.40538	0.176963	2	0.8
QC	QC	08_nEpE_M21_02_3_QC_QC_QC	MVA_UVA	215	448	Tryptophan	Amino acids, peptides and metabolites	205.097	6.68886	6.76242	742561	9.84734e+06	6.99332			9.84734e+06	6.99332	0.142215	7.33138	0.176963	8	3.3
QC	QC	12_nEpE_M21_03_3_QC_QC_QC	MVA_UVA	215	448	Tryptophan	Amino acids, peptides and metabolites	205.097	6.85386	6.74565	637333	8.578e+06	6.93339			8.578e+06	6.93339	0.142215	7.26071	0.176963	12	5
QC	QC	22_nEpE_M21_04_3_QC_QC_QC	MVA_UVA	215	448	Tryptophan	Amino acids, peptides and metabolites	205.097	6.36821	6.71087	758104	8.77807e+06	6.9434			8.77807e+06	6.9434	0.142215	7.24963	0.176963	22	9.2
QC	QC	28_nEpE_M21_05_3_QC_QC_QC	MVA_UVA	215	448	Tryptophan	Amino acids, peptides and metabolites	205.097	5.64017	6.72048	580240	7.82611e+06	6.89355			7.82611e+06	6.89355	0.142215	7.21047	0.176963	28	11.7
QC	QC	32_nEpE_M21_06_3_QC_QC_QC	MVA_UVA	215	448	Tryptophan	Amino acids, peptides and metabolites	205.097	5.42653	6.73168	608790	8.11617e+06	6.90935			8.11617e+06	6.90935	0.142215	7.23852	0.176963	32	13.3
UM	UM	03_nEpE_M21_01_2_UM_UM_UM	MVA_UVA	215	448	Tryptophan	Amino acids, peptides and metabolites	205.097	5.87973	6.719	1.60846e+06	2.11846e+07	7.32602			2.11846e+07	7.32602	0.0576793	7.75859	0.243411	3	1.3
UM	UM	13_nEpE_M21_02_2_UM_UM_UM	MVA_UVA	215	448	Tryptophan	Amino acids, peptides and metabolites	205.097	6.80935	6.72432	1.63455e+06	2.19599e+07	7.34163			2.19599e+07	7.34163	0.0576793	7.77437	0.243411	13	5.4
UM	UM	18_nEpE_M21_03_2_UM_UM_UM	MVA_UVA	215	448	Tryptophan	Amino acids, peptides and metabolites	205.097	7.13275	6.72	2.04612e+06	2.30527e+07	7.36272			2.30527e+07	7.36272	0.0576793	7.65297	0.243411	18	7.5
UM	UM	23_nEpE_M21_04_2_UM_UM_UM	MVA_UVA	215	448	Tryptophan	Amino acids, peptides and metabolites	205.097	6.48309	6.71615	1.67437e+06	2.18509e+07	7.33947			2.18509e+07	7.33947	0.0576793	7.58633	0.243411	23	9.6
UM	UM	31_nEpE_M21_05_2_UM_UM_UM	MVA_UVA	215	448	Tryptophan	Amino acids, peptides and metabolites	205.097	5.58534	6.70713	1.62644e+06	2.1352e+07	7.32944			2.1352e+07	7.32944	0.0576793	7.56348	0.243411	31	12.9
UM	UM	33_nEpE_M21_06_2_UM_UM_UM	MVA_UVA	215	448	Tryptophan	Amino acids, peptides and metabolites	205.097	6.07171	6.73317	1468265	1.93087e+07	7.28575			1.93087e+07	7.28575	0.0576793	7.52709	0.243411	33	13.8
BL	blank	01_nEpE_M21_00_1_Blank_BL_BL	MVA_UVA	215	448	Tryptophan	Amino acids, peptides and metabolites	205.097	5.62795	6.83792	1830.71							0.270656		0.384676	1	0.4
BL	blank	04_nEpE_M21_01_1_Blank_BL_BL	MVA_UVA	215	448	Tryptophan	Amino acids, peptides and metabolites	205.097	5.31631	6.28382	1508.53							0.270656		0.384676	4	1.7
BL	blank	14_nEpE_M21_02_1_Blank_BL_BL	MVA_UVA	215	448	Tryptophan	Amino acids, peptides and metabolites	205.097	7.13079	6.19193	1296.73	17502.5	4.2431			17502.5	4.2431	0.270656	7.70488	0.384676	14	5.8
BL	blank	24_nEpE_M21_03_1_Blank_BL_BL	MVA_UVA	215	448	Tryptophan	Amino acids, peptides and metabolites	205.097	6.23057	6.30883	1427.54	11879.3	4.07479			11879.3	4.07479	0.270656	7.46251	0.384676	24	10
BL	blank	34_nEpE_M21_04_1_Blank_BL_BL	MVA_UVA	215	448	Tryptophan	Amino acids, peptides and metabolites	205.097	4.77072	6.24368	1374.23							0.270656		0.384676	34	14.2
ExSolBlank	ExSolBlank	36_nEpE_M21_01_1_50pACN_BL_BL	MVA_UVA	215	448	Tryptophan	Amino acids, peptides and metabolites	205.097	6.49841	6.42775	735.047	1542.49	3.18822			1542.49	3.18822		6.51117		36	15
ExSolBlank	ExSolBlank	37_nEpE_M21_02_1_50pACN_BL_BL	MVA_UVA	215	448	Tryptophan	Amino acids, peptides and metabolites	205.097													37	15.4
ExSolBlank	ExSolBlank	38_nEpE_M21_03_1_50pACN_BL_BL	MVA_UVA	215	448	Tryptophan	Amino acids, peptides and metabolites	205.097													38	15.8
sham	sample	05_nEpE_M21_01_M0282_9010_sham_sham	MVA_UVA	216	449	Tyrosine	Amino acids, peptides and metabolites	180.067	10.1387	7.39237	158606	2.57207e+06	6.41028		lower C13-Palmitic acid Peak	2.57207e+06	6.41028	0.283632	6.81719	0.256539	5	2.1
sham	sample	10_nEpE_M21_01_M0283_9011_sham_sham	MVA_UVA	216	449	Tyrosine	Amino acids, peptides and metabolites	180.067	10.7609	7.37347	275747	4.28587e+06	6.63204			4.28587e+06	6.63204	0.283632	7.0515	0.256539	10	4.2
sham	sample	17_nEpE_M21_01_M0279_9001_sham_sham	MVA_UVA	216	449	Tyrosine	Amino acids, peptides and metabolites	180.067	10.364	7.41792	299862	4.73647e+06	6.67545			4.73647e+06	6.67545	0.283632	7.04904	0.256539	17	7.1
sham	sample	20_nEpE_M21_01_M0281_9004_sham_sham	MVA_UVA	216	449	Tyrosine	Amino acids, peptides and metabolites	180.067	10.2395	7.38417	129656	2.3494e+06	6.37096			2.3494e+06	6.37096	0.283632	6.7874	0.256539	20	8.3
sham	sample	26_nEpE_M21_01_M0280_9003_sham_sham	MVA_UVA	216	449	Tyrosine	Amino acids, peptides and metabolites	180.067	9.37232	7.38163	171401	3.02071e+06	6.48011		chromatographic problems	3.02071e+06	6.48011	0.283632	6.93256	0.256539	26	10.8
sham	sample	30_nEpE_M21_01_M0290_9042_sham_sham	MVA_UVA	216	449	Tyrosine	Amino acids, peptides and metabolites	180.067	8.96542	7.38462	177048	3.18929e+06	6.50369		according to xylazine- and Ketamine- peak not sham	3.18929e+06	6.50369	0.283632	6.90247	0.256539	30	12.5
STP	sample	06_nEpE_M21_01_M0278_3980_STP_STP	MVA_UVA	216	449	Tyrosine	Amino acids, peptides and metabolites	180.067	10.0759	7.41687	96164	1.77808e+06	6.24995			1.77808e+06	6.24995	0.263251	6.58999	0.268108	6	2.5
STP	sample	09_nEpE_M21_01_M0277_3952_STP_STP	MVA_UVA	216	449	Tyrosine	Amino acids, peptides and metabolites	180.067	10.708	7.37178	103366	1.8546e+06	6.26825			1.8546e+06	6.26825	0.263251	6.59769	0.268108	9	3.8
STP	sample	15_nEpE_M21_01_M0275_268_STP_STP	MVA_UVA	216	449	Tyrosine	Amino acids, peptides and metabolites	180.067	10.7285	7.4393	196836	3.02709e+06	6.48102		according to non-xylazine and non-Ketamine peak not STP	3.02709e+06	6.48102	0.263251	6.83933	0.268108	15	6.3
STP	sample	21_nEpE_M21_01_M0274_105_STP_STP	MVA_UVA	216	449	Tyrosine	Amino acids, peptides and metabolites	180.067	10.0167	7.3836	86064	1.73657e+06	6.23969			1.73657e+06	6.23969	0.263251	6.61019	0.268108	21	8.8
[truncated: 7,464 more rows]

## Sheet: per-sample
Sample_name	group	Time_hours	Sample_code	Date_of _sampling	Sample_amount_mg	species	matrix	treatment	treatment_duration_days	Animal_Weight_g	LVEDD_mm	FS_%	PCA component R²(1) 24.1% (scores)	PCA component R²(2) 12.9% (scores)	PCA component R²(3) 11.1% (scores)	PCA component R²(4) 9.2% (scores)	PCA component R²(5) 7.5% (scores)	PCA component R²(6) 7.1% (scores)	MVA_UVA.104.Guanosine.LOG_Peakarea_med-normed_outliers-excluded	MVA_UVA.105.Guanosine monophosphate.LOG_Peakarea_med-normed_outliers-excluded	MVA_UVA.108.Hexose.LOG_Peakarea_med-normed_outliers-excluded	MVA_UVA.111.Hippuric acid.LOG_Peakarea_med-normed_outliers-excluded	MVA_UVA.114.Homocysteine.LOG_Peakarea_med-normed_outliers-excluded	MVA_UVA.117.Hypoxanthine.LOG_Peakarea_med-normed_outliers-excluded	MVA_UVA.119.Inosine.LOG_Peakarea_med-normed_outliers-excluded	MVA_UVA.120.IMP (Inosinic acid).LOG_Peakarea_med-normed_outliers-excluded	MVA_UVA.123.Kynurenine.LOG_Peakarea_med-normed_outliers-excluded	MVA_UVA.124.Lactic acid.LOG_Peakarea_med-normed_outliers-excluded	MVA_UVA.125.L-Cystathionine.LOG_Peakarea_med-normed_outliers-excluded	MVA_UVA.126.Leucine, Isoleucine.LOG_Peakarea_med-normed_outliers-excluded	MVA_UVA.129.Lysine.LOG_Peakarea_med-normed_outliers-excluded	MVA_UVA.134.Mannitol, Sorbitol.LOG_Peakarea_med-normed_outliers-excluded	MVA_UVA.136.Methionine.LOG_Peakarea_med-normed_outliers-excluded	MVA_UVA.142.NAD.LOG_Peakarea_med-normed_outliers-excluded	MVA_UVA.145.NADH.LOG_Peakarea_med-normed_outliers-excluded	MVA_UVA.146.NADP.LOG_Peakarea_med-normed_outliers-excluded	MVA_UVA.148.NADPH.LOG_Peakarea_med-normed_outliers-excluded	MVA_UVA.154.Niacinamide.LOG_Peakarea_med-normed_outliers-excluded	MVA_UVA.157.Ornithine.LOG_Peakarea_med-normed_outliers-excluded	MVA_UVA.160.Oxalic acid.LOG_Peakarea_med-normed_outliers-excluded	MVA_UVA.161.Oxidized-glutathione.LOG_Peakarea_med-normed_outliers-excluded	MVA_UVA.162.Oxoglutaric acid (a-Ketoglutarate, KG).LOG_Peakarea_med-normed_outliers-excluded	MVA_UVA.171.Pantothenic acid.LOG_Peakarea_med-normed_outliers-excluded	MVA_UVA.176.Phenylalanine.LOG_Peakarea_med-normed_outliers-excluded	MVA_UVA.177.Phosphocholine.LOG_Peakarea_med-normed_outliers-excluded	MVA_UVA.178.Phosphocreatine.LOG_Peakarea_med-normed_outliers-excluded	MVA_UVA.179.Phosphoenolpyruvic acid.LOG_Peakarea_med-normed_outliers-excluded	MVA_UVA.183.Proline.LOG_Peakarea_med-normed_outliers-excluded	MVA_UVA.188.Pyroglutamic acid.LOG_Peakarea_med-normed_outliers-excluded
[truncated: 16 more rows]
[truncated: 199 more columns]

[truncated: 1 more sheets: Table legend]
