# Supplementary material for: Tachycardiomyopathy entails a dysfunctional pattern of interrelated mitochondrial functions
Source: Basic Res Cardiol. 2022 Sep 6;117(1):45. doi: 10.1007/s00395-022-00949-0 (PMC9448689; doi:10.1007/s00395-022-00949-0)
Supplement: Supplementary file 3 — Supplementary file3 (XLSX 22887 KB) [file 395_2022_949_MOESM3_ESM.xlsx]

## Sheet: MANOVA_per_metabolite
model_Nr	JR_ID	Metabolite_Name	Metabolite_Class	Group_comparison	Pathway	Number_Metabolites_in_Pathway	Pathway_p-Value	Pathway_p-Value_Significance	DF_Group_Pathway	Pillai_Pathway	approx F_Pathway	num Df_Pathway	den DF_Pathway	Df_Residuals_Pathway	DF_Group_Metabolite	Group_Sum Sq_Metabolite	Mean Sq_Metabolite	F value_Metabolite	Pr(>F)_Metabolite	Metabolite_p-Value_Significance	Residuals_Group_Metabolite	Sum Sq_Residuals_Metabolite	Mean Sq_Residuals_Metabolite	Metabolite_Status_used
7	16	Acetyl-CoA	Energy metabolism	SHAM vs TCM	AA_Pathways	33	residuals have rank 10< 33	not significant							1	0.8298	0.82983	2.3826	0.1537	not significant	10	3.4829	0.34829	MVA and UVA metabolites
7	22	Adenosylhomocysteine	Carbohydrates and conjugates	SHAM vs TCM	AA_Pathways	33	residuals have rank 10< 33	not significant							1	0.015516	0.015516	1.2274	0.2938	not significant	10	0.126407	0.012641	MVA and UVA metabolites
7	55	Citrulline	Amino acids, peptides and metabolites	SHAM vs TCM	AA_Pathways	33	residuals have rank 10< 33	not significant							1	0.0042	0.004198	0.0793	0.784	not significant	10	0.52956	0.052956	MVA and UVA metabolites
7	512	2-Keto-L-gluconate	Carbohydrates and conjugates	SHAM vs TCM	Other	13	residuals have rank 10< 13	not significant							1	0.66412	0.66412	41.292	7.577e-05	highly significant	10	0.16083	0.01608	MVA and UVA metabolites
7	91	Glutathione	Energy metabolism	SHAM vs TCM	AA_Pathways	33	residuals have rank 10< 33	not significant							1	0.000168	0.000168	0.0528	0.823	not significant	10	0.031846	0.0031846	MVA and UVA metabolites
7	128	Lysine	Amino acids, peptides and metabolites	SHAM vs TCM	AA_Pathways	33	residuals have rank 10< 33	not significant							1	0.00392	0.0039196	0.302	0.5947	not significant	10	0.12979	0.0129787	MVA and UVA metabolites
7	136	Methionine	Amino acids, peptides and metabolites	SHAM vs TCM	AA_Pathways	33	residuals have rank 10< 33	not significant							1	0.022167	0.022167	2.0067	0.187	not significant	10	0.110465	0.011047	MVA and UVA metabolites
7	162	Oxoglutaric acid (a-Ketoglutarate, KG)	Energy metabolism	SHAM vs TCM	AA_Pathways	33	residuals have rank 10< 33	not significant							1	0.12622	0.126223	1.353	0.2718	not significant	10	0.93289	0.093289	MVA and UVA metabolites
7	477	3-Hydroxyphenylacetic acid	Others	SHAM vs TCM	NA	26	residuals have rank 3< 26	not significant							1	3.2267	3.2267	18.502	0.02312	significant	3	0.5232	0.1744	MVA and UVA metabolites
7	217	UDP	Nucleotides and metabolites	SHAM vs TCM	AA_Pathways	33	residuals have rank 10< 33	not significant							1	0.01377	0.013768	0.1449	0.7115	not significant	10	0.95048	0.095048	MVA and UVA metabolites
7	523	Acetyllysine	Amino acids, peptides and metabolites	SHAM vs TCM	Other	13	residuals have rank 10< 13	not significant							1	0.12158	0.121579	5.6923	0.03823	significant	10	0.21358	0.021358	MVA and UVA metabolites
7	434	Tryptophan	Amino acids, peptides and metabolites	SHAM vs TCM	AA_Pathways	33	residuals have rank 10< 33	not significant							1	0.00056	0.000561	0.0156	0.9029	not significant	10	0.35845	0.035845	MVA and UVA metabolites
7	332	Alanine	Amino acids, peptides and metabolites	SHAM vs TCM	AA_Pathways	33	residuals have rank 10< 33	not significant							1	0.027733	0.0277332	21.931	0.0008635	highly significant	10	0.012646	0.0012646	MVA and UVA metabolites
7	438	Ornithine	Amino acids, peptides and metabolites	SHAM vs TCM	AA_Pathways	33	residuals have rank 10< 33	not significant							1	0.024959	0.024959	1.762	0.2139	not significant	10	0.141654	0.014165	MVA and UVA metabolites
7	445	Glycine	Amino acids, peptides and metabolites	SHAM vs TCM	AA_Pathways	33	residuals have rank 10< 33	not significant							1	0.00963	0.0096302	1.6535	0.2275	not significant	10	0.058241	0.0058241	MVA and UVA metabolites
7	450	Proline	Amino acids, peptides and metabolites	SHAM vs TCM	AA_Pathways	33	residuals have rank 10< 33	not significant							1	0.01454	0.01454	0.8924	0.3671	not significant	10	0.16293	0.016293	MVA and UVA metabolites
7	451	Valine	Amino acids, peptides and metabolites	SHAM vs TCM	AA_Pathways	33	residuals have rank 10< 33	not significant							1	0.000425	0.0004248	0.0174	0.8978	not significant	10	0.244661	0.0244661	MVA and UVA metabolites
7	332	Alanine	Amino acids, peptides and metabolites	SHAM vs TCM	Glutathione_Metabolism	9	0.3906	not significant	1	0.89578	1.91	9	2	10	1	0.027733	0.0277332	21.931	0.0008635	highly significant	10	0.012646	0.0012646	MVA and UVA metabolites
8	332	Alanine	Amino acids, peptides and metabolites	SHAM vs TCM	AA_Pathways	28	residuals have rank 10< 28	not significant							1	0.027733	0.0277332	21.931	0.0008635	highly significant	10	0.012646	0.0012646	only MVA metabolites
7	457	Glutamic acid	Amino acids, peptides and metabolites	SHAM vs TCM	AA_Pathways	33	residuals have rank 10< 33	not significant							1	0.018627	0.0186265	2.524	0.1432	not significant	10	0.073798	0.0073798	MVA and UVA metabolites
8	332	Alanine	Amino acids, peptides and metabolites	SHAM vs TCM	Glutathione_Metabolism	6	0.08328	slight significance	1	0.8191	3.7732	6	5	10	1	0.027733	0.0277332	21.931	0.0008635	highly significant	10	0.012646	0.0012646	only MVA metabolites
7	459	Phenylalanine	Amino acids, peptides and metabolites	SHAM vs TCM	AA_Pathways	33	residuals have rank 10< 33	not significant							1	0.000126	0.0001265	0.0245	0.8787	not significant	10	0.051565	0.0051565	MVA and UVA metabolites
7	462	Arginine	Amino acids, peptides and metabolites	SHAM vs TCM	AA_Pathways	33	residuals have rank 10< 33	not significant							1	0.02617	0.02617	1.1067	0.3176	not significant	10	0.23647	0.023647	MVA and UVA metabolites
7	524	Acetylphosphate	Others	SHAM vs TCM	AA_Pathways	33	residuals have rank 10< 33	not significant							1	0.032393	0.032393	1.0474	0.3302	not significant	10	0.309266	0.030927	MVA and UVA metabolites
7	525	Aminoadipic acid	Amino acids, peptides and metabolites	SHAM vs TCM	AA_Pathways	33	residuals have rank 10< 33	not significant							1	0.012785	0.012785	0.4996	0.4958	not significant	10	0.255895	0.02559	MVA and UVA metabolites
7	536	Histamine	Amino acids, peptides and metabolites	SHAM vs TCM	AA_Pathways	33	residuals have rank 10< 33	not significant							1	0.001752	0.0017521	0.0939	0.7655	not significant	10	0.186525	0.0186525	MVA and UVA metabolites
7	549	Oxidized-glutathione	Energy metabolism	SHAM vs TCM	AA_Pathways	33	residuals have rank 10< 33	not significant							1	0.000941	0.0009406	0.1365	0.7195	not significant	10	0.06889	0.006889	MVA and UVA metabolites
7	555	Putrescine	Others	SHAM vs TCM	AA_Pathways	33	residuals have rank 10< 33	not significant							1	0.000353	0.0003533	0.0398	0.8458	not significant	10	0.088726	0.0088726	MVA and UVA metabolites
7	558	UDP-N-acetyl-glucosamine	Nucleotides and metabolites	SHAM vs TCM	AA_Pathways	33	residuals have rank 10< 33	not significant							1	0.006485	0.0064845	0.445	0.5198	not significant	10	0.145728	0.0145728	MVA and UVA metabolites
7	560	N-Acetyl-L-aspartic acid	Amino acids, peptides and metabolites	SHAM vs TCM	AA_Pathways	33	residuals have rank 10< 33	not significant							1	0.029471	0.029471	2.06	0.1817	not significant	10	0.143068	0.014307	MVA and UVA metabolites
7	625	Aspartic acid	Amino acids, peptides and metabolites	SHAM vs TCM	AA_Pathways	33	residuals have rank 10< 33	not significant							1	0.011895	0.011895	0.7968	0.393	not significant	10	0.149287	0.014929	MVA and UVA metabolites
7	626	Leucine, Isoleucine	Amino acids, peptides and metabolites	SHAM vs TCM	AA_Pathways	33	residuals have rank 10< 33	not significant							1	0.000459	0.0004586	0.0232	0.882	not significant	10	0.197636	0.0197636	MVA and UVA metabolites
7	696	Threonine, Homoserine	Amino acids, peptides and metabolites	SHAM vs TCM	AA_Pathways	33	residuals have rank 10< 33	not significant							1	0.007356	0.007356	2.5391	0.1421	not significant	10	0.02897	0.0028971	MVA and UVA metabolites
7	465	AMP	Nucleotides and metabolites	SHAM vs TCM	Energy	12	residuals have rank 10< 12	not significant							1	0.036071	0.036071	11.996	0.006087	very significant	10	0.030069	0.003007	MVA and UVA metabolites
7	130	Malic acid	Energy metabolism	SHAM vs TCM	Citric_acid_cycle	5	0.5716	not significant	1	0.40893	0.83023	5	6	10	1	0.013309	0.013309	2.4458	0.1489	not significant	10	0.054415	0.0054415	MVA and UVA metabolites
7	199	Succinic acid	Energy metabolism	SHAM vs TCM	Citric_acid_cycle	5	0.5716	not significant	1	0.40893	0.83023	5	6	10	1	0.03093	0.030932	0.3396	0.573	not significant	10	0.91086	0.091086	MVA and UVA metabolites
7	527	cis-Aconitic acid	Others	SHAM vs TCM	Citric_acid_cycle	5	0.5716	not significant	1	0.40893	0.83023	5	6	10	1	0.001884	0.0018842	0.4197	0.5317	not significant	10	0.0449	0.00449	MVA and UVA metabolites
7	679	Citric acid / Isocitric acid	Energy metabolism	SHAM vs TCM	Citric_acid_cycle	5	0.5716	not significant	1	0.40893	0.83023	5	6	10	1	0.007746	0.0077457	0.9302	0.3575	not significant	10	0.083266	0.0083266	MVA and UVA metabolites
7	16	Acetyl-CoA	Energy metabolism	SHAM vs TCM	Citric_acid_cycle_extend	9	0.2392	not significant	1	0.94106	3.5479	9	2	10	1	0.8298	0.82983	2.3826	0.1537	not significant	10	3.4829	0.34829	MVA and UVA metabolites
7	56	Coenzyme A	Vitamins, Coenzymes, Cofactors	SHAM vs TCM	Citric_acid_cycle_extend	9	0.2392	not significant	1	0.94106	3.5479	9	2	10	1	0.01113	0.011127	0.2076	0.6584	not significant	10	0.5361	0.05361	MVA and UVA metabolites
8	465	AMP	Nucleotides and metabolites	SHAM vs TCM	Energy	6	0.07151	slight significance	1	0.8311	4.1007	6	5	10	1	0.036071	0.036071	11.996	0.006087	very significant	10	0.030069	0.003007	only MVA metabolites
7	130	Malic acid	Energy metabolism	SHAM vs TCM	Citric_acid_cycle_extend	9	0.2392	not significant	1	0.94106	3.5479	9	2	10	1	0.013309	0.013309	2.4458	0.1489	not significant	10	0.054415	0.0054415	MVA and UVA metabolites
7	162	Oxoglutaric acid (a-Ketoglutarate, KG)	Energy metabolism	SHAM vs TCM	Citric_acid_cycle_extend	9	0.2392	not significant	1	0.94106	3.5479	9	2	10	1	0.12622	0.126223	1.353	0.2718	not significant	10	0.93289	0.093289	MVA and UVA metabolites
7	199	Succinic acid	Energy metabolism	SHAM vs TCM	Citric_acid_cycle_extend	9	0.2392	not significant	1	0.94106	3.5479	9	2	10	1	0.03093	0.030932	0.3396	0.573	not significant	10	0.91086	0.091086	MVA and UVA metabolites
7	455	Asparagine	Amino acids, peptides and metabolites	SHAM vs TCM	AA_Pathways	33	residuals have rank 10< 33	not significant							1	0.085716	0.085716	4.8363	0.05252	slight significance	10	0.177233	0.017723	MVA and UVA metabolites
7	527	cis-Aconitic acid	Others	SHAM vs TCM	Citric_acid_cycle_extend	9	0.2392	not significant	1	0.94106	3.5479	9	2	10	1	0.001884	0.0018842	0.4197	0.5317	not significant	10	0.0449	0.00449	MVA and UVA metabolites
7	679	Citric acid / Isocitric acid	Energy metabolism	SHAM vs TCM	Citric_acid_cycle_extend	9	0.2392	not significant	1	0.94106	3.5479	9	2	10	1	0.007746	0.0077457	0.9302	0.3575	not significant	10	0.083266	0.0083266	MVA and UVA metabolites
7	142	NAD	Energy metabolism	SHAM vs TCM	Energy	12	residuals have rank 10< 12	not significant							1	0.01738	0.017384	0.2697	0.6148	not significant	10	0.64464	0.064464	MVA and UVA metabolites
7	144	NADH	Energy metabolism	SHAM vs TCM	Energy	12	residuals have rank 10< 12	not significant							1	0.13541	0.135406	1.4354	0.2585	not significant	10	0.94331	0.094331	MVA and UVA metabolites
7	146	NADP	Energy metabolism	SHAM vs TCM	Energy	12	residuals have rank 10< 12	not significant							1	0.083793	0.083793	2.7289	0.1296	not significant	10	0.307053	0.030705	MVA and UVA metabolites
7	148	NADPH	Energy metabolism	SHAM vs TCM	Energy	12	residuals have rank 10< 12	not significant							1	0.21591	0.21591	2.9098	0.1189	not significant	10	0.742	0.0742	MVA and UVA metabolites
7	442	GDP	Nucleotides and metabolites	SHAM vs TCM	Energy	12	residuals have rank 10< 12	not significant							1	0.021511	0.021511	2.1127	0.1767	not significant	10	0.101818	0.010182	MVA and UVA metabolites
7	443	ATP	Nucleotides and metabolites	SHAM vs TCM	Energy	12	residuals have rank 10< 12	not significant							1	0.0334	0.033401	0.1801	0.6802	not significant	10	1.8543	0.185428	MVA and UVA metabolites
7	444	GTP	Nucleotides and metabolites	SHAM vs TCM	Energy	12	residuals have rank 10< 12	not significant							1	0.00825	0.008253	0.0533	0.822	not significant	10	1.54779	0.154779	MVA and UVA metabolites
8	455	Asparagine	Amino acids, peptides and metabolites	SHAM vs TCM	AA_Pathways	28	residuals have rank 10< 28	not significant							1	0.085716	0.085716	4.8363	0.05252	slight significance	10	0.177233	0.017723	only MVA metabolites
7	466	GMP	Nucleotides and metabolites	SHAM vs TCM	Energy	12	residuals have rank 10< 12	not significant							1	0.003471	0.0034715	0.6424	0.4415	not significant	10	0.05404	0.005404	MVA and UVA metabolites
7	467	ADP	Nucleotides and metabolites	SHAM vs TCM	Energy	12	residuals have rank 10< 12	not significant							1	0.019152	0.019152	1.2157	0.296	not significant	10	0.157535	0.015754	MVA and UVA metabolites
7	485	cAMP	Nucleotides and metabolites	SHAM vs TCM	Energy	12	residuals have rank 10< 12	not significant							1	0.16788	0.167876	7.2749	0.02242	significant	10	0.23076	0.023076	MVA and UVA metabolites
7	531	Dephospho-CoA	Nucleotides and metabolites	SHAM vs TCM	Energy	12	residuals have rank 10< 12	not significant							1	0.009831	0.0098311	0.3168	0.5859	not significant	10	0.310351	0.0310351	MVA and UVA metabolites
7	142	NAD	Energy metabolism	SHAM vs TCM	ETC	8	0.1276	not significant	1	0.9203	4.3303	8	3	10	1	0.01738	0.017384	0.2697	0.6148	not significant	10	0.64464	0.064464	MVA and UVA metabolites
7	144	NADH	Energy metabolism	SHAM vs TCM	ETC	8	0.1276	not significant	1	0.9203	4.3303	8	3	10	1	0.13541	0.135406	1.4354	0.2585	not significant	10	0.94331	0.094331	MVA and UVA metabolites
7	199	Succinic acid	Energy metabolism	SHAM vs TCM	ETC	8	0.1276	not significant	1	0.9203	4.3303	8	3	10	1	0.03093	0.030932	0.3396	0.573	not significant	10	0.91086	0.091086	MVA and UVA metabolites
7	440	Glycerol 3-phosphate	Lipids, steroids, bile acids and metabolites	SHAM vs TCM	ETC	8	0.1276	not significant	1	0.9203	4.3303	8	3	10	1	0.00964	0.0096403	0.6996	0.4225	not significant	10	0.13779	0.0137794	MVA and UVA metabolites
7	443	ATP	Nucleotides and metabolites	SHAM vs TCM	ETC	8	0.1276	not significant	1	0.9203	4.3303	8	3	10	1	0.0334	0.033401	0.1801	0.6802	not significant	10	1.8543	0.185428	MVA and UVA metabolites
7	461	Dihydroxyacetone phosphate	Energy metabolism	SHAM vs TCM	ETC	8	0.1276	not significant	1	0.9203	4.3303	8	3	10	1	0.00384	0.003837	0.0763	0.788	not significant	10	0.50288	0.050288	MVA and UVA metabolites
7	467	ADP	Nucleotides and metabolites	SHAM vs TCM	ETC	8	0.1276	not significant	1	0.9203	4.3303	8	3	10	1	0.019152	0.019152	1.2157	0.296	not significant	10	0.157535	0.015754	MVA and UVA metabolites
7	755	N-Acetylglucosamine-6-Phosphate	Carbohydrates and conjugates	SHAM vs TCM	ETC	8	0.1276	not significant	1	0.9203	4.3303	8	3	10	1	0.009999	0.0099992	0.4499	0.5176	not significant	10	0.222262	0.0222262	MVA and UVA metabolites
7	46	FFA C8:0 (Caprylic acid)	Fatty acids and metabolites	SHAM vs TCM	FA_Biosynthesis	5	0.375	not significant	1	0.5197	1.2984	5	6	10	1	0.003013	0.0030135	0.1083	0.7488	not significant	10	0.278179	0.0278179	MVA and UVA metabolites
7	302	FFA C12:0 (Lauric acid)	Fatty acids and metabolites	SHAM vs TCM	FA_Biosynthesis	5	0.375	not significant	1	0.5197	1.2984	5	6	10	1	0.03885	0.038852	1.0458	0.3306	not significant	10	0.37149	0.037149	MVA and UVA metabolites
7	303	FFA C14:0 (Myristic acid)	Fatty acids and metabolites	SHAM vs TCM	FA_Biosynthesis	5	0.375	not significant	1	0.5197	1.2984	5	6	10	1	0.08612	0.086119	0.6206	0.4491	not significant	10	1.38768	0.138768	MVA and UVA metabolites
8	485	cAMP	Nucleotides and metabolites	SHAM vs TCM	Energy	6	0.07151	slight significance	1	0.8311	4.1007	6	5	10	1	0.16788	0.167876	7.2749	0.02242	significant	10	0.23076	0.023076	only MVA metabolites
7	338	FFA C10:0 (Capric acid)	Fatty acids and metabolites	SHAM vs TCM	FA_Biosynthesis	5	0.375	not significant	1	0.5197	1.2984	5	6	10	1	0.007726	0.0077256	0.3167	0.586	not significant	10	0.243928	0.0243928	MVA and UVA metabolites
7	124	Lactic acid	Energy metabolism	SHAM vs TCM	Gluconeogenesis	4	0.2871	not significant	1	0.46974	1.5503	4	7	10	1	7.9e-05	7.92e-05	0.0079	0.9309	not significant	10	0.10007	0.010007	MVA and UVA metabolites
7	461	Dihydroxyacetone phosphate	Energy metabolism	SHAM vs TCM	Gluconeogenesis	4	0.2871	not significant	1	0.46974	1.5503	4	7	10	1	0.00384	0.003837	0.0763	0.788	not significant	10	0.50288	0.050288	MVA and UVA metabolites
7	623	2.3-Bisphosphoglyceric acid	Carbohydrates and conjugates	SHAM vs TCM	Gluconeogenesis	4	0.2871	not significant	1	0.46974	1.5503	4	7	10	1	0.09799	0.097993	0.8191	0.3867	not significant	10	1.19635	0.119635	MVA and UVA metabolites
7	624	3-Phosphoglyceric acid	Carbohydrates and conjugates	SHAM vs TCM	Gluconeogenesis	4	0.2871	not significant	1	0.46974	1.5503	4	7	10	1	0.07743	0.077425	1.7095	0.2203	not significant	10	0.45291	0.045291	MVA and UVA metabolites
7	91	Glutathione	Energy metabolism	SHAM vs TCM	Glutathione_Metabolism	9	0.3906	not significant	1	0.89578	1.91	9	2	10	1	0.000168	0.000168	0.0528	0.823	not significant	10	0.031846	0.0031846	MVA and UVA metabolites
7	146	NADP	Energy metabolism	SHAM vs TCM	Glutathione_Metabolism	9	0.3906	not significant	1	0.89578	1.91	9	2	10	1	0.083793	0.083793	2.7289	0.1296	not significant	10	0.307053	0.030705	MVA and UVA metabolites
7	148	NADPH	Energy metabolism	SHAM vs TCM	Glutathione_Metabolism	9	0.3906	not significant	1	0.89578	1.91	9	2	10	1	0.21591	0.21591	2.9098	0.1189	not significant	10	0.742	0.0742	MVA and UVA metabolites
7	187	Pyroglutamic acid	Amino acids, peptides and metabolites	SHAM vs TCM	Glutathione_Metabolism	9	0.3906	not significant	1	0.89578	1.91	9	2	10	1	0.01445	0.014452	0.4336	0.5251	not significant	10	0.3333	0.03333	MVA and UVA metabolites
7	59	Creatine	Amino acids, peptides and metabolites	SHAM vs TCM	AA_Pathways	33	residuals have rank 10< 33	not significant							1	0.040167	0.040167	8.5159	0.01535	significant	10	0.047168	0.004717	MVA and UVA metabolites
7	431	Cysteine	Amino acids, peptides and metabolites	SHAM vs TCM	Glutathione_Metabolism	9	0.3906	not significant	1	0.89578	1.91	9	2	10	1	0.003243	0.0032429	0.5262	0.4848	not significant	10	0.061625	0.0061625	MVA and UVA metabolites
7	443	ATP	Nucleotides and metabolites	SHAM vs TCM	Glutathione_Metabolism	9	0.3906	not significant	1	0.89578	1.91	9	2	10	1	0.0334	0.033401	0.1801	0.6802	not significant	10	1.8543	0.185428	MVA and UVA metabolites
7	445	Glycine	Amino acids, peptides and metabolites	SHAM vs TCM	Glutathione_Metabolism	9	0.3906	not significant	1	0.89578	1.91	9	2	10	1	0.00963	0.0096302	1.6535	0.2275	not significant	10	0.058241	0.0058241	MVA and UVA metabolites
7	457	Glutamic acid	Amino acids, peptides and metabolites	SHAM vs TCM	Glutathione_Metabolism	9	0.3906	not significant	1	0.89578	1.91	9	2	10	1	0.018627	0.0186265	2.524	0.1432	not significant	10	0.073798	0.0073798	MVA and UVA metabolites
7	321	FFA C18:2 (Linoleic Acid, LA)	Fatty acids and metabolites	SHAM vs TCM	Linoleic-acid_Metabolism	4	0.2522	not significant	1	0.49348	1.705	4	7	10	1	0.15201	0.15201	1.1273	0.3133	not significant	10	1.3484	0.13484	MVA and UVA metabolites
8	59	Creatine	Amino acids, peptides and metabolites	SHAM vs TCM	AA_Pathways	28	residuals have rank 10< 28	not significant							1	0.040167	0.040167	8.5159	0.01535	significant	10	0.047168	0.004717	only MVA metabolites
7	327	FFA C18:4 (Stearidonic acid)	Fatty acids and metabolites	SHAM vs TCM	Linoleic-acid_Metabolism	4	0.2522	not significant	1	0.49348	1.705	4	7	10	1	0.03237	0.032367	0.4002	0.5412	not significant	10	0.80883	0.080883	MVA and UVA metabolites
7	328	FFA C20:4 (Arachidonic acid, ARA)	Fatty acids and metabolites	SHAM vs TCM	Linoleic-acid_Metabolism	4	0.2522	not significant	1	0.49348	1.705	4	7	10	1	0.28799	0.28799	3.1251	0.1075	not significant	10	0.92155	0.092155	MVA and UVA metabolites
7	106	Hexanoyl-CoA	Energy metabolism	SHAM vs TCM	Lipid_Metabolism	4	0.1478	not significant	1	0.57783	2.3952	4	7	10	1	0.61611	0.61611	2.0596	0.1818	not significant	10	2.99139	0.29914	MVA and UVA metabolites
7	440	Glycerol 3-phosphate	Lipids, steroids, bile acids and metabolites	SHAM vs TCM	Lipid_Metabolism	4	0.1478	not significant	1	0.57783	2.3952	4	7	10	1	0.00964	0.0096403	0.6996	0.4225	not significant	10	0.13779	0.0137794	MVA and UVA metabolites
7	472	diFA C12:0 (Dodecanedioic acid)	Fatty acids and metabolites	SHAM vs TCM	Lipid_Metabolism	4	0.1478	not significant	1	0.57783	2.3952	4	7	10	1	0.004872	0.0048724	0.289	0.6026	not significant	10	0.168572	0.0168572	MVA and UVA metabolites
7	529	Citramalic acid	Fatty acids and metabolites	SHAM vs TCM	Lipid_Metabolism	4	0.1478	not significant	1	0.57783	2.3952	4	7	10	1	0.000772	0.000772	0.0587	0.8134	not significant	10	0.131436	0.013144	MVA and UVA metabolites
7	1	1,5-Anhydrosorbitol	Carbohydrates and conjugates	SHAM vs TCM	NA	26	residuals have rank 3< 26	not significant							1	0.111765	0.111765	4.9071	0.1135	not significant	3	0.068328	0.022776	MVA and UVA metabolites
7	118	Indoxyl sulphate	Amino acids, peptides and metabolites	SHAM vs TCM	NA	26	residuals have rank 3< 26	not significant							1	0.36141	0.36141	1.9738	0.2547	not significant	3	0.54932	0.18311	MVA and UVA metabolites
7	494	Deoxyinosine	Nucleotides and metabolites	SHAM vs TCM	Purine_Metabolism	12	residuals have rank 9 < 12	not significant							1	0.10812	0.108117	4.8486	0.05516	slight significance	9	0.20069	0.022298	MVA and UVA metabolites
8	494	Deoxyinosine	Nucleotides and metabolites	SHAM vs TCM	Purine_Metabolism	9	0.2318	not significant	1	0.94307	3.6812	9	2	10	1	0.094634	0.094634	4.4109	0.06206	slight significance	10	0.214548	0.021455	only MVA metabolites
7	173	p-Cresyl sulphate	Others	SHAM vs TCM	NA	26	residuals have rank 3< 26	not significant							1	0.00817	0.00817	0.0114	0.9216	not significant	3	2.14497	0.71499	MVA and UVA metabolites
7	304	FFA C15:0 (Pentadecylic acid)	Fatty acids and metabolites	SHAM vs TCM	NA	26	residuals have rank 3< 26	not significant							1	0.039937	0.039937	2.194	0.2351	not significant	3	0.054608	0.018203	MVA and UVA metabolites
7	306	FFA C17:0 (Margaric acid)	Fatty acids and metabolites	SHAM vs TCM	NA	26	residuals have rank 3< 26	not significant							1	0.087136	0.087136	4.6025	0.1212	not significant	3	0.056797	0.018932	MVA and UVA metabolites
7	308	FFA C19:0 (Nonadecylic acid)	Fatty acids and metabolites	SHAM vs TCM	NA	26	residuals have rank 3< 26	not significant							1	0.15353	0.15353	0.8556	0.4232	not significant	3	0.53833	0.17944	MVA and UVA metabolites
7	309	FFA C20:0 (Arachidic acid)	Fatty acids and metabolites	SHAM vs TCM	NA	26	residuals have rank 3< 26	not significant							1	0.18864	0.18864	0.6737	0.4719	not significant	3	0.84006	0.28002	MVA and UVA metabolites
7	310	FFA C12:1 (Lauroleic acid)	Fatty acids and metabolites	SHAM vs TCM	NA	26	residuals have rank 3< 26	not significant							1	0.0097305	0.0097305	1.2755	0.3409	not significant	3	0.0228854	0.0076285	MVA and UVA metabolites
7	311	FFA C14:1 (Myristoleic acid)	Fatty acids and metabolites	SHAM vs TCM	NA	26	residuals have rank 3< 26	not significant							1	0.009072	0.009072	0.15	0.7243	not significant	3	0.181396	0.060465	MVA and UVA metabolites
7	312	FFA C15:1 (Pentadecenoic acid)	Fatty acids and metabolites	SHAM vs TCM	NA	26	residuals have rank 3< 26	not significant							1	0.02091	0.020915	0.1681	0.7094	not significant	3	0.37336	0.124453	MVA and UVA metabolites
7	314	FFA C17:1 (Heptadecenoic acid)	Fatty acids and metabolites	SHAM vs TCM	NA	26	residuals have rank 3< 26	not significant							1	0.029356	0.029357	1.2364	0.3473	not significant	3	0.071233	0.023744	MVA and UVA metabolites
7	433	Erythrose 4-phosphate	Carbohydrates and conjugates	SHAM vs TCM	Pentose_Phos_Pathway	7	0.1473	not significant	1	0.84324	3.0738	7	4	10	1	0.116	0.116002	3.6823	0.08396	slight significance	10	0.31503	0.031503	MVA and UVA metabolites
7	316	FFA C19:1 (Nonadecenoic acid)	Fatty acids and metabolites	SHAM vs TCM	NA	26	residuals have rank 3< 26	not significant							1	0.008966	0.0089657	0.4499	0.5504	not significant	3	0.059786	0.0199286	MVA and UVA metabolites
7	319	FFA C14:2 (Tetradecadienoic acid)	Fatty acids and metabolites	SHAM vs TCM	NA	26	residuals have rank 3< 26	not significant							1	0.0037405	0.0037405	0.5419	0.515	not significant	3	0.0207072	0.0069024	MVA and UVA metabolites
7	320	FFA C16:2 (Palmitolinoleic acid)	Fatty acids and metabolites	SHAM vs TCM	NA	26	residuals have rank 3< 26	not significant							1	0.070054	0.070054	1.1746	0.3578	not significant	3	0.178923	0.059641	MVA and UVA metabolites
7	322	FFA C20:2 (Eicosadienoic acid)	Fatty acids and metabolites	SHAM vs TCM	NA	26	residuals have rank 3< 26	not significant							1	0.000139	0.0001387	0.0048	0.9493	not significant	3	0.087129	0.0290429	MVA and UVA metabolites
7	336	FFA C7:0 (Heptylic acid)	Fatty acids and metabolites	SHAM vs TCM	NA	26	residuals have rank 3< 26	not significant							1	0.0027892	0.0027892	0.5695	0.5053	not significant	3	0.0146927	0.0048976	MVA and UVA metabolites
7	337	FFA C9:0 (Pelargonic acid)	Fatty acids and metabolites	SHAM vs TCM	NA	26	residuals have rank 3< 26	not significant							1	0.011424	0.011424	0.4894	0.5346	not significant	3	0.070027	0.023342	MVA and UVA metabolites
7	339	FFA C11:0 (Undecylic acid)	Fatty acids and metabolites	SHAM vs TCM	NA	26	residuals have rank 3< 26	not significant							1	0.003096	0.003096	0.1801	0.6998	not significant	3	0.051559	0.017186	MVA and UVA metabolites
7	340	FFA C13:0 (Tridecanoic acid)	Fatty acids and metabolites	SHAM vs TCM	NA	26	residuals have rank 3< 26	not significant							1	0.000426	0.0004258	0.0322	0.8691	not significant	3	0.039718	0.0132392	MVA and UVA metabolites
7	315	FFA C18:1 (Oleic acid)	Fatty acids and metabolites	SHAM vs TCM	NA	26	residuals have rank 3< 26	not significant							1	0.128364	0.128364	13.137	0.03613	significant	3	0.029313	0.009771	MVA and UVA metabolites
7	507	Cytosine	Nucleotides and metabolites	SHAM vs TCM	NA	26	residuals have rank 3< 26	not significant							1	0.35003	0.35003	1.1059	0.3702	not significant	3	0.94952	0.31651	MVA and UVA metabolites
7	521	Acetolactic acid	Lipids, steroids, bile acids and metabolites	SHAM vs TCM	NA	26	residuals have rank 3< 26	not significant							1	0.020451	0.020451	0.7146	0.46	not significant	3	0.08586	0.02862	MVA and UVA metabolites
7	545	N-acetyl-l-alanine	Amino acids, peptides and metabolites	SHAM vs TCM	NA	26	residuals have rank 3< 26	not significant							1	0.0064594	0.0064594	0.9096	0.4106	not significant	3	0.0213044	0.0071015	MVA and UVA metabolites
7	28	Allantoin	Nucleotides and metabolites	SHAM vs TCM	Other	13	residuals have rank 10< 13	not significant							1	0.00369	0.003695	0.0591	0.8128	not significant	10	0.625	0.0625	MVA and UVA metabolites
7	56	Coenzyme A	Vitamins, Coenzymes, Cofactors	SHAM vs TCM	Other	13	residuals have rank 10< 13	not significant							1	0.01113	0.011127	0.2076	0.6584	not significant	10	0.5361	0.05361	MVA and UVA metabolites
7	175	Phenylacetic acid	Amino acids, peptides and metabolites	SHAM vs TCM	Other	13	residuals have rank 10< 13	not significant							1	0.03507	0.035066	0.2139	0.6536	not significant	10	1.63948	0.163948	MVA and UVA metabolites
7	447	Sulfat	Others	SHAM vs TCM	Other	13	residuals have rank 10< 13	not significant							1	0.05404	0.054045	0.733	0.412	not significant	10	0.73734	0.073734	MVA and UVA metabolites
7	448	Phosphat	Others	SHAM vs TCM	Other	13	residuals have rank 10< 13	not significant							1	0.005086	0.0050865	0.6719	0.4315	not significant	10	0.075698	0.0075698	MVA and UVA metabolites
7	487	Pantothenic acid	Vitamins, Coenzymes, Cofactors	SHAM vs TCM	Other	13	residuals have rank 10< 13	not significant							1	0.00715	0.007153	0.1737	0.6857	not significant	10	0.41191	0.041191	MVA and UVA metabolites
7	326	FFA C20:3 (Dihomo-g-linolenic acid, DGLA)	Fatty acids and metabolites	SHAM vs TCM	Linoleic-acid_Metabolism	4	0.2522	not significant	1	0.49348	1.705	4	7	10	1	0.30964	0.309645	3.4639	0.09234	slight significance	10	0.89391	0.089391	MVA and UVA metabolites
9	326	FFA C20:3 (Dihomo-g-linolenic acid, DGLA)	Fatty acids and metabolites	SHAM vs TCM	Unsaturated_fatty_acids	18	residuals have rank 10 < 18	not significant							1	0.30964	0.309645	3.4639	0.09234	slight significance	10	0.89391	0.089391	only UVA metabolites
7	515	4-Hydroxy-benzoic acid	Others	SHAM vs TCM	Other	13	residuals have rank 10< 13	not significant							1	0.00446	0.004463	0.0186	0.8944	not significant	10	2.40562	0.240562	MVA and UVA metabolites
7	341	FFA C20:6 (Eicosatriynoic acid)	Fatty acids and metabolites	SHAM vs TCM	Unsaturated_fatty_acids	21	residuals have rank 9 < 21	not significant							1	1.9495	1.94949	6.5738	0.03049	significant	9	2.669	0.29655	MVA and UVA metabolites
9	341	FFA C20:6 (Eicosatriynoic acid)	Fatty acids and metabolites	SHAM vs TCM	Unsaturated_fatty_acids	18	residuals have rank 10 < 18	not significant							1	1.8371	1.83707	6.5897	0.02803	significant	10	2.7878	0.27878	only UVA metabolites
7	546	N-acetyl-l-ornithine	Amino acids, peptides and metabolites	SHAM vs TCM	Other	13	residuals have rank 10< 13	not significant							1	0.01279	0.012789	0.2438	0.6321	not significant	10	0.52453	0.052453	MVA and UVA metabolites
7	682	UDP-D-Glucose	Nucleotides and metabolites	SHAM vs TCM	Other	13	residuals have rank 10< 13	not significant							1	0.00424	0.004239	0.0877	0.7731	not significant	10	0.48313	0.048313	MVA and UVA metabolites
7	12	6-Phosphogluconic acid	Carbohydrates and conjugates	SHAM vs TCM	Pentose_Phos_Pathway	7	0.1473	not significant	1	0.84324	3.0738	7	4	10	1	0.00551	0.005512	0.1275	0.7285	not significant	10	0.43234	0.043234	MVA and UVA metabolites
7	85	Gluconic acid	Carbohydrates and conjugates	SHAM vs TCM	Pentose_Phos_Pathway	7	0.1473	not significant	1	0.84324	3.0738	7	4	10	1	0.14852	0.14852	2.3109	0.1594	not significant	10	0.6427	0.06427	MVA and UVA metabolites
7	335	FFA C6:0 (Caproic acid)	Fatty acids and metabolites	SHAM vs TCM	FA_Biosynthesis	5	0.375	not significant	1	0.5197	1.2984	5	6	10	1	0.085134	0.085134	3.3314	0.09794	slight significance	10	0.255552	0.025555	MVA and UVA metabolites
7	82	Fumaric acid	Energy metabolism	SHAM vs TCM	Citric_acid_cycle	5	0.5716	not significant	1	0.40893	0.83023	5	6	10	1	0.013345	0.0133451	4.7104	0.05514	slight significance	10	0.028331	0.0028331	MVA and UVA metabolites
7	82	Fumaric acid	Energy metabolism	SHAM vs TCM	Citric_acid_cycle_extend	9	0.2392	not significant	1	0.94106	3.5479	9	2	10	1	0.013345	0.0133451	4.7104	0.05514	slight significance	10	0.028331	0.0028331	MVA and UVA metabolites
7	441	Pentose X-phosphate	Carbohydrates and conjugates	SHAM vs TCM	Pentose_Phos_Pathway	7	0.1473	not significant	1	0.84324	3.0738	7	4	10	1	0.09515	0.095152	1.2923	0.2821	not significant	10	0.73633	0.073633	MVA and UVA metabolites
7	464	Fructose 1.6-bisphosphate	Carbohydrates and conjugates	SHAM vs TCM	Pentose_Phos_Pathway	7	0.1473	not significant	1	0.84324	3.0738	7	4	10	1	0.018355	0.018355	0.6774	0.4297	not significant	10	0.270982	0.027098	MVA and UVA metabolites
7	102	Guanine	Nucleotides and metabolites	SHAM vs TCM	Purine_Metabolism	12	residuals have rank 9 < 12	not significant							1	7.1e-05	7.06e-05	0.0038	0.9522	not significant	9	0.167365	0.0185961	MVA and UVA metabolites
7	120	IMP (Inosinic acid)	Nucleotides and metabolites	SHAM vs TCM	Purine_Metabolism	12	residuals have rank 9 < 12	not significant							1	0.09463	0.094627	0.7749	0.4016	not significant	9	1.0991	0.122122	MVA and UVA metabolites
7	219	Uric acid	Nucleotides and metabolites	SHAM vs TCM	Purine_Metabolism	12	residuals have rank 9 < 12	not significant							1	0.1165	0.116502	1.7749	0.2155	not significant	9	0.59074	0.065638	MVA and UVA metabolites
7	227	Xanthine	Nucleotides and metabolites	SHAM vs TCM	Purine_Metabolism	12	residuals have rank 9 < 12	not significant							1	0.03075	0.030751	0.2218	0.6489	not significant	9	1.24758	0.13862	MVA and UVA metabolites
7	489	Xanthosine	Nucleotides and metabolites	SHAM vs TCM	Purine_Metabolism	12	residuals have rank 9 < 12	not significant							1	0.14321	0.143211	1.9819	0.1928	not significant	9	0.65033	0.072259	MVA and UVA metabolites
7	491	Adenosine	Nucleotides and metabolites	SHAM vs TCM	Purine_Metabolism	12	residuals have rank 9 < 12	not significant							1	0.024009	0.024009	0.7358	0.4133	not significant	9	0.293679	0.032631	MVA and UVA metabolites
8	82	Fumaric acid	Energy metabolism	SHAM vs TCM	Citric_acid_cycle_extend	4	0.3548	not significant	1	0.42726	1.3055	4	7	10	1	0.013345	0.0133451	4.7104	0.05514	slight significance	10	0.028331	0.0028331	only MVA metabolites
7	495	Guanosine	Nucleotides and metabolites	SHAM vs TCM	Purine_Metabolism	12	residuals have rank 9 < 12	not significant							1	0.05113	0.05113	1.4876	0.2536	not significant	9	0.30934	0.034371	MVA and UVA metabolites
7	497	Inosine	Nucleotides and metabolites	SHAM vs TCM	Purine_Metabolism	12	residuals have rank 9 < 12	not significant							1	0.016752	0.016752	1.1189	0.3177	not significant	9	0.134744	0.014972	MVA and UVA metabolites
7	498	Adenine	Nucleotides and metabolites	SHAM vs TCM	Purine_Metabolism	12	residuals have rank 9 < 12	not significant							1	0.010901	0.010901	0.3543	0.5663	not significant	9	0.276897	0.030766	MVA and UVA metabolites
7	500	Hypoxanthine	Nucleotides and metabolites	SHAM vs TCM	Purine_Metabolism	12	residuals have rank 9 < 12	not significant							1	0.016169	0.016169	1.0167	0.3396	not significant	9	0.14313	0.015903	MVA and UVA metabolites
7	530	dATP	Nucleotides and metabolites	SHAM vs TCM	Purine_Metabolism	12	residuals have rank 9 < 12	not significant							1	0.21928	0.21928	1.4865	0.2538	not significant	9	1.32764	0.14752	MVA and UVA metabolites
7	64	Cytidine monophosphate (CMP)	Nucleotides and metabolites	SHAM vs TCM	Pyrimidine_Metabolism	11	residuals have rank 10 < 11	not significant							1	0.000329	0.000329	0.0241	0.8797	not significant	10	0.136502	0.01365	MVA and UVA metabolites
7	74	Deoxyuridine	Nucleotides and metabolites	SHAM vs TCM	Pyrimidine_Metabolism	11	residuals have rank 10 < 11	not significant							1	0.00587	0.005874	0.1427	0.7135	not significant	10	0.41153	0.041153	MVA and UVA metabolites
7	456	Glutamine	Amino acids, peptides and metabolites	SHAM vs TCM	AA_Pathways	33	residuals have rank 10< 33	not significant							1	0.071392	0.071392	9.6413	0.01115	significant	10	0.074048	0.007405	MVA and UVA metabolites
7	218	Uracil	Nucleotides and metabolites	SHAM vs TCM	Pyrimidine_Metabolism	11	residuals have rank 10 < 11	not significant							1	0	1e-06	0	0.9956	not significant	10	0.4478	0.04478	MVA and UVA metabolites
7	220	Uridine	Nucleotides and metabolites	SHAM vs TCM	Pyrimidine_Metabolism	11	residuals have rank 10 < 11	not significant							1	0.008404	0.0084043	2.0583	0.1819	not significant	10	0.04083	0.004083	MVA and UVA metabolites
7	221	Uridine monophosphate (UMP)	Nucleotides and metabolites	SHAM vs TCM	Pyrimidine_Metabolism	11	residuals have rank 10 < 11	not significant							1	0.001198	0.0011978	0.0665	0.8017	not significant	10	0.180049	0.0180049	MVA and UVA metabolites
7	222	UTP	Nucleotides and metabolites	SHAM vs TCM	Pyrimidine_Metabolism	11	residuals have rank 10 < 11	not significant							1	0.0147	0.01471	0.0215	0.8863	not significant	10	6.8423	0.68423	MVA and UVA metabolites
7	484	CDP	Nucleotides and metabolites	SHAM vs TCM	Pyrimidine_Metabolism	11	residuals have rank 10 < 11	not significant							1	0.13007	0.13007	0.6994	0.4225	not significant	10	1.85978	0.18598	MVA and UVA metabolites
7	492	Thymidine	Nucleotides and metabolites	SHAM vs TCM	Pyrimidine_Metabolism	11	residuals have rank 10 < 11	not significant							1	0.001714	0.0017136	0.0554	0.8187	not significant	10	0.309512	0.0309512	MVA and UVA metabolites
7	502	Cytidine	Nucleotides and metabolites	SHAM vs TCM	Pyrimidine_Metabolism	11	residuals have rank 10 < 11	not significant							1	0.00975	0.009754	0.0861	0.7753	not significant	10	1.13345	0.113345	MVA and UVA metabolites
7	533	dTDP	Nucleotides and metabolites	SHAM vs TCM	Pyrimidine_Metabolism	11	residuals have rank 10 < 11	not significant							1	0.00675	0.00675	0.0859	0.7754	not significant	10	0.78538	0.078538	MVA and UVA metabolites
7	142	NAD	Energy metabolism	SHAM vs TCM	Redox_State	4	0.2133	not significant	1	0.52209	1.9118	4	7	10	1	0.01738	0.017384	0.2697	0.6148	not significant	10	0.64464	0.064464	MVA and UVA metabolites
7	144	NADH	Energy metabolism	SHAM vs TCM	Redox_State	4	0.2133	not significant	1	0.52209	1.9118	4	7	10	1	0.13541	0.135406	1.4354	0.2585	not significant	10	0.94331	0.094331	MVA and UVA metabolites
7	146	NADP	Energy metabolism	SHAM vs TCM	Redox_State	4	0.2133	not significant	1	0.52209	1.9118	4	7	10	1	0.083793	0.083793	2.7289	0.1296	not significant	10	0.307053	0.030705	MVA and UVA metabolites
7	148	NADPH	Energy metabolism	SHAM vs TCM	Redox_State	4	0.2133	not significant	1	0.52209	1.9118	4	7	10	1	0.21591	0.21591	2.9098	0.1189	not significant	10	0.742	0.0742	MVA and UVA metabolites
7	304	FFA C15:0 (Pentadecylic acid)	Fatty acids and metabolites	SHAM vs TCM	Saturated_fatty_acids	11	residuals have rank 9 < 11	not significant							1	0.00021164	0.00021164	0.7555	0.4073	not significant	9	0.00252105	0.00028012	MVA and UVA metabolites
7	306	FFA C17:0 (Margaric acid)	Fatty acids and metabolites	SHAM vs TCM	Saturated_fatty_acids	11	residuals have rank 9 < 11	not significant							1	0.00050626	0.00050626	1.9181	0.1994	not significant	9	0.00237542	0.00026394	MVA and UVA metabolites
7	308	FFA C19:0 (Nonadecylic acid)	Fatty acids and metabolites	SHAM vs TCM	Saturated_fatty_acids	11	residuals have rank 9 < 11	not significant							1	0.0052303	0.0052303	1.5888	0.2392	not significant	9	0.0296284	0.003292	MVA and UVA metabolites
7	309	FFA C20:0 (Arachidic acid)	Fatty acids and metabolites	SHAM vs TCM	Saturated_fatty_acids	11	residuals have rank 9 < 11	not significant							1	0.0008174	0.00081739	0.4383	0.5245	not significant	9	0.0167832	0.00186481	MVA and UVA metabolites
7	335	FFA C6:0 (Caproic acid)	Fatty acids and metabolites	SHAM vs TCM	Saturated_fatty_acids	11	residuals have rank 9 < 11	not significant							1	0.0004582	0.0004582	2.7254	0.1332	not significant	9	0.0015131	0.00016812	MVA and UVA metabolites
7	336	FFA C7:0 (Heptylic acid)	Fatty acids and metabolites	SHAM vs TCM	Saturated_fatty_acids	11	residuals have rank 9 < 11	not significant							1	4.035e-05	4.035e-05	0.2562	0.6249	not significant	9	0.00141762	0.00015751	MVA and UVA metabolites
7	337	FFA C9:0 (Pelargonic acid)	Fatty acids and metabolites	SHAM vs TCM	Saturated_fatty_acids	11	residuals have rank 9 < 11	not significant							1	0.00013815	0.00013815	2.1855	0.1734	not significant	9	0.0005689	6.3211e-05	MVA and UVA metabolites
7	338	FFA C10:0 (Capric acid)	Fatty acids and metabolites	SHAM vs TCM	Saturated_fatty_acids	11	residuals have rank 9 < 11	not significant							1	3.956e-05	3.9562e-05	0.4984	0.4981	not significant	9	0.00071433	7.937e-05	MVA and UVA metabolites
7	339	FFA C11:0 (Undecylic acid)	Fatty acids and metabolites	SHAM vs TCM	Saturated_fatty_acids	11	residuals have rank 9 < 11	not significant							1	9.701e-05	9.7008e-05	0.6996	0.4246	not significant	9	0.001248	0.00013866	MVA and UVA metabolites
7	340	FFA C13:0 (Tridecanoic acid)	Fatty acids and metabolites	SHAM vs TCM	Saturated_fatty_acids	11	residuals have rank 9 < 11	not significant							1	4.762e-05	4.7622e-05	0.2701	0.6158	not significant	9	0.0015868	0.00017631	MVA and UVA metabolites
7	472	diFA C12:0 (Dodecanedioic acid)	Fatty acids and metabolites	SHAM vs TCM	Saturated_fatty_acids	11	residuals have rank 9 < 11	not significant							1	1.538e-05	1.5382e-05	0.1764	0.6844	not significant	9	0.00078503	8.7226e-05	MVA and UVA metabolites
7	310	FFA C12:1 (Lauroleic acid)	Fatty acids and metabolites	SHAM vs TCM	Unsaturated_fatty_acids	21	residuals have rank 9 < 21	not significant							1	0.00807	0.008066	0.1119	0.7457	not significant	9	0.64899	0.07211	MVA and UVA metabolites
7	311	FFA C14:1 (Myristoleic acid)	Fatty acids and metabolites	SHAM vs TCM	Unsaturated_fatty_acids	21	residuals have rank 9 < 21	not significant							1	0.00559	0.00559	0.0439	0.8388	not significant	9	1.14676	0.12742	MVA and UVA metabolites
7	312	FFA C15:1 (Pentadecenoic acid)	Fatty acids and metabolites	SHAM vs TCM	Unsaturated_fatty_acids	21	residuals have rank 9 < 21	not significant							1	0.02732	0.027317	0.2565	0.6247	not significant	9	0.95858	0.106509	MVA and UVA metabolites
7	314	FFA C17:1 (Heptadecenoic acid)	Fatty acids and metabolites	SHAM vs TCM	Unsaturated_fatty_acids	21	residuals have rank 9 < 21	not significant							1	0.01236	0.012359	0.1587	0.6997	not significant	9	0.70112	0.077902	MVA and UVA metabolites
7	315	FFA C18:1 (Oleic acid)	Fatty acids and metabolites	SHAM vs TCM	Unsaturated_fatty_acids	21	residuals have rank 9 < 21	not significant							1	0.07328	0.073279	1.7512	0.2184	not significant	9	0.37662	0.041846	MVA and UVA metabolites
7	316	FFA C19:1 (Nonadecenoic acid)	Fatty acids and metabolites	SHAM vs TCM	Unsaturated_fatty_acids	21	residuals have rank 9 < 21	not significant							1	0.01305	0.01305	0.1964	0.6681	not significant	9	0.59798	0.066442	MVA and UVA metabolites
7	318	FFA C12:2 (Dodecadienoic acid)	Fatty acids and metabolites	SHAM vs TCM	Unsaturated_fatty_acids	21	residuals have rank 9 < 21	not significant							1	0.003961	0.0039607	0.2038	0.6623	not significant	9	0.174903	0.0194337	MVA and UVA metabolites
7	319	FFA C14:2 (Tetradecadienoic acid)	Fatty acids and metabolites	SHAM vs TCM	Unsaturated_fatty_acids	21	residuals have rank 9 < 21	not significant							1	0.01519	0.015188	0.1356	0.7212	not significant	9	1.00805	0.112006	MVA and UVA metabolites
7	320	FFA C16:2 (Palmitolinoleic acid)	Fatty acids and metabolites	SHAM vs TCM	Unsaturated_fatty_acids	21	residuals have rank 9 < 21	not significant							1	0.02932	0.029324	0.3026	0.5956	not significant	9	0.87214	0.096905	MVA and UVA metabolites
7	321	FFA C18:2 (Linoleic Acid, LA)	Fatty acids and metabolites	SHAM vs TCM	Unsaturated_fatty_acids	21	residuals have rank 9 < 21	not significant							1	0.01072	0.010721	0.1732	0.6871	not significant	9	0.55722	0.061913	MVA and UVA metabolites
7	322	FFA C20:2 (Eicosadienoic acid)	Fatty acids and metabolites	SHAM vs TCM	Unsaturated_fatty_acids	21	residuals have rank 9 < 21	not significant							1	0.04341	0.043413	0.8905	0.37	not significant	9	0.43877	0.048753	MVA and UVA metabolites
7	324	FFA C16:3 (Hiragonic acid)	Fatty acids and metabolites	SHAM vs TCM	Unsaturated_fatty_acids	21	residuals have rank 9 < 21	not significant							1	0.03744	0.037437	0.5666	0.4708	not significant	9	0.59467	0.066075	MVA and UVA metabolites
7	326	FFA C20:3 (Dihomo-g-linolenic acid, DGLA)	Fatty acids and metabolites	SHAM vs TCM	Unsaturated_fatty_acids	21	residuals have rank 9 < 21	not significant							1	0.11688	0.116879	2.0943	0.1818	not significant	9	0.50228	0.055809	MVA and UVA metabolites
7	327	FFA C18:4 (Stearidonic acid)	Fatty acids and metabolites	SHAM vs TCM	Unsaturated_fatty_acids	21	residuals have rank 9 < 21	not significant							1	4e-05	3.6e-05	0.0007	0.9794	not significant	9	0.4621	0.051345	MVA and UVA metabolites
7	328	FFA C20:4 (Arachidonic acid, ARA)	Fatty acids and metabolites	SHAM vs TCM	Unsaturated_fatty_acids	21	residuals have rank 9 < 21	not significant							1	0.14398	0.143975	1.777	0.2153	not significant	9	0.72921	0.081024	MVA and UVA metabolites
8	456	Glutamine	Amino acids, peptides and metabolites	SHAM vs TCM	AA_Pathways	28	residuals have rank 10< 28	not significant							1	0.071392	0.071392	9.6413	0.01115	significant	10	0.074048	0.007405	only MVA metabolites
7	405	FFA C13:1 (Tridecenoic acid)	Fatty acids and metabolites	SHAM vs TCM	Unsaturated_fatty_acids	21	residuals have rank 9 < 21	not significant							1	0.00025	0.000249	0.0061	0.9394	not significant	9	0.36724	0.040804	MVA and UVA metabolites
7	406	FFA C13:2 (Tridecadienoic acid)	Fatty acids and metabolites	SHAM vs TCM	Unsaturated_fatty_acids	21	residuals have rank 9 < 21	not significant							1	0.011661	0.0116611	1.2719	0.2886	not significant	9	0.082512	0.0091679	MVA and UVA metabolites
7	407	FFA C15:2 (Pentadedienoic acid)	Fatty acids and metabolites	SHAM vs TCM	Unsaturated_fatty_acids	21	residuals have rank 9 < 21	not significant							1	0.0118	0.011797	0.2007	0.6647	not significant	9	0.52899	0.058777	MVA and UVA metabolites
7	408	FFA C17:2 (Heptadedienoic acid)	Fatty acids and metabolites	SHAM vs TCM	Unsaturated_fatty_acids	21	residuals have rank 9 < 21	not significant							1	0.0042	0.004204	0.0725	0.7939	not significant	9	0.52226	0.058028	MVA and UVA metabolites
7	423	FFA C18:3 (g-Linolenic acid or GLA) NEG	Fatty acids and metabolites	SHAM vs TCM	Unsaturated_fatty_acids	21	residuals have rank 9 < 21	not significant							1	0.03429	0.034285	0.3705	0.5578	not significant	9	0.83292	0.092546	MVA and UVA metabolites
8	22	Adenosylhomocysteine	Carbohydrates and conjugates	SHAM vs TCM	AA_Pathways	28	residuals have rank 10< 28	not significant							1	0.015516	0.015516	1.2274	0.2938	not significant	10	0.126407	0.012641	only MVA metabolites
8	55	Citrulline	Amino acids, peptides and metabolites	SHAM vs TCM	AA_Pathways	28	residuals have rank 10< 28	not significant							1	0.0042	0.004198	0.0793	0.784	not significant	10	0.52956	0.052956	only MVA metabolites
7	458	Histidine	Amino acids, peptides and metabolites	SHAM vs TCM	AA_Pathways	33	residuals have rank 10< 33	not significant							1	0.060753	0.060753	9.8653	0.01049	significant	10	0.061583	0.006158	MVA and UVA metabolites
8	91	Glutathione	Energy metabolism	SHAM vs TCM	AA_Pathways	28	residuals have rank 10< 28	not significant							1	0.000168	0.000168	0.0528	0.823	not significant	10	0.031846	0.0031846	only MVA metabolites
8	128	Lysine	Amino acids, peptides and metabolites	SHAM vs TCM	AA_Pathways	28	residuals have rank 10< 28	not significant							1	0.00392	0.0039196	0.302	0.5947	not significant	10	0.12979	0.0129787	only MVA metabolites
8	136	Methionine	Amino acids, peptides and metabolites	SHAM vs TCM	AA_Pathways	28	residuals have rank 10< 28	not significant							1	0.022167	0.022167	2.0067	0.187	not significant	10	0.110465	0.011047	only MVA metabolites
8	162	Oxoglutaric acid (a-Ketoglutarate, KG)	Energy metabolism	SHAM vs TCM	AA_Pathways	28	residuals have rank 10< 28	not significant							1	0.12622	0.126223	1.353	0.2718	not significant	10	0.93289	0.093289	only MVA metabolites
8	458	Histidine	Amino acids, peptides and metabolites	SHAM vs TCM	AA_Pathways	28	residuals have rank 10< 28	not significant							1	0.060753	0.060753	9.8653	0.01049	significant	10	0.061583	0.006158	only MVA metabolites
7	134	Mannitol, Sorbitol	Carbohydrates and conjugates	SHAM vs TCM	NA	26	residuals have rank 3< 26	not significant							1	0.39704	0.39704	16.398	0.02712	significant	3	0.07264	0.02421	MVA and UVA metabolites
8	434	Tryptophan	Amino acids, peptides and metabolites	SHAM vs TCM	AA_Pathways	28	residuals have rank 10< 28	not significant							1	0.00056	0.000561	0.0156	0.9029	not significant	10	0.35845	0.035845	only MVA metabolites
8	438	Ornithine	Amino acids, peptides and metabolites	SHAM vs TCM	AA_Pathways	28	residuals have rank 10< 28	not significant							1	0.024959	0.024959	1.762	0.2139	not significant	10	0.141654	0.014165	only MVA metabolites
8	445	Glycine	Amino acids, peptides and metabolites	SHAM vs TCM	AA_Pathways	28	residuals have rank 10< 28	not significant							1	0.00963	0.0096302	1.6535	0.2275	not significant	10	0.058241	0.0058241	only MVA metabolites
8	450	Proline	Amino acids, peptides and metabolites	SHAM vs TCM	AA_Pathways	28	residuals have rank 10< 28	not significant							1	0.01454	0.01454	0.8924	0.3671	not significant	10	0.16293	0.016293	only MVA metabolites
8	451	Valine	Amino acids, peptides and metabolites	SHAM vs TCM	AA_Pathways	28	residuals have rank 10< 28	not significant							1	0.000425	0.0004248	0.0174	0.8978	not significant	10	0.244661	0.0244661	only MVA metabolites
7	544	N-acetyl-glutamine	Amino acids, peptides and metabolites	SHAM vs TCM	Other	13	residuals have rank 10< 13	not significant							1	0.42088	0.42088	3.7063	0.08309	slight significance	10	1.13556	0.11356	MVA and UVA metabolites
7	496	Niacinamide	Vitamins, Coenzymes, Cofactors	SHAM vs TCM	Other	13	residuals have rank 10< 13	not significant							1	0.038763	0.038763	5.8143	0.0366	significant	10	0.066669	0.006667	MVA and UVA metabolites
8	457	Glutamic acid	Amino acids, peptides and metabolites	SHAM vs TCM	AA_Pathways	28	residuals have rank 10< 28	not significant							1	0.018627	0.0186265	2.524	0.1432	not significant	10	0.073798	0.0073798	only MVA metabolites
7	159	Orotidine	Nucleotides and metabolites	SHAM vs TCM	NA	26	residuals have rank 3< 26	not significant							1	0.070329	0.070329	40.008	0.007989	very significant	3	0.005274	0.001758	MVA and UVA metabolites
8	459	Phenylalanine	Amino acids, peptides and metabolites	SHAM vs TCM	AA_Pathways	28	residuals have rank 10< 28	not significant							1	0.000126	0.0001265	0.0245	0.8787	not significant	10	0.051565	0.0051565	only MVA metabolites
8	462	Arginine	Amino acids, peptides and metabolites	SHAM vs TCM	AA_Pathways	28	residuals have rank 10< 28	not significant							1	0.02617	0.02617	1.1067	0.3176	not significant	10	0.23647	0.023647	only MVA metabolites
8	525	Aminoadipic acid	Amino acids, peptides and metabolites	SHAM vs TCM	AA_Pathways	28	residuals have rank 10< 28	not significant							1	0.012785	0.012785	0.4996	0.4958	not significant	10	0.255895	0.02559	only MVA metabolites
8	536	Histamine	Amino acids, peptides and metabolites	SHAM vs TCM	AA_Pathways	28	residuals have rank 10< 28	not significant							1	0.001752	0.0017521	0.0939	0.7655	not significant	10	0.186525	0.0186525	only MVA metabolites
8	549	Oxidized-glutathione	Energy metabolism	SHAM vs TCM	AA_Pathways	28	residuals have rank 10< 28	not significant							1	0.000941	0.0009406	0.1365	0.7195	not significant	10	0.06889	0.006889	only MVA metabolites
8	555	Putrescine	Others	SHAM vs TCM	AA_Pathways	28	residuals have rank 10< 28	not significant							1	0.000353	0.0003533	0.0398	0.8458	not significant	10	0.088726	0.0088726	only MVA metabolites
8	560	N-Acetyl-L-aspartic acid	Amino acids, peptides and metabolites	SHAM vs TCM	AA_Pathways	28	residuals have rank 10< 28	not significant							1	0.029471	0.029471	2.06	0.1817	not significant	10	0.143068	0.014307	only MVA metabolites
8	625	Aspartic acid	Amino acids, peptides and metabolites	SHAM vs TCM	AA_Pathways	28	residuals have rank 10< 28	not significant							1	0.011895	0.011895	0.7968	0.393	not significant	10	0.149287	0.014929	only MVA metabolites
8	626	Leucine, Isoleucine	Amino acids, peptides and metabolites	SHAM vs TCM	AA_Pathways	28	residuals have rank 10< 28	not significant							1	0.000459	0.0004586	0.0232	0.882	not significant	10	0.197636	0.0197636	only MVA metabolites
8	696	Threonine, Homoserine	Amino acids, peptides and metabolites	SHAM vs TCM	AA_Pathways	28	residuals have rank 10< 28	not significant							1	0.007356	0.007356	2.5391	0.1421	not significant	10	0.02897	0.0028971	only MVA metabolites
7	437	Oxaloacetic acid	Others	SHAM vs TCM	AA_Pathways	33	residuals have rank 10< 33	not significant							1	0.024464	0.0244638	6.0371	0.03385	significant	10	0.040522	0.0040522	MVA and UVA metabolites
8	130	Malic acid	Energy metabolism	SHAM vs TCM	Citric_acid_cycle_extend	4	0.3548	not significant	1	0.42726	1.3055	4	7	10	1	0.013309	0.013309	2.4458	0.1489	not significant	10	0.054415	0.0054415	only MVA metabolites
8	162	Oxoglutaric acid (a-Ketoglutarate, KG)	Energy metabolism	SHAM vs TCM	Citric_acid_cycle_extend	4	0.3548	not significant	1	0.42726	1.3055	4	7	10	1	0.12622	0.126223	1.353	0.2718	not significant	10	0.93289	0.093289	only MVA metabolites
8	199	Succinic acid	Energy metabolism	SHAM vs TCM	Citric_acid_cycle_extend	4	0.3548	not significant	1	0.42726	1.3055	4	7	10	1	0.03093	0.030932	0.3396	0.573	not significant	10	0.91086	0.091086	only MVA metabolites
8	142	NAD	Energy metabolism	SHAM vs TCM	Energy	6	0.07151	slight significance	1	0.8311	4.1007	6	5	10	1	0.01738	0.017384	0.2697	0.6148	not significant	10	0.64464	0.064464	only MVA metabolites
8	144	NADH	Energy metabolism	SHAM vs TCM	Energy	6	0.07151	slight significance	1	0.8311	4.1007	6	5	10	1	0.13541	0.135406	1.4354	0.2585	not significant	10	0.94331	0.094331	only MVA metabolites
8	442	GDP	Nucleotides and metabolites	SHAM vs TCM	Energy	6	0.07151	slight significance	1	0.8311	4.1007	6	5	10	1	0.021511	0.021511	2.1127	0.1767	not significant	10	0.101818	0.010182	only MVA metabolites
7	437	Oxaloacetic acid	Others	SHAM vs TCM	Citric_acid_cycle_extend	9	0.2392	not significant	1	0.94106	3.5479	9	2	10	1	0.024464	0.0244638	6.0371	0.03385	significant	10	0.040522	0.0040522	MVA and UVA metabolites
8	467	ADP	Nucleotides and metabolites	SHAM vs TCM	Energy	6	0.07151	slight significance	1	0.8311	4.1007	6	5	10	1	0.019152	0.019152	1.2157	0.296	not significant	10	0.157535	0.015754	only MVA metabolites
9	437	Oxaloacetic acid	Others	SHAM vs TCM	AA_Pathways	5	0.04863	significant	1	0.78741	4.4447	5	6	10	1	0.024464	0.0244638	6.0371	0.03385	significant	10	0.040522	0.0040522	only UVA metabolites
8	91	Glutathione	Energy metabolism	SHAM vs TCM	Glutathione_Metabolism	6	0.08328	slight significance	1	0.8191	3.7732	6	5	10	1	0.000168	0.000168	0.0528	0.823	not significant	10	0.031846	0.0031846	only MVA metabolites
8	187	Pyroglutamic acid	Amino acids, peptides and metabolites	SHAM vs TCM	Glutathione_Metabolism	6	0.08328	slight significance	1	0.8191	3.7732	6	5	10	1	0.01445	0.014452	0.4336	0.5251	not significant	10	0.3333	0.03333	only MVA metabolites
9	437	Oxaloacetic acid	Others	SHAM vs TCM	Citric_acid_cycle_extend	5	0.08929	slight significance	1	0.73321	3.2979	5	6	10	1	0.024464	0.0244638	6.0371	0.03385	significant	10	0.040522	0.0040522	only UVA metabolites
8	431	Cysteine	Amino acids, peptides and metabolites	SHAM vs TCM	Glutathione_Metabolism	6	0.08328	slight significance	1	0.8191	3.7732	6	5	10	1	0.003243	0.0032429	0.5262	0.4848	not significant	10	0.061625	0.0061625	only MVA metabolites
8	445	Glycine	Amino acids, peptides and metabolites	SHAM vs TCM	Glutathione_Metabolism	6	0.08328	slight significance	1	0.8191	3.7732	6	5	10	1	0.00963	0.0096302	1.6535	0.2275	not significant	10	0.058241	0.0058241	only MVA metabolites
8	457	Glutamic acid	Amino acids, peptides and metabolites	SHAM vs TCM	Glutathione_Metabolism	6	0.08328	slight significance	1	0.8191	3.7732	6	5	10	1	0.018627	0.0186265	2.524	0.1432	not significant	10	0.073798	0.0073798	only MVA metabolites
8	102	Guanine	Nucleotides and metabolites	SHAM vs TCM	Purine_Metabolism	9	0.2318	not significant	1	0.94307	3.6812	9	2	10	1	7.4e-05	7.4e-05	0.0043	0.9488	not significant	10	0.170398	0.01704	only MVA metabolites
8	120	IMP (Inosinic acid)	Nucleotides and metabolites	SHAM vs TCM	Purine_Metabolism	9	0.2318	not significant	1	0.94307	3.6812	9	2	10	1	0.2079	0.2079	1.6282	0.2308	not significant	10	1.2769	0.12769	only MVA metabolites
8	227	Xanthine	Nucleotides and metabolites	SHAM vs TCM	Purine_Metabolism	9	0.2318	not significant	1	0.94307	3.6812	9	2	10	1	0.03822	0.038221	0.306	0.5923	not significant	10	1.24892	0.124892	only MVA metabolites
8	491	Adenosine	Nucleotides and metabolites	SHAM vs TCM	Purine_Metabolism	9	0.2318	not significant	1	0.94307	3.6812	9	2	10	1	0.00984	0.009839	0.1005	0.7577	not significant	10	0.97858	0.097858	only MVA metabolites
7	174	Pentose	Carbohydrates and conjugates	SHAM vs TCM	Pentose_Phos_Pathway	7	0.1473	not significant	1	0.84324	3.0738	7	4	10	1	0.080709	0.080709	4.822	0.05281	slight significance	10	0.167377	0.016738	MVA and UVA metabolites
8	495	Guanosine	Nucleotides and metabolites	SHAM vs TCM	Purine_Metabolism	9	0.2318	not significant	1	0.94307	3.6812	9	2	10	1	0.02952	0.029521	0.8386	0.3814	not significant	10	0.35203	0.035203	only MVA metabolites
8	497	Inosine	Nucleotides and metabolites	SHAM vs TCM	Purine_Metabolism	9	0.2318	not significant	1	0.94307	3.6812	9	2	10	1	0.01059	0.01059	0.7277	0.4136	not significant	10	0.14553	0.014553	only MVA metabolites
8	498	Adenine	Nucleotides and metabolites	SHAM vs TCM	Purine_Metabolism	9	0.2318	not significant	1	0.94307	3.6812	9	2	10	1	0.0483	0.048301	1.2121	0.2967	not significant	10	0.39849	0.039849	only MVA metabolites
8	500	Hypoxanthine	Nucleotides and metabolites	SHAM vs TCM	Purine_Metabolism	9	0.2318	not significant	1	0.94307	3.6812	9	2	10	1	0.004253	0.0042531	0.2244	0.6459	not significant	10	0.189572	0.0189572	only MVA metabolites
7	435	Sedoheptulose 7-phosphate	Carbohydrates and conjugates	SHAM vs TCM	Pentose_Phos_Pathway	7	0.1473	not significant	1	0.84324	3.0738	7	4	10	1	0.3045	0.304501	8.3285	0.01622	significant	10	0.36561	0.036561	MVA and UVA metabolites
8	218	Uracil	Nucleotides and metabolites	SHAM vs TCM	Pyrimidine_Metabolism	3	0.06918	slight significance	1	0.56809	3.5075	3	8	10	1	0	1e-06	0	0.9956	not significant	10	0.4478	0.04478	only MVA metabolites
8	220	Uridine	Nucleotides and metabolites	SHAM vs TCM	Pyrimidine_Metabolism	3	0.06918	slight significance	1	0.56809	3.5075	3	8	10	1	0.008404	0.0084043	2.0583	0.1819	not significant	10	0.04083	0.004083	only MVA metabolites
8	338	FFA C10:0 (Capric acid)	Fatty acids and metabolites	SHAM vs TCM	Saturated_fatty_acids	2	0.7117	not significant	1	0.072793	0.35328	2	9	10	1	2.44e-05	2.4398e-05	0.3289	0.579	not significant	10	0.0007418	7.418e-05	only MVA metabolites
8	339	FFA C11:0 (Undecylic acid)	Fatty acids and metabolites	SHAM vs TCM	Saturated_fatty_acids	2	0.7117	not significant	1	0.072793	0.35328	2	9	10	1	6.945e-05	6.9447e-05	0.5393	0.4796	not significant	10	0.00128782	0.00012878	only MVA metabolites
8	310	FFA C12:1 (Lauroleic acid)	Fatty acids and metabolites	SHAM vs TCM	Unsaturated_fatty_acids	2	0.7987	not significant	1	0.048733	0.23053	2	9	10	1	0.0002	0.000201	0.0028	0.9587	not significant	10	0.713	0.0713	only MVA metabolites
8	405	FFA C13:1 (Tridecenoic acid)	Fatty acids and metabolites	SHAM vs TCM	Unsaturated_fatty_acids	2	0.7987	not significant	1	0.048733	0.23053	2	9	10	1	0.00529	0.005292	0.1327	0.7232	not significant	10	0.39881	0.039881	only MVA metabolites
9	16	Acetyl-CoA	Energy metabolism	SHAM vs TCM	AA_Pathways	5	0.04863	significant	1	0.78741	4.4447	5	6	10	1	0.8298	0.82983	2.3826	0.1537	not significant	10	3.4829	0.34829	only UVA metabolites
9	217	UDP	Nucleotides and metabolites	SHAM vs TCM	AA_Pathways	5	0.04863	significant	1	0.78741	4.4447	5	6	10	1	0.01377	0.013768	0.1449	0.7115	not significant	10	0.95048	0.095048	only UVA metabolites
7	210	Thymine	Nucleotides and metabolites	SHAM vs TCM	Pyrimidine_Metabolism	11	residuals have rank 10 < 11	not significant							1	0.086121	0.086121	8.0568	0.0176	significant	10	0.106893	0.010689	MVA and UVA metabolites
9	524	Acetylphosphate	Others	SHAM vs TCM	AA_Pathways	5	0.04863	significant	1	0.78741	4.4447	5	6	10	1	0.032393	0.032393	1.0474	0.3302	not significant	10	0.309266	0.030927	only UVA metabolites
9	558	UDP-N-acetyl-glucosamine	Nucleotides and metabolites	SHAM vs TCM	AA_Pathways	5	0.04863	significant	1	0.78741	4.4447	5	6	10	1	0.006485	0.0064845	0.445	0.5198	not significant	10	0.145728	0.0145728	only UVA metabolites
9	16	Acetyl-CoA	Energy metabolism	SHAM vs TCM	Citric_acid_cycle_extend	5	0.08929	slight significance	1	0.73321	3.2979	5	6	10	1	0.8298	0.82983	2.3826	0.1537	not significant	10	3.4829	0.34829	only UVA metabolites
9	56	Coenzyme A	Vitamins, Coenzymes, Cofactors	SHAM vs TCM	Citric_acid_cycle_extend	5	0.08929	slight significance	1	0.73321	3.2979	5	6	10	1	0.01113	0.011127	0.2076	0.6584	not significant	10	0.5361	0.05361	only UVA metabolites
8	210	Thymine	Nucleotides and metabolites	SHAM vs TCM	Pyrimidine_Metabolism	3	0.06918	slight significance	1	0.56809	3.5075	3	8	10	1	0.086121	0.086121	8.0568	0.0176	significant	10	0.106893	0.010689	only MVA metabolites
9	527	cis-Aconitic acid	Others	SHAM vs TCM	Citric_acid_cycle_extend	5	0.08929	slight significance	1	0.73321	3.2979	5	6	10	1	0.001884	0.0018842	0.4197	0.5317	not significant	10	0.0449	0.00449	only UVA metabolites
9	679	Citric acid / Isocitric acid	Energy metabolism	SHAM vs TCM	Citric_acid_cycle_extend	5	0.08929	slight significance	1	0.73321	3.2979	5	6	10	1	0.007746	0.0077457	0.9302	0.3575	not significant	10	0.083266	0.0083266	only UVA metabolites
9	146	NADP	Energy metabolism	SHAM vs TCM	Energy	6	0.06149	slight significance	1	0.84212	4.4448	6	5	10	1	0.083793	0.083793	2.7289	0.1296	not significant	10	0.307053	0.030705	only UVA metabolites
9	148	NADPH	Energy metabolism	SHAM vs TCM	Energy	6	0.06149	slight significance	1	0.84212	4.4448	6	5	10	1	0.21591	0.21591	2.9098	0.1189	not significant	10	0.742	0.0742	only UVA metabolites
9	443	ATP	Nucleotides and metabolites	SHAM vs TCM	Energy	6	0.06149	slight significance	1	0.84212	4.4448	6	5	10	1	0.0334	0.033401	0.1801	0.6802	not significant	10	1.8543	0.185428	only UVA metabolites
9	444	GTP	Nucleotides and metabolites	SHAM vs TCM	Energy	6	0.06149	slight significance	1	0.84212	4.4448	6	5	10	1	0.00825	0.008253	0.0533	0.822	not significant	10	1.54779	0.154779	only UVA metabolites
9	466	GMP	Nucleotides and metabolites	SHAM vs TCM	Energy	6	0.06149	slight significance	1	0.84212	4.4448	6	5	10	1	0.003471	0.0034715	0.6424	0.4415	not significant	10	0.05404	0.005404	only UVA metabolites
9	531	Dephospho-CoA	Nucleotides and metabolites	SHAM vs TCM	Energy	6	0.06149	slight significance	1	0.84212	4.4448	6	5	10	1	0.009831	0.0098311	0.3168	0.5859	not significant	10	0.310351	0.0310351	only UVA metabolites
9	146	NADP	Energy metabolism	SHAM vs TCM	Glutathione_Metabolism	3	0.309	not significant	1	0.34604	1.411	3	8	10	1	0.083793	0.083793	2.7289	0.1296	not significant	10	0.307053	0.030705	only UVA metabolites
9	148	NADPH	Energy metabolism	SHAM vs TCM	Glutathione_Metabolism	3	0.309	not significant	1	0.34604	1.411	3	8	10	1	0.21591	0.21591	2.9098	0.1189	not significant	10	0.742	0.0742	only UVA metabolites
9	443	ATP	Nucleotides and metabolites	SHAM vs TCM	Glutathione_Metabolism	3	0.309	not significant	1	0.34604	1.411	3	8	10	1	0.0334	0.033401	0.1801	0.6802	not significant	10	1.8543	0.185428	only UVA metabolites
9	219	Uric acid	Nucleotides and metabolites	SHAM vs TCM	Purine_Metabolism	3	0.513	not significant	1	0.26508	0.84163	3	7	9	1	0.1165	0.116502	1.7749	0.2155	not significant	9	0.59074	0.065638	only UVA metabolites
9	489	Xanthosine	Nucleotides and metabolites	SHAM vs TCM	Purine_Metabolism	3	0.513	not significant	1	0.26508	0.84163	3	7	9	1	0.14321	0.143211	1.9819	0.1928	not significant	9	0.65033	0.072259	only UVA metabolites
9	530	dATP	Nucleotides and metabolites	SHAM vs TCM	Purine_Metabolism	3	0.513	not significant	1	0.26508	0.84163	3	7	9	1	0.21928	0.21928	1.4865	0.2538	not significant	9	1.32764	0.14752	only UVA metabolites
9	64	Cytidine monophosphate (CMP)	Nucleotides and metabolites	SHAM vs TCM	Pyrimidine_Metabolism	8	0.4469	not significant	1	0.78084	1.3361	8	3	10	1	0.000329	0.000329	0.0241	0.8797	not significant	10	0.136502	0.01365	only UVA metabolites
9	74	Deoxyuridine	Nucleotides and metabolites	SHAM vs TCM	Pyrimidine_Metabolism	8	0.4469	not significant	1	0.78084	1.3361	8	3	10	1	0.00587	0.005874	0.1427	0.7135	not significant	10	0.41153	0.041153	only UVA metabolites
9	221	Uridine monophosphate (UMP)	Nucleotides and metabolites	SHAM vs TCM	Pyrimidine_Metabolism	8	0.4469	not significant	1	0.78084	1.3361	8	3	10	1	0.001198	0.0011978	0.0665	0.8017	not significant	10	0.180049	0.0180049	only UVA metabolites
9	222	UTP	Nucleotides and metabolites	SHAM vs TCM	Pyrimidine_Metabolism	8	0.4469	not significant	1	0.78084	1.3361	8	3	10	1	0.0147	0.01471	0.0215	0.8863	not significant	10	6.8423	0.68423	only UVA metabolites
9	484	CDP	Nucleotides and metabolites	SHAM vs TCM	Pyrimidine_Metabolism	8	0.4469	not significant	1	0.78084	1.3361	8	3	10	1	0.13007	0.13007	0.6994	0.4225	not significant	10	1.85978	0.18598	only UVA metabolites
9	492	Thymidine	Nucleotides and metabolites	SHAM vs TCM	Pyrimidine_Metabolism	8	0.4469	not significant	1	0.78084	1.3361	8	3	10	1	0.001714	0.0017136	0.0554	0.8187	not significant	10	0.309512	0.0309512	only UVA metabolites
9	502	Cytidine	Nucleotides and metabolites	SHAM vs TCM	Pyrimidine_Metabolism	8	0.4469	not significant	1	0.78084	1.3361	8	3	10	1	0.00975	0.009754	0.0861	0.7753	not significant	10	1.13345	0.113345	only UVA metabolites
9	533	dTDP	Nucleotides and metabolites	SHAM vs TCM	Pyrimidine_Metabolism	8	0.4469	not significant	1	0.78084	1.3361	8	3	10	1	0.00675	0.00675	0.0859	0.7754	not significant	10	0.78538	0.078538	only UVA metabolites
9	304	FFA C15:0 (Pentadecylic acid)	Fatty acids and metabolites	SHAM vs TCM	Saturated_fatty_acids		0.02649	significant	1	0.99987	857.95	9	1	9	1	0.00021164	0.00021164	0.7555	0.4073	not significant	9	0.00252105	0.00028012	only UVA metabolites
9	306	FFA C17:0 (Margaric acid)	Fatty acids and metabolites	SHAM vs TCM	Saturated_fatty_acids		0.02649	significant	1	0.99987	857.95	9	1	9	1	0.00050626	0.00050626	1.9181	0.1994	not significant	9	0.00237542	0.00026394	only UVA metabolites
9	308	FFA C19:0 (Nonadecylic acid)	Fatty acids and metabolites	SHAM vs TCM	Saturated_fatty_acids		0.02649	significant	1	0.99987	857.95	9	1	9	1	0.0052303	0.0052303	1.5888	0.2392	not significant	9	0.0296284	0.003292	only UVA metabolites
9	309	FFA C20:0 (Arachidic acid)	Fatty acids and metabolites	SHAM vs TCM	Saturated_fatty_acids		0.02649	significant	1	0.99987	857.95	9	1	9	1	0.0008174	0.00081739	0.4383	0.5245	not significant	9	0.0167832	0.00186481	only UVA metabolites
9	335	FFA C6:0 (Caproic acid)	Fatty acids and metabolites	SHAM vs TCM	Saturated_fatty_acids		0.02649	significant	1	0.99987	857.95	9	1	9	1	0.0004582	0.0004582	2.7254	0.1332	not significant	9	0.0015131	0.00016812	only UVA metabolites
9	336	FFA C7:0 (Heptylic acid)	Fatty acids and metabolites	SHAM vs TCM	Saturated_fatty_acids		0.02649	significant	1	0.99987	857.95	9	1	9	1	4.035e-05	4.035e-05	0.2562	0.6249	not significant	9	0.00141762	0.00015751	only UVA metabolites
9	337	FFA C9:0 (Pelargonic acid)	Fatty acids and metabolites	SHAM vs TCM	Saturated_fatty_acids		0.02649	significant	1	0.99987	857.95	9	1	9	1	0.00013815	0.00013815	2.1855	0.1734	not significant	9	0.0005689	6.3211e-05	only UVA metabolites
9	340	FFA C13:0 (Tridecanoic acid)	Fatty acids and metabolites	SHAM vs TCM	Saturated_fatty_acids		0.02649	significant	1	0.99987	857.95	9	1	9	1	4.762e-05	4.7622e-05	0.2701	0.6158	not significant	9	0.0015868	0.00017631	only UVA metabolites
9	472	diFA C12:0 (Dodecanedioic acid)	Fatty acids and metabolites	SHAM vs TCM	Saturated_fatty_acids		0.02649	significant	1	0.99987	857.95	9	1	9	1	1.538e-05	1.5382e-05	0.1764	0.6844	not significant	9	0.00078503	8.7226e-05	only UVA metabolites
9	311	FFA C14:1 (Myristoleic acid)	Fatty acids and metabolites	SHAM vs TCM	Unsaturated_fatty_acids	18	residuals have rank 10 < 18	not significant							1	0.02908	0.02908	0.1646	0.6935	not significant	10	1.76651	0.17665	only UVA metabolites
9	312	FFA C15:1 (Pentadecenoic acid)	Fatty acids and metabolites	SHAM vs TCM	Unsaturated_fatty_acids	18	residuals have rank 10 < 18	not significant							1	0.14887	0.14887	1.0557	0.3284	not significant	10	1.41008	0.14101	only UVA metabolites
9	314	FFA C17:1 (Heptadecenoic acid)	Fatty acids and metabolites	SHAM vs TCM	Unsaturated_fatty_acids	18	residuals have rank 10 < 18	not significant							1	0.12141	0.12141	0.9802	0.3455	not significant	10	1.23859	0.12386	only UVA metabolites
9	316	FFA C19:1 (Nonadecenoic acid)	Fatty acids and metabolites	SHAM vs TCM	Unsaturated_fatty_acids	18	residuals have rank 10 < 18	not significant							1	0.1346	0.1346	1.1139	0.3161	not significant	10	1.2084	0.12084	only UVA metabolites
9	318	FFA C12:2 (Dodecadienoic acid)	Fatty acids and metabolites	SHAM vs TCM	Unsaturated_fatty_acids	18	residuals have rank 10 < 18	not significant							1	0.000713	0.000713	0.0375	0.8504	not significant	10	0.19035	0.019035	only UVA metabolites
9	319	FFA C14:2 (Tetradecadienoic acid)	Fatty acids and metabolites	SHAM vs TCM	Unsaturated_fatty_acids	18	residuals have rank 10 < 18	not significant							1	0.006	0.006004	0.0418	0.8421	not significant	10	1.4355	0.143548	only UVA metabolites
9	320	FFA C16:2 (Palmitolinoleic acid)	Fatty acids and metabolites	SHAM vs TCM	Unsaturated_fatty_acids	18	residuals have rank 10 < 18	not significant							1	0.02357	0.023571	0.1189	0.7373	not significant	10	1.98189	0.198189	only UVA metabolites
9	321	FFA C18:2 (Linoleic Acid, LA)	Fatty acids and metabolites	SHAM vs TCM	Unsaturated_fatty_acids	18	residuals have rank 10 < 18	not significant							1	0.15201	0.15201	1.1273	0.3133	not significant	10	1.3484	0.13484	only UVA metabolites
9	322	FFA C20:2 (Eicosadienoic acid)	Fatty acids and metabolites	SHAM vs TCM	Unsaturated_fatty_acids	18	residuals have rank 10 < 18	not significant							1	0.18715	0.187152	2.0862	0.1792	not significant	10	0.89709	0.089709	only UVA metabolites
9	324	FFA C16:3 (Hiragonic acid)	Fatty acids and metabolites	SHAM vs TCM	Unsaturated_fatty_acids	18	residuals have rank 10 < 18	not significant							1	0.00811	0.008113	0.0558	0.818	not significant	10	1.45316	0.145316	only UVA metabolites
7	216	Tyrosine	Amino acids, peptides and metabolites	SHAM vs TCM	AA_Pathways	33	residuals have rank 10< 33	not significant							1	0.043905	0.043905	6.8213	0.02596	significant	10	0.064364	0.006436	MVA and UVA metabolites
9	327	FFA C18:4 (Stearidonic acid)	Fatty acids and metabolites	SHAM vs TCM	Unsaturated_fatty_acids	18	residuals have rank 10 < 18	not significant							1	0.03237	0.032367	0.4002	0.5412	not significant	10	0.80883	0.080883	only UVA metabolites
9	328	FFA C20:4 (Arachidonic acid, ARA)	Fatty acids and metabolites	SHAM vs TCM	Unsaturated_fatty_acids	18	residuals have rank 10 < 18	not significant							1	0.28799	0.28799	3.1251	0.1075	not significant	10	0.92155	0.092155	only UVA metabolites
8	216	Tyrosine	Amino acids, peptides and metabolites	SHAM vs TCM	AA_Pathways	28	residuals have rank 10< 28	not significant							1	0.043905	0.043905	6.8213	0.02596	significant	10	0.064364	0.006436	only MVA metabolites
9	406	FFA C13:2 (Tridecadienoic acid)	Fatty acids and metabolites	SHAM vs TCM	Unsaturated_fatty_acids	18	residuals have rank 10 < 18	not significant							1	0.006808	0.0068085	0.7403	0.4097	not significant	10	0.091964	0.0091964	only UVA metabolites
9	407	FFA C15:2 (Pentadedienoic acid)	Fatty acids and metabolites	SHAM vs TCM	Unsaturated_fatty_acids	18	residuals have rank 10 < 18	not significant							1	0.05249	0.052494	0.7933	0.394	not significant	10	0.66171	0.066171	only UVA metabolites
9	408	FFA C17:2 (Heptadedienoic acid)	Fatty acids and metabolites	SHAM vs TCM	Unsaturated_fatty_acids	18	residuals have rank 10 < 18	not significant							1	0.06759	0.067587	0.423	0.5301	not significant	10	1.59797	0.159797	only UVA metabolites
9	423	FFA C18:3 (g-Linolenic acid or GLA) NEG	Fatty acids and metabolites	SHAM vs TCM	Unsaturated_fatty_acids	18	residuals have rank 10 < 18	not significant							1	0.04116	0.041156	0.1708	0.6881	not significant	10	2.40956	0.240956	only UVA metabolites

## Sheet: per-metabolite
Supplemental Data Sheet 1: Metabolomics data of rabbit LV tissue.			MVA_UVA if <																manually checked	10	0.75	0.3	0.3	0.2	manually checked	10	0.75	0.3	manually checked	10	0.75	0.3	0.3	0.2
			UVA if >																manually checked	10	0.75	0.3	0.3	0.2	manually checked	10	0.75	0.3	manually checked	10	0.75	0.3	0.3	0.2
			no statistics if >																manually checked	15	1	0.75	0.5	0.75	manually checked	15	1	0.8	manually checked	15	1	0.75	0.5	0.75
			excluded if >																manually checked	15	1.5	0.9	0.8	0.9	manually checked	15	1.5	0.8	manually checked	15	1.5	0.9	0.8	0.9
	72 MVA_UVA		group_short_ANOVA	SHAM									QC (pool from all samples)	QC (pool from all samples)	QC (pool from all samples)	QC (pool from all samples)	QC (pool from all samples)	QC (pool from all samples)	QC (pool from all samples)	all samples	all samples	all samples	all samples	UM (UltimateMix)	UM (UltimateMix)	UM (UltimateMix)	UM (UltimateMix)	UM (UltimateMix)	UM (UltimateMix)	blank	QC (pool from all samples)	UM (UltimateMix)	all samples	SHAM	TCM	all samples	all samples	all samples	all samples	all samples	all samples
	89 UVA			versus
	0 ISTD_MVA_UVA			TCM
JR_ID	Statistics_final	Metabolite_Name	Metabolite_Class	1.SHAM vs TCM.simple: group.Ratio_medians_med_normed	1.SHAM vs TCM.simple: group.p-value	1.SHAM vs TCM.simple: group.p-value_BH_adj_per_model_Nr_contrast	1.SHAM vs TCM.simple: group.t-ratio	m/z	Chemical Formula	HMDB_ID	HMDB_mapping	Alternative_identity	QC.Rt_Median	QC.Rt_SD	QC.Median of ppm difference to target mass	QC.Range of ppm difference to target mass	QC.Peakarea_RSD	QC.Data_missing_percentage	Blank load QC (percentage of blank from QC)	sample.Median of ppm difference to target mass	sample.Range of ppm difference to target mass	sample.Rt_SD	sample.Data_missing_percentage	UM.Median of ppm difference to target mass	UM.Range of ppm difference to target mass	UM.Rt_SD	UM.Peakarea_RSD	UM.Data_missing_percentage	Blank load UM (percentage of blank from UM)	blank.Peakarea_Median	QC.Peakarea_Median	UM.Peakarea_Median	sample.Peakarea_Median	SHAM.group median of Peakarea (only samples for ANOVA)	TCM.group median of Peakarea (only samples for ANOVA)	PCA component R²(1) 23.0% (loading)	PCA component R²(2) 16.9% (loading)	PCA component R²(3) 15.5% (loading)	PCA component R²(4) 9.4% (loading)	PCA component R²(5) 8.8% (loading)	PCA component R²(6) 7.9% (loading)
332	MVA_UVA	Alanine	Amino acids, peptides and metabolites	0.776898	0.000863484	0.0463403	4.68306	88.0404	C3H7NO2	HMDB00161	most likley		1.09659	0.0105971	41.1367	1.39439	0.138318	0	0.000337958	40.8992	1.87314	0.0151507	0	42.0401	1.95074	0.00487287	0.189354	0	0.00419275	49.621	146826	11835	139220	146906	129977	0.116024	-0.212015	0.00824018	0.0940503	-0.106716	-0.0471803
525	MVA_UVA	Aminoadipic acid	Amino acids, peptides and metabolites	0.836061	0.49581	0.864685	0.706833	160.062	C6H11NO4	HMDB00510	most likley	Acetylhomoserine, N-Methylglutamic acid, Methyl-glutamate, Glutamate methylester, Alanyl-lactate, Alanopine	4.0083	0.089732	2.87797	0.861949	0.194363	0	0.000277632	2.80758	1.70126	0.0860458	0	3.29359	2.35599	0.0494826	0.253764	0	0.0113439	1301.61	4.68826e+06	114741	4.14712e+06	4.49017e+06	4.14712e+06	0.0622513	-0.132269	-0.0688535	-0.196154	-0.0970602	-0.0302743
462	MVA_UVA	Arginine	Amino acids, peptides and metabolites	0.760226	0.317565	0.791046	1.05198	173.104	C6H14N4O2	HMDB00517	most likley		0.925372	0.0166682	2.44185	1.89942	0.136966	0	0.000138328	2.30374	1.98698	0.0358772	0	2.11188	1.34127	0.0204406	0.132838	0	0.000313051	107.277	775532	342683	695022	823813	645292	0.0973622	-0.0403817	0.22151	0.108059	0.0242767	0.0676164
455	MVA_UVA	Asparagine	Amino acids, peptides and metabolites	0.638453	0.0525153	0.467215	2.19916	131.046	C4H8N2O3	HMDB00168	most likley		0.986193	0.00312855	4.89901	1.74822	0.087562	0	0.000103138	4.62355	1.7518	0.00461068	0	4.59308	0.690956	0.00781784	0.139059	0	0.000357659	103.666	1.00513e+06	289846	956707	1.27574e+06	927932	0.209256	-0.0526966	0.0730134	0.0502927	-0.0339243	-0.0701475
625	MVA_UVA	Aspartic acid	Amino acids, peptides and metabolites	0.774197	0.393029	0.834708	0.892629	132.03	C4H7NO4	HMDB00191	most likley		4.54858	0.0462619	4.68369	0.685221	0.202162	0	0.0022305	4.82397	1.18378	0.0252909	0	4.77207	1.45843	0.0362907	0.48352	0	0.00844052	27464.8	1.23133e+07	3.25392e+06	1.13744e+07	1.13744e+07	1.02213e+07	0.0221219	-0.116867	0.0352122	-0.23845	0.153472	-0.187836
55	MVA_UVA	Citrulline	Amino acids, peptides and metabolites	1.42	0.784017	0.90752	-0.281566	174.088	C6H13N3O3	HMDB00904	most likley		1.06832	0.010393	2.41288	1.07547	0.0656205	0	0.000519156	2.21406	1.76058	0.0128335	0	1.78917	1.19489	0.00677373	0.141121	0	0.000127594	58.8512	113359	461239	81746.3	77279.4	103367	0.110418	0.0602595	0.0512894	-0.0286722	-0.011639	0.253065
59	MVA_UVA	Creatine	Amino acids, peptides and metabolites	0.763983	0.0153477	0.314759	2.9182	130.062	C4H9N3O2	HMDB00064	most likley		1.1012	0.0108353	4.30915	1.16574	0.053516	0	8.03614e-05	4.20909	1.44006	0.0151499	0	4.66355	0.382016	0.0133462	0.0899483	0	0.00311013	1525.93	1.89884e+07	490633	1.82231e+07	2.01036e+07	1.56207e+07	0.212594	-0.101942	0.042181	0.0968688	0.012209	-0.0261499
431	MVA_UVA	Cysteine	Amino acids, peptides and metabolites	1.02526	0.484822	0.864685	-0.725425	120.012	C3H7NO2S	HMDB00574	most likley	YMDB-ID 46	1.01513	0.0248225	1.80665	2.82243	0.174753	0	0	3.20538	3.92946	0.0190089	0	5.80682	1.21828	0.0141506	0.145617	0	0		24823.1	32953.7	21233.7	20565.1	26715.3	-0.186659	-0.0416953	0.119027	-0.063299	0.0622907	-0.0764498
457	MVA_UVA	Glutamic acid	Amino acids, peptides and metabolites	1.10834	0.14321	0.687485	-1.58871	146.046	C5H9NO4	HMDB00148	most likley		4.33835	0.0410918	3.75946	0.809012	0.114158	0	0.000130579	3.71528	1.35214	0.0369048	0	3.36767	1.84734	0.0264233	0.376132	0	0.000567394	10864.7	8.3204e+07	1.91484e+07	7.2096e+07	6.93741e+07	8.22965e+07	-0.00136447	0.0891669	0.0621758	-0.213389	0.264905	0.0055457
456	MVA_UVA	Glutamine	Amino acids, peptides and metabolites	0.754242	0.0111544	0.29931	3.10505	145.062	C5H10N2O3	HMDB00641	most likley		0.995952	0.00287593	2.74257	1.15668	0.0711254	0	0.000215612	2.94202	1.13574	0.00321472	0	3.40196	0.860999	0.00849498	0.107636	0	0.00144423	6621.41	3.07098e+07	4.58473e+06	2.814e+07	3.47375e+07	2.44925e+07	0.171643	-0.110306	0.111695	0.125673	0.0956357	0.0731339
445	MVA_UVA	Glycine	Amino acids, peptides and metabolites	0.887109	0.227458	0.758326	1.28589	74.0247	C2H5NO2	HMDB00123	most likley		0.983208	0.0037351	-5.83462	1.38075	0.133291	0	0.00629963	-6.01174	1.41947	0.00270739	0	-5.6981	0.727462	0.0158272	0.113652	0	0.00391216	5486.42	870911	1.4024e+06	908664	917971	868175	0.139755	-0.0671197	-0.0684411	-0.0534357	0.0716682	0.0241686
536	MVA_UVA	Histamine	Amino acids, peptides and metabolites	0.872769	0.765519	0.90752	0.306488	110.072	C5H9N3	HMDB00870	most likley		0.928067	0.0149249	5.99091	1.84599	0.163711	0	2.77164e-05	5.90324	1.61443	0.0351033	0	7.23882	1.11864	0.0189524	0.11021	0	0.00106642	37.848	1.36554e+06	35490.6	1.21669e+06	1.20156e+06	1.21669e+06	0.0618274	-0.0850513	-0.139645	-0.213142	-0.183551	0.0750708
458	MVA_UVA	Histidine	Amino acids, peptides and metabolites	0.725897	0.010494	0.29931	3.14091	154.062	C6H9N3O2	HMDB00177	most likley		0.925372	0.0166682	3.41206	1.81189	0.172771	0	0.0003391	3.35023	2.0777	0.0343883	0	3.30037	0.917733	0.0220496	0.106789	0	0.00214115	1444.03	4.25843e+06	674419	3.79728e+06	4.24908e+06	3.46159e+06	0.145545	-0.173173	0.0949634	-0.0468482	-0.150818	0.0216722
626	MVA_UVA	Leucine, Isoleucine	Amino acids, peptides and metabolites	1.14145	0.88196	0.931865	-0.152326	130.087	C6H13NO2	HMDB00172, HMDB00687	exemplaric		2.11423	0.00675995	4.7946	0.760751	0.106804	0	9.58461e-05	4.69766	1.07881	0.00936325	0	5.12122	0.359492	0.00836088	0.115765	0	4.88983e-05	1824.93	1.90402e+07	3.73208e+07	1.4274e+07	1.42166e+07	1.65666e+07	-0.0589056	-0.0699624	-0.257181	-0.0576293	-0.0134492	-0.0667916
128	MVA_UVA	Lysine	Amino acids, peptides and metabolites	1.07977	0.594691	0.878397	0.549544	145.098	C6H14N2O2	HMDB00182	most likley		0.885657	0.0373185	4.48466	1.88414	0.159582	0	0.00127788	4.56693	2.06681	0.0278835	0	4.35931	0.71142	0.0303516	0.216274	0	0.000979994	456.186	356986	465499	316667	384152	316667	0.0598629	-0.0806769	-0.0808943	-0.061822	0.118559	-0.140523
136	MVA_UVA	Methionine	Amino acids, peptides and metabolites	0.691799	0.186995	0.700143	1.41658	148.044	C5H11NO2S	HMDB00696	most likley		1.56129	0.00586464	2.88179	0.7299	0.13277	0	0	3.05844	1.44384	0.00915616	0	3.33518	0.48141	0.0074887	0.16867	0	0		2.78785e+06	1.47716e+06	2.29523e+06	2.64236e+06	2.10817e+06	0.0397573	-0.164409	-0.05303	-0.10733	0.189349	-0.0645606
545	MVA_UVA	N-acetyl-l-alanine	Amino acids, peptides and metabolites	1.12964	0.208027	0.754673	-1.34598	130.051	C5H9NO3	HMDB00766	most likley		10.1551	0.0376921	5.22914	1.10521	0.161148	0	0.0769353	5.14946	1.0932	0.0285777	0	5.19621	0.281089	0.0308284	0.401271	0	0.0255184	10319.2	134128	404382	133659	123325	136258	0.0512032	0.0699225	-0.111064	-0.0976052	0.0464426	-0.0294243
560	MVA_UVA	N-Acetyl-L-aspartic acid	Amino acids, peptides and metabolites	0.931611	0.181744	0.697287	1.43526	174.041	C6H9NO5	HMDB00812	most likley		14.2514	0.0391633	2.15111	2.8214	0.113284	0	0.0373642	1.66923	2.71872	0.0183283	0	1.80529	2.91076	0.0373595	0.559627	0	0.327818	13186.8	352926	40226	324936	325532	324936	0.0105719	-0.11908	0.020899	0.022081	0.324941	0.120291
546	MVA_UVA	N-acetyl-l-ornithine	Amino acids, peptides and metabolites	0.78582	0.63213	0.90752	-0.493775	173.093	C7H14N2O3	HMDB03357	most likley		1.26741	0.00457297	1.36203	1.68618	0.192524	0	0	1.30161	1.76646	0.0229697	0	1.62179	0.531215	0.00610531	0.0925622	0	0		314529	317461	317646	317646	317122	-0.0518715	0.0660615	0.196659	0.158213	0.0548024	0.0544961
438	MVA_UVA	Ornithine	Amino acids, peptides and metabolites	0.833748	0.213883	0.754673	1.3274	131.083	C5H12N2O2	HMDB00214	most likley		0.925372	0.0166682	5.57148	2.19939	0.099907	0	0.000660518	5.14267	2.35234	0.0371139	0	4.85999	1.15776	0.0069274	0.119593	0	0.000361918	542.707	821639	1.49953e+06	758159	841889	734020	0.174146	-0.0583638	0.110891	0.0436054	-0.00347845	0.114953
175	MVA_UVA	Phenylacetic acid	Amino acids, peptides and metabolites	1.05593	0.65364	0.90752	0.462474	135.045	C8H8O2	HMDB00209	most likley		5.34447	0.0381802	7.51977	3.32347	0.178238	0	0.0165814	6.57959	3.91651	0.0204209	0	4.12368	1.92273	0.071958	0.364898	0	0.807845	13940.2	840713	17256.1	781144	727656	884058	-0.156646	-0.152672	0.0486941	-0.0471338	0.112033	0.104066
459	MVA_UVA	Phenylalanine	Amino acids, peptides and metabolites	1.00534	0.878661	0.931865	0.156621	164.072	C9H11NO2	HMDB00159	most likley		3.80597	0.0171988	2.85085	0.547311	0.179726	0	0.000143606	2.85434	0.698762	0.022956	0	3.18618	1.78125	0.0257595	0.178206	0	0.00010366	1388.67	9.66999e+06	1.33964e+07	9.0563e+06	8.3281e+06	9.12921e+06	-0.13565	-0.132344	-0.07375	0.0917574	-0.0094793	0.0168378
450	MVA_UVA	Proline	Amino acids, peptides and metabolites	0.960634	0.36708	0.828905	0.944695	114.056	C5H9NO2	HMDB00162	most likley		1.12097	0.0105033	6.29212	1.11935	0.0849073	0	0.00191154	6.42622	1.68093	0.00972514	0	6.81683	0.87348	0.0110214	0.146011	0	0.000971569	4912.46	2.56989e+06	5.05621e+06	2.6048e+06	2.8712e+06	2.6048e+06	0.119285	-0.0544371	-0.162734	-0.0214833	-0.130758	-0.0751669
187	MVA_UVA	Pyroglutamic acid	Amino acids, peptides and metabolites	1.08411	0.525098	0.864685	0.658483	128.035	C5H7NO3	HMDB00267	most likley		8.6181	0.190745	4.88893	1.04675	0.0920689	0	0.0297923	4.90391	1.16324	0.0840133	0	4.86681	0.708844	0.15302	0.42428	0	0.0826366	1.33221e+06	4.47166e+07	1.61213e+07	4.18288e+07	3.93547e+07	4.21231e+07	-0.0578687	-0.121061	0.0318442	-0.10398	0.248119	0.168786
696	MVA_UVA	Threonine, Homoserine	Amino acids, peptides and metabolites	1.1401	0.142141	0.687485	-1.59346	118.051	C4H9NO3	HMDB00719, HMDB00167	exemplaric		1.07732	0.00873749	5.13785	1.22692	0.135216	0	0.000440906	5.38904	2.05764	0.00768826	0	6.25397	0.413849	0.00529096	0.134513	0	0.000124224	658.26	1.49297e+06	5.29899e+06	1.45141e+06	1.36183e+06	1.52401e+06	-0.00656228	0.0651422	-0.105978	-0.215831	0.142628	0.129112
434	MVA_UVA	Tryptophan	Amino acids, peptides and metabolites	0.842684	0.902925	0.931865	-0.125098	203.083	C11H12N2O2	HMDB00929	most likley		7.47792	0.0203096	0.158875	1.05389	0.291741	0	0.000411591	0.247754	1.81922	0.0326742	0	-0.18185	0.718663	0.0179831	0.435549	0	0.000176446	119.476	290278	677123	328559	301210	328559	-0.0669021	0.0110883	0.201598	0.115091	-0.0614616	-0.055252
216	MVA_UVA	Tyrosine	Amino acids, peptides and metabolites	0.791985	0.0259619	0.376107	2.61177	180.067	C9H11NO3	HMDB00158	most likley		1.90337	0.00752511	1.07545	0.682347	0.0852495	0	0.000121634	1.15231	1.3972	0.0141073	0	1.66808	0.797334	0.00856357	0.147996	0	7.57622e-05	999.399	8.21647e+06	1.31913e+07	7.10962e+06	7.80527e+06	6.26087e+06	0.0521234	-0.158851	-0.0237404	0.138983	0.183514	0.053054
451	MVA_UVA	Valine	Amino acids, peptides and metabolites	0.942123	0.897785	0.931865	0.131763	116.072	C5H11NO2	HMDB00883	most likley	Betaine, N-Methyl-a-aminoisobutyric acid, Norvaline, 5-Aminopentanoic acid	1.30764	0.00749485	5.55863	1.19194	0.181669	0	0.00160792	5.28538	1.7817	0.0130114	0	6.30357	0.345011	0.00457301	0.171665	0	0.000351067	4547.43	2.82814e+06	1.29532e+07	2.39955e+06	2.38811e+06	2.60277e+06	0.107943	-0.0556972	-0.184494	-0.191071	-0.0554493	-0.0383517
672	UVA	Hydroxyphenyllactic acid	Amino acids, peptides and metabolites	1.25659	0.518806	0.864685	-0.66873	181.051	C9H10O4	HMDB00755	most likley	Homovanillic acid (HVA), 3,4-Dihydroxyhydrocinnamic acid (DHCA), urine also HPHPA (3-(3-Hydroxyphenyl)-3-hydroxypropanoic acid)	13.3357	0.0463586	0.839498	2.85315	0.343021	0	0.133788	0.760585	2.73333	0.0542914	0	0.806837	1.93373	0.0941353	0.529205	0	0.0961245	49911.8	373067	519241	425523	313012	534219
523	UVA	Acetyllysine	Amino acids, peptides and metabolites	1.6292	0.0382277	0.403465	-2.38586	187.109	C8H16N2O3	HMDB00446	most likley		3.07397	0.0292199	1.0271	0.486254	0.340898	0	0	0.927769	0.657479	0.0752914	0	0.618698	1.50336	0.0480582	0.356463	0	0		103370	36290.1	88418.9	51396.7	108286
118	UVA	Indoxyl sulphate	Amino acids, peptides and metabolites	0.655896	0.574547	0.878397	0.580312	212.002	C8H7NO4S	HMDB00682	most likley		17.939	0.084414	-0.748575	2.32597	0.455992	0	0.0088489	-0.719027	2.1692	0.0612979	0	-0.18026	2.62391	0.101855	0.607409	0	0.000119001	353.046	39897.2	2.96674e+06	22825.9	22929.1	18944.4
544	UVA	N-acetyl-glutamine	Amino acids, peptides and metabolites	0.572078	0.0830934	0.587702	1.92519	187.072	C7H12N2O4	HMDB06029	most likley		8.46088	0.211106	1.54285	2.06712	0.556517	0	0.000521289	1.59618	2.66532	0.123235	0	0.731851	0.673737	0.150426	0.572459	0	0.00289947	84.9866	163032	29311.1	108335	125587	90745.1
1	MVA_UVA	1,5-Anhydrosorbitol	Carbohydrates and conjugates	0.523912	0.57504	0.878397	0.581711	161.046	C6H10O5	HMDB02712	most likley		0.986073	0.00886657	2.70929	0.867832	0.166006	0	0.00495081	2.60802	1.14207	0.00719221	0.0833333	2.86867	0.395864	0.018368	0.299374	0	0.000680086	1377.1	278157	2.0249e+06	263848	313242	245084	0.191399	0.0836589	-0.0238208	0.0585286	-0.012202	0.078479
512	MVA_UVA	2-Keto-L-gluconate	Carbohydrates and conjugates	3.12097	7.57729e-05	0.00609972	-6.4259	193.035	C6H10O7	HMDB11732	most likley		4.96402	0.0818912	1.05605	0.790313	0.180711	0	0	1.03763	0.848755	0.042617	0	0.862689	1.66126	0.0763193	0.53118	0	0		119358	376108	82234.7	47867.5	189027	-0.129813	0.175905	0.0213262	-0.0880382	0.0101493	0.098233
22	MVA_UVA	Adenosylhomocysteine	Carbohydrates and conjugates	0.776742	0.29384	0.791046	1.1079	383.114	C14H20N6O5S	HMDB00939	most likley		4.02758	0.0275807	-1.72165	1.08667	0.21109	0	0.00131995	-1.55778	1.50392	0.0215835	0	-1.49105	1.44641	0.0177798	0.630933	0	0.398586	1234.46	935233	3097.1	876995	963121	805098	-0.0300202	-0.160908	-0.021904	-0.0228125	-0.234081	0.156608
433	MVA_UVA	Erythrose 4-phosphate	Carbohydrates and conjugates	1.97184	0.0839574	0.587702	-1.91893	199.001	C4H9O7P	HMDB01321	most likley		7.19355	0.138839	-0.327533	1.547	0.226268	0	0.000337141	-0.358289	1.81094	0.117468	0	-0.778104	0.892872	0.102191	0.707474	0	0.179882	1720.91	5.10443e+06	9566.93	4.39589e+06	3.91995e+06	5.15875e+06	0.00860415	0.158102	-0.00689958	-0.0719788	0.164526	-0.21731
110	MVA_UVA	Hexose mono-phosphate	Carbohydrates and conjugates	1.59203	0.118585	0.659841	-1.70723	259.022	C6H13O9P	HMDB01586, HMDB06330, HMDB00645	exemplaric	Sum parameter of all with equal chemical formula e.g. Fructose-, Mannose-, Galactose-, …-mono-phosphates	7.19355	0.136497	-2.33721	1.53584	0.218751	0	0.000106682	-2.38926	1.62112	0.119469	0	-3.11576	1.13095	0.10123	0.665746	0	0.0317747	9392.75	8.80441e+07	295605	7.95218e+07	7.54884e+07	8.40727e+07	-0.00173239	0.140995	-0.0107924	-0.0622412	0.148677	-0.2556
134	MVA_UVA	Mannitol, Sorbitol	Carbohydrates and conjugates	1.72555	0.443534	0.840106	-0.797772	181.072	C6H14O6	HMDB00765, HMDB00247	exemplaric	Sum parameter of all with equal chemical formula	1.09659	0.0103244	0.943537	1.62413	0.149737	0	0.00423488	0.923594	1.36588	0.0140449	0	1.01351	0.254001	0.013993	0.193635	0	0.00185992	580.583	137096	312154	102000	95021.6	150136	-0.00752234	0.0393418	-0.111128	0.0472813	0.168008	0.186478
623	UVA	2.3-Bisphosphoglyceric acid	Carbohydrates and conjugates	1.31145	0.38673	0.834708	-0.905039	264.952	C3H8O10P2	HMDB01294	most likley		16.8048	0.113409	-1.41892	2.74032	0.746741	0	0.00171724	-2.18051	3.07028	0.0607992	0	-2.58167	3.46927	0.110491	0.860431	0	0.055781	124.241	72349.3	2227.3	86221	71594.3	116709
624	UVA	3-Phosphoglyceric acid	Carbohydrates and conjugates	0.607828	0.220308	0.754673	1.30749	184.986	C3H7O7P	HMDB00807	most likley		14.4905	0.0223017	0.942396	2.925	0.461997	0	0.00330014	0.821598	3.76145	0.0249428	0	0.229613	2.42418	0.0945783	0.541565	0	0.0810085	4831.42	1.464e+06	59640.9	1.64755e+06	1.64755e+06	1.35119e+06
12	UVA	6-Phosphogluconic acid	Carbohydrates and conjugates	1.06378	0.728462	0.90752	-0.357067	275.017	C6H13O10P	HMDB01316	most likley		14.4526	0.0378974	-2.4497	2.39586	0.622991	0	0	-2.85987	3.00052	0.0300335	0	-1.55404	2.31371	0.0963772	0.470731	0	0		72358.8	12646	83277.7	89930.1	83277.7
464	UVA	Fructose 1.6-bisphosphate	Carbohydrates and conjugates	0.997363	0.429688	0.836962	-0.823017	338.989	C6H14O12P2	HMDB01058	most likley		14.7619	0.0761866	-2.74715	2.33951	0.347232	0	5.91039e-05	-2.54598	2.38098	0.0384326	0	-2.60373	3.84024	0.31042	0.632939	0	0.0433229	832.062	1.40779e+07	19206	1.33894e+07	1.33894e+07	1.5126e+07
85	UVA	Gluconic acid	Carbohydrates and conjugates	2.64318	0.159435	0.693758	-1.52017	195.051	C6H12O7	HMDB00625	most likley		5.36118	0.0710822	0.548423	0.716725	0.552851	0	8.07404e-05	0.546918	1.08319	0.0325771	0	0.439118	0.86476	0.0764521	0.677008	0	4.25954e-05	92.5288	1.146e+06	2.17227e+06	1.62796e+06	639850	2.30652e+06
755	UVA	N-Acetylglucosamine-6-Phosphate	Carbohydrates and conjugates	0.814773	0.517581	0.864685	0.670734	300.049	C8H16NO9P	HMDB0002817	most likley		9.77983	0.56802	-0.799507	11.8904	0.435837	0	0.000876475	-2.21271	9.28514	0.658836	0	-3.20824	146.513	0.6147	1.77042	0	0.0173474	279.471	318858	16110.2	321067	355940	321067
174	UVA	Pentose	Carbohydrates and conjugates	0.782229	0.0528056	0.467215	2.19591	149.046	C5H10O5	HMDB00283	exemplaric	Sum parameter of all with equal chemical formula e.g. Ribose, Arabinose, Xylose, ...	1.56129	0.46326	-3.70693	6.23498	0.342986	0	0.0293002	-4.62136	5.76217	0.0148882	0	-2.791	1.15638	0.246832	0.200022	0	0.0191243	3799.82	129686	198691	115913	127230	111201
441	UVA	Pentose X-phosphate	Carbohydrates and conjugates	1.66608	0.28214	0.791046	-1.13677	229.012	C5H11O8P	HMDB00283	exemplaric	Sum parameter of all with equal chemical formula	9.98212	0.0211155	-0.963712	1.36972	0.425429	0	0.000414436	-1.02523	1.5681	0.021853	0	-0.863859	0.184809	0.027664	0.397489	0	0.00605703	1284.03	3.09826e+06	211990	2.46899e+06	1.57285e+06	2.99762e+06
435	UVA	Sedoheptulose 7-phosphate	Carbohydrates and conjugates	1.76713	0.0162205	0.314759	-2.88591	289.033	C7H15O10P	HMDB01068	most likley		7.88707	0.0781617	-2.66511	1.68646	0.325934	0	0.000477225	-2.54301	2.61285	0.0974284	0	-3.92507	1.57069	0.0731888	0.61758	0	0.00998271	65.4231	137091	6553.64	125211	88281.8	191192
82	MVA_UVA	Fumaric acid	Energy metabolism	0.85075	0.0551371	0.467215	2.17035	115.004	C4H4O4	HMDB00134	most likley	maleic acid	14.1142	0.0242799	6.77872	2.40145	0.168267	0	0.0553773	6.71055	2.67138	0.0333629	0	6.76998	1.88753	0.0451417	0.306976	0	0.42569	1.0516e+06	1.89897e+07	2.47034e+06	1.84527e+07	1.94689e+07	1.84527e+07	0.158358	-0.140958	0.0279882	-0.0493007	-0.0177659	-0.093541
91	MVA_UVA	Glutathione	Energy metabolism	1.03299	0.822969	0.90752	-0.229682	306.077	C10H17N3O6S	HMDB00125	most likley		9.94342	0.0274318	-2.2233	1.74668	0.283968	0	0.00174471	-2.42016	1.66817	0.0229144	0	-2.34367	0.461724	0.0258887	0.580376	0	0.898297	23478.9	1.34572e+07	26137.1	1.28579e+07	1.2331e+07	1.52588e+07	-0.0956277	-0.0821609	0.0993236	-0.190047	-0.204691	-0.135181
124	MVA_UVA	Lactic acid	Energy metabolism	0.988906	0.930851	0.954567	0.0889851	89.0244	C3H6O3	HMDB00190	most likley		8.04642	0.0392564	43.0387	2.05399	0.231066	0	0	42.9017	1.96952	0.0404508	0	42.8128	1.08879	0.0497653	0.264502	0	0		636021	359965	647465	513074	667616	-0.176671	-0.107264	-0.0969566	0.0813011	-0.0992087	0.0570453
130	MVA_UVA	Malic acid	Energy metabolism	0.808916	0.148905	0.687485	1.56391	133.014	C4H6O5	HMDB00156	most likley		14.1142	0.0203116	4.50361	2.61865	0.120863	0	0.0568549	4.47948	2.92197	0.0368018	0	4.74784	2.53834	0.042634	0.219981	0	0.403324	698909	1.22928e+07	1.73287e+06	1.17052e+07	1.26254e+07	1.1182e+07	0.192369	-0.0915662	-0.0129342	-0.0649251	0.0709461	-0.00872876
142	MVA_UVA	NAD	Energy metabolism	1.07387	0.614849	0.891809	0.519301	662.102	C21H27N7O14P2	HMDB00902	most likley		10.3329	0.0445471	-1.82648	1.21552	0.267368	0	2.19219e-05	-1.99464	1.55204	0.0276468	0	-1.97766	6.1118	0.0460497	1.0811	0	0.184785	68.0756	3.10537e+06	368.404	2.87461e+06	2.44569e+06	3.26038e+06	-0.108984	-0.13907	0.143685	-0.11585	0.0846806	0.14524
144	MVA_UVA	NADH	Energy metabolism	0.799922	0.258505	0.791046	1.19809	664.117	C21H29N7O14P2	HMDB01487	most likley		14.9515	0.0264607	-2.26441	2.27584	0.198558	0	7.86126e-05	-2.21263	2.42205	0.0345629	0	-1.52045	3.09411	0.0461932	0.739318	0	0.200093	371.995	4.732e+06	1859.11	4.44581e+06	4.44581e+06	4.25234e+06	-0.106299	-0.200909	0.0750803	-0.0658312	0.0990351	0.156759
549	MVA_UVA	Oxidized-glutathione	Energy metabolism	1.03935	0.719453	0.90752	-0.369509	611.145	C20H32N6O12S2	HMDB03337	most likley		13.801	0.0222773	-1.89854	1.84683	0.076537	0	3.41054e-05	-1.99873	2.1015	0.0372488	0	-2.58293	2.88855	0.058756	0.606318	0	0.0591775	470.122	1.37844e+07	7944.26	1.34466e+07	1.32777e+07	1.48397e+07	0.0939225	0.0248873	-0.0479097	-0.205792	0.107662	0.230213
162	MVA_UVA	Oxoglutaric acid (a-Ketoglutarate, KG)	Energy metabolism	0.625674	0.271754	0.791046	1.1632	145.014	C5H6O5	HMDB00208	most likley		14.3634	0.561968	3.84638	2.79165	0.252992	0	0	3.66458	2.77018	0.523099	0	3.50055	3.09094	0.10539	0.828848	0	0		122511	58369.8	101386	116182	79271.7	0.157453	-0.0941486	-0.136133	-0.144637	0.102395	0.0594413
199	MVA_UVA	Succinic acid	Energy metabolism	0.72077	0.572971	0.878397	0.582743	117.019	C4H6O4	HMDB00254	most likley		13.7276	0.0187618	6.16817	1.78874	0.200317	0	0.040181	6.0324	2.70343	0.0701906	0	5.98714	0.796508	0.0487173	0.323359	0	0.246523	222017	5.52542e+06	900593	3.18376e+06	4.28782e+06	3.18376e+06	-0.131742	-0.153478	-0.142303	0.106686	-0.0344502	-0.0039679
16	UVA	Acetyl-CoA	Energy metabolism	0.287077	0.153723	0.687485	1.54357	808.119	C23H38N7O17P3S	HMDB01206	most likley		20.0235	0.0404447	-2.6054	3.22381	0.867187	0	0	-2.69835	3.51605	0.0261371	0	-8.42101	0			0.857143	0		7138.99	85.2558	7166.78	9849.44	3431.37
679	UVA	Citric acid / Isocitric acid	Energy metabolism	0.798284	0.357546	0.822356	0.964487	191.02	C6H8O7	HMDB00094, HMDB00193	exemplaric		14.8994	0.0747103	0.342631	2.35906	0.119317	0	0.702747	0.27585	2.43652	0.0572066	0	0.57278	2.22961	0.0634679	0.229928	0	0.127763	9.85809e+06	1.40279e+07	7.71591e+07	1.41317e+07	1.41317e+07	1.44657e+07
461	UVA	Dihydroxyacetone phosphate	Energy metabolism	0.962863	0.788003	0.90752	-0.27622	168.991	C3H7O6P	HMDB01473	most likley		10.077	0.0534493	1.92325	1.26986	0.523718	0	0.000112717	1.85667	1.09916	0.0398226	0	1.54201	2.11495	0.0536276	0.626449	0	0.0135728	127.28	1.12919e+06	9377.52	1.56178e+06	1.8383e+06	1.35146e+06
535	UVA	Flavin mononucleotide (FMN)	Energy metabolism	1.01699	0.589369	0.878397	0.557618	455.097	C17H21N4O9P	HMDB01520	most likley		15.3721	0.0730459	-2.37134	3.08263	0.490096	0	0	-2.96632	3.28581	0.0261477	0	-6.64624	9.35449	0.0820915	0.306339	0.428571	0		257827	211.756	251632	228839	300219
106	UVA	Hexanoyl-CoA	Energy metabolism	0.493783	0.181778	0.697287	1.43513	864.181	C27H46N7O17P3S	HMDB02845	most likley		21.1027	0.234892	-1.62286	4.0454	0.577911	0	0	-1.83877	4.75007	0.226198	0	-19.6245	0			0.857143	0		9945.57	498.328	7664.81	10200.2	5475.71
146	UVA	NADP	Energy metabolism	0.794521	0.129553	0.687485	1.65195	742.068	C21H28N7O17P3	HMDB00217	most likley		14.701	0.0568165	-1.63117	3.33	0.503185	0	0.000182048	-2.68816	3.02902	0.0284686	0					1	0	99.9605	549089		560566	600170	508038
148	UVA	NADPH	Energy metabolism	0.564043	0.118853	0.659841	1.70582	744.084	C21H30N7O17P3	HMDB00221	most likley		17.4743	0.219848	-2.47309	2.36918	0.522578	0	7.78267e-05	-2.67074	2.43094	0.11367	0	-1.87513	3.58186	0.602454	0.832478	0.714286	0.328341	65.6514	843559	199.949	786760	908543	623216
156	UVA	Oleoyl-CoA	Energy metabolism	0.48797	0.253591	0.791046	1.2114	1030.35	C39H68N7O17P3S	HMDB01322	most likley		23.7282	0.0563564	0.0669072	0.845203	0.743331	0	0	0.338248	4.3957	0.0576053	0					1	0		22610.6		15964.5	16494	9385.36
164	UVA	Palmitoleoyl-CoA	Energy metabolism	0.172846	0.0761916	0.584135	1.97748	1002.32	C37H64N7O17P3S	HMDB06532	most likley		23.0457	0.107429	0.85003	6.34956	0.84223	0	0	0.500529	5.79972	0.0590362	0					1	0		8464.39		10245.5	10952.1	2352.46
168	UVA	Palmityl-CoA	Energy metabolism	0.891363	0.485701	0.864685	0.723927	1004.34	C37H66N7O17P3S	HMDB01338	most likley		23.5093	0.0567426	-0.126659	1.69194	0.592182	0	0	0.435027	2.20629	0.032993	0					1	0		14357		18263.7	18263.7	17591.2
338	MVA_UVA	FFA C10:0 (Capric acid)	Fatty acids and metabolites	1.17335	0.585983	0.878397	-0.562775	171.139	C10H20O2	HMDB00511	most likley		24.5313	0.024306	2.30101	1.95526	0.115435	0	0.0481293	2.19812	2.10942	0.0311392	0	1.87373	2.60672	0.0181115	0.192538	0	0.100521	1.25481e+06	2.60716e+07	1.24831e+07	2.44581e+07	2.24198e+07	2.68525e+07	0.124303	0.139726	-0.00996599	0.0159011	0.0856743	0.00321751
339	MVA_UVA	FFA C11:0 (Undecylic acid)	Fatty acids and metabolites	1.10078	0.483782	0.864685	-0.727197	185.155	C11H22O2	HMDB00947	most likley		25.0512	0.044809	1.09087	2.12958	0.153468	0	0.15009	1.08721	2.16487	0.0659177	0	0.599651	2.53795	0.13826	0.131194	0	0.347911	406567	2.70882e+06	1.1686e+06	2.66391e+06	2.57165e+06	3.2749e+06	0.1406	0.153196	-0.0649042	0.00405405	0.100221	0.0131659
310	MVA_UVA	FFA C12:1 (Lauroleic acid)	Fatty acids and metabolites	0.699842	0.958679	0.964671	0.0531247	197.155	C12H22O2	HMDB32248, HMDB00529	exemplaric		24.6547	0.0529728	0.317147	3.11956	0.160476	0	0.0699101	-0.217128	2.46195	0.0464586	0	-0.228552	2.92895	0.067342	0.308315	0	0.0266126	19553	279688	734727	263290	264712	263290	0.165992	0.0765763	-0.0830394	-0.164219	-0.0167971	0.0283501
405	MVA_UVA	FFA C13:1 (Tridecenoic acid)	Fatty acids and metabolites	0.880162	0.723231	0.90752	-0.364284	211.17	C13H24O2	not existent	not existent		25.4473	0.0607571	-3.34515	2.23429	0.205038	0	0.197131	-3.21384	1.94338	0.062844	0	-1.49504	3.14498	0.0755566	0.241789	0	0.0791184	21842.9	110804	276079	107312	102222	112248	0.176928	0.125974	0.0116613	-0.0852906	0.0810798	0.106445
529	UVA	Citramalic acid	Fatty acids and metabolites	0.982845	0.813406	0.90752	-0.242352	147.03	C5H8O5	HMDB00426	most likley		14.2237	0.0379755	3.5843	2.23377	0.118106	0	0.277824	3.59339	2.31324	0.0190864	0	3.77538	1.78286	0.0386803	0.226206	0	0.0886806	234003	842270	2.63872e+06	893211	893211	900740
472	UVA	diFA C12:0 (Dodecanedioic acid)	Fatty acids and metabolites	0.81272	0.602595	0.88198	0.537623	229.145	C12H22O4	HMDB00623	most likley		21.9852	0.0377107	-2.31985	2.75349	0.386719	0	0.166833	-2.75088	2.75472	0.0240087	0	-2.00358	2.47263	0.0311804	0.308453	0	0.274227	141188	846285	514859	835986	835986	846746
649	UVA	diFA C14:0 (Tetradecanedioic acid)	Fatty acids and metabolites	1.1189	0.958583	0.964671	-0.0532479	257.176	C14H26O4	HMDB00872	most likley		23.4872	0.0445773	-4.46414	2.7647	0.465652	0	0.174908	-4.09694	2.64545	0.0360051	0	-3.31037	3.24907	0.0470349	0.382163	0	0.00419341	6764.33	38673.6	1.61309e+06	33333	29053.9	36161.4
302	UVA	FFA C12:0 (Lauric acid)	Fatty acids and metabolites	1.18644	0.330573	0.791046	-1.02266	199.17	C12H24O2	HMDB00638	most likley		25.5262	0.0651318	0.22158	2.32017	0.1334	0	0.388174	0.279274	2.3051	0.0518555	0	-0.258256	2.38514	0.068076	0.113144	0	0.200946	1.24206e+06	3.19976e+06	6.18107e+06	3.37605e+06	3.06012e+06	3.78224e+06
318	UVA	FFA C12:2 (Dodecadienoic acid)	Fatty acids and metabolites	0.897243	0.850407	0.918896	0.193546	195.139	C12H20O2	not existent	not existent		22.9057	0.0188792	0.409759	1.7629	0.326637	0	0.384732	0.388993	1.84991	0.0237295	0	0.146357	2.62701	0.0245063	0.433046	0	0.840669	1.17438e+06	3.05246e+06	1.39696e+06	2.31965e+06	2.31965e+06	2.4126e+06
340	UVA	FFA C13:0 (Tridecanoic acid)	Fatty acids and metabolites	1.01831	0.549497	0.875932	-0.61941	213.186	C13H26O2	HMDB00910	most likley		26.2703	0.0765888	-0.140752	2.20204	0.197841	0	0.207439	0.0077376	2.53726	0.0549227	0	-0.501759	2.47773	0.0451841	0.111414	0	0.376811	357000	1.72099e+06	947423	1.82657e+06	1.60479e+06	1.86552e+06
406	UVA	FFA C13:2 (Tridecadienoic acid)	Fatty acids and metabolites	0.843787	0.409706	0.836962	0.860432	209.155	C13H22O2	not existent	not existent		22.0258	0.0165178	-1.18508	1.94361	0.0791803	0	0.286602	-1.36453	1.52508	0.0128025	0	-1.08168	2.48958	0.0283275	0.113082	0	0.729308	296332	1.03395e+06	406320	948082	983122	907893
303	UVA	FFA C14:0 (Myristic acid)	Fatty acids and metabolites	1.52016	0.449096	0.840749	-0.78778	227.202	C14H28O2	HMDB00806	most likley		27.2665	0.0882556	-1.54532	2.39325	0.453051	0	0.199288	-1.33136	2.54111	0.0669177	0	-1.84918	2.42087	0.0877941	0.435844	0	0.0689914	1.12363e+06	5.63824e+06	1.62866e+07	6.6748e+06	5.16265e+06	8.38046e+06
311	UVA	FFA C14:1 (Myristoleic acid)	Fatty acids and metabolites	0.75979	0.693484	0.90752	-0.405733	225.186	C14H26O2	HMDB02000	exemplaric		26.0527	0.0703349	-1.18817	2.50687	0.379056	0	0.053059	-0.810209	3.34772	0.118715	0	-1.70185	2.29964	0.0747993	0.330323	0	0.00960026	36051.6	679462	3.75527e+06	656303	629684	710933
319	UVA	FFA C14:2 (Tetradecadienoic acid)	Fatty acids and metabolites	0.718653	0.842052	0.918896	-0.204517	223.17	C14H24O2	HMDB00560	most likley		25.4015	0.0680423	-3.91641	1.19672	0.315902	0	0.0125414	-3.85091	1.5057	0.0654079	0	-2.53983	3.37445	0.0565035	0.320431	0	0.00446553	3060.6	244039	685383	255895	268653	221190
304	UVA	FFA C15:0 (Pentadecylic acid)	Fatty acids and metabolites	1.54075	0.307162	0.791046	-1.07609	241.217	C15H30O2	HMDB00826	most likley		28.2473	0.05799	-1.88941	2.39885	0.496434	0	0.0263227	-1.65075	2.47884	0.0511386	0	-2.03605	2.25162	0.064258	0.393385	0	0.0103207	229358	8.71331e+06	2.22231e+07	8.66897e+06	6.89362e+06	1.24653e+07
312	UVA	FFA C15:1 (Pentadecenoic acid)	Fatty acids and metabolites	1.98697	0.328404	0.791046	-1.02748	239.202	C15H28O2	HMDB29765	exemplaric		27.3438	0.0961093	0.267176	1.17092	0.474398	0	0.0999683	0.481365	1.667	0.0847824	0	-1.98025	1.50652	0.249383	0.493964	0	0.0754097	41466.8	414799	549887	444566	317290	624289
407	UVA	FFA C15:2 (Pentadedienoic acid)	Fatty acids and metabolites	1.39371	0.394024	0.834708	-0.890683	237.186	C15H26O2	not existent	not existent		26.2085	0.0701519	1.90249	2.17278	0.343381	0	0.184997	1.88133	3.70556	0.0796642	0	0.0662197	2.02648	0.0649557	0.363469	0	0.0587918	6271.06	33898.2	106666	29926.7	26221.4	40567.2
320	UVA	FFA C16:2 (Palmitolinoleic acid)	Fatty acids and metabolites	0.934626	0.737338	0.90752	-0.344867	251.202	C16H28O2	HMDB00477	exemplaric		26.848	0.0723141	-2.83687	2.67775	0.466018	0	0.0150189	-2.76144	2.68204	0.0634402	0	-2.64604	2.33257	0.0817607	0.507062	0	0.0101882	11444.4	762002	1.1233e+06	851868	851868	801274
324	UVA	FFA C16:3 (Hiragonic acid)	Fatty acids and metabolites	0.818288	0.817987	0.90752	-0.236277	249.186	C16H26O2	not existent	not existent		25.9625	0.065711	-2.55469	1.15569	0.391732	0	0.0176599	-2.47951	4.27188	0.0605815	0	-3.24275	2.39235	0.0853537	0.383982	0	0.00801438	3126.92	177063	390164	149011	166060	136566
306	UVA	FFA C17:0 (Margaric acid)	Fatty acids and metabolites	1.59934	0.140536	0.687485	-1.60065	269.249	C17H34O2	HMDB02259	most likley		30.4088	0.0743497	-1.49907	1.84986	0.617554	0	0.0399415	-1.35908	2.49477	0.0618586	0	-2.00218	0.973685	0.0930021	0.343808	0	0.013094	233704	5.85117e+06	1.78482e+07	7.28257e+06	5.55282e+06	9.12419e+06
314	UVA	FFA C17:1 (Heptadecenoic acid)	Fatty acids and metabolites	1.222	0.345502	0.80617	-0.990047	267.233	C17H32O2	HMDB60038	exemplaric		28.8628	0.0974636	-2.93637	1.4383	0.499778	0	0.0210387	-3.03298	1.65086	0.0672385	0	-2.23436	0.395123	0.0786233	0.3017	0	0.00398447	21210.2	1.00815e+06	5.32323e+06	1.24429e+06	1.08066e+06	1.66017e+06
408	UVA	FFA C17:2 (Heptadedienoic acid)	Fatty acids and metabolites	1.13835	0.530124	0.864685	-0.650349	265.217	C17H30O2	not existent	not existent		27.6777	0.0960281	-3.92835	2.17839	0.476706	0	0.0616522	-3.11165	1.78797	0.0662767	0	-3.14431	1.38017	0.0740521	0.398131	0	0.0356596	13325.7	216143	373692	213558	196635	248700
315	UVA	FFA C18:1 (Oleic acid)	Fatty acids and metabolites	1.16459	0.218362	0.754673	-1.32331	281.249	C18H34O2	HMDB00207	exemplaric		30.3677	0.160065	-2.75576	1.90206	0.656288	0	0.30014	-2.7718	2.08567	0.294034	0.0833333	-2.86293	2.59208	0.27961	1.00619	0.285714	1.05355	798507	2.66045e+06	757923	3.1344e+06	2.94511e+06	4.24773e+06
321	UVA	FFA C18:2 (Linoleic Acid, LA)	Fatty acids and metabolites	1.09065	0.313321	0.791046	-1.06174	279.233	C18H32O2	HMDB00673	exemplaric		28.6622	0.0793945	-2.45692	1.84399	0.422646	0	0.00596671	-2.41924	1.92262	0.0754486	0	-2.30827	1.6276	0.0778814	0.321269	0	0.00218636	469580	7.87001e+07	2.14777e+08	7.73243e+07	7.34492e+07	8.58444e+07
423	UVA	FFA C18:3 (g-Linolenic acid or GLA) NEG	Fatty acids and metabolites	1.01699	0.688123	0.90752	-0.413282	277.217	C18H30O2	HMDB03073	most likley		27.6225	0.100835	-2.77675	2.04212	0.574555	0	0.00700033	-3.07625	1.94555	0.0697344	0	-3.53895	1.95291	0.0622033	0.461368	0	0.00282027	78267.2	1.11805e+07	2.77517e+07	1.11704e+07	1.11704e+07	1.22813e+07
327	UVA	FFA C18:4 (Stearidonic acid)	Fatty acids and metabolites	1.27798	0.541197	0.871327	-0.632588	275.202	C18H28O2	HMDB06547	exemplaric		26.8013	0.0788103	-3.1438	2.11817	0.418962	0	0.195805	-2.91443	2.67139	0.073984	0	-2.98605	1.79443	0.0581845	0.505447	0	0.0519885	19644.5	100326	377861	96092.1	84643.4	107527
308	UVA	FFA C19:0 (Nonadecylic acid)	Fatty acids and metabolites	0.596381	0.263438	0.791046	1.19282	297.28	C19H38O2	HMDB00772	most likley		27.8303	0.0586823	-1.3943	1.88037	0.715655	0	0.0270792	-1.33816	2.0207	0.0677945	0.0833333	0.459641	5.23184	0.36337	0.880686	0.571429	0.672011	2469.73	91204.1	3675.14	56027.5	110112	40951.3
316	UVA	FFA C19:1 (Nonadecenoic acid)	Fatty acids and metabolites	1.09424	0.316076	0.791046	-1.05539	295.264	C19H36O2	HMDB13622	most likley		30.9373	0.118186	-2.31959	2.47702	0.578235	0	0.0275503	-2.40892	2.25604	0.0855743	0	-2.24055	2.42676	0.098666	0.414085	0	0.00903266	15935.4	578410	1.7642e+06	620553	580411	774912
309	UVA	FFA C20:0 (Arachidic acid)	Fatty acids and metabolites	0.414801	0.37069	0.828905	0.937297	311.296	C20H40O2	HMDB02212	most likley		28.9063	0.0764073	-4.17947	1.82209	0.61637	0	0.0116474	-4.58654	3.46791	0.0957495	0	-5.12506	2.85142	0.232747	0.312342	0	0.0727749	3446.85	295932	47363.2	143099	169510	82218.7
322	UVA	FFA C20:2 (Eicosadienoic acid)	Fatty acids and metabolites	1.32166	0.179226	0.697287	-1.44437	307.264	C20H36O2	HMDB05060	exemplaric		30.6478	0.114551	-1.28279	1.85948	0.755852	0	0.00603965	-1.50903	1.08601	0.110828	0	-1.6045	1.40934	0.134568	0.858115	0	0.0031514	13726.4	2.27272e+06	4.35566e+06	2.23589e+06	1.79716e+06	2.78796e+06
326	UVA	FFA C20:3 (Dihomo-g-linolenic acid, DGLA)	Fatty acids and metabolites	1.94899	0.0923382	0.619435	-1.86117	305.249	C20H34O2	HMDB02925	exemplaric		29.4955	0.105527	-2.97985	2.2082	0.640619	0	0.00658551	-3.03705	1.7775	0.0771749	0	-2.61847	1.42319	0.0879826	0.352204	0	0.000880687	11004.1	1.67096e+06	1.2495e+07	2.05222e+06	1.12773e+06	2.59876e+06
328	UVA	FFA C20:4 (Arachidonic acid, ARA)	Fatty acids and metabolites	1.67244	0.107539	0.659841	-1.76778	303.233	C20H32O2	HMDB01043	exemplaric		28.6857	0.0986075	-2.55765	1.79131	0.487707	0	0.00126007	-2.58075	1.85016	0.074304	0	-2.45929	1.52513	0.0883571	0.365644	0	0.000626485	51524.6	4.08904e+07	8.2244e+07	3.53194e+07	1.97047e+07	4.54916e+07
341	UVA	FFA C20:6 (Eicosatriynoic acid)	Fatty acids and metabolites	0.216265	0.0280328	0.376107	2.56704	299.202	C20H28O2	not existent	not existent		27.6777	0.0545085	-3.03963	2.49844	0.511342	0	0.142146	-2.95758	3.14839	0.0411876	0	-3.23664	2.99519	0.0557321	0.681016	0	1.08144	614737	4.32469e+06	568443	1.77765e+06	4.10055e+06	1.05182e+06
335	UVA	FFA C6:0 (Caproic acid)	Fatty acids and metabolites	0.694629	0.0979401	0.630734	1.82521	115.076	C6H12O2	HMDB00535	most likley		21.4562	0.0386249	6.73284	2.03888	0.39473	0	0.371655	6.67298	2.13449	0.0345477	0	6.25781	2.26062	0.0383849	0.282558	0	0.553024	75844.9	204074	137146	153827	200061	131654
336	UVA	FFA C7:0 (Heptylic acid)	Fatty acids and metabolites	0.825313	0.730806	0.90752	0.35384	129.092	C7H14O2	HMDB00666	most likley		22.3207	0.0304587	5.52761	1.65928	0.215225	0	0.747504	5.34035	1.75765	0.0274893	0	5.03007	2.21622	0.0325055	0.177797	0	1.02739	219223	293274	213379	279648	276261	279648
46	UVA	FFA C8:0 (Caprylic acid)	Fatty acids and metabolites	1.05865	0.748845	0.90752	-0.329133	143.108	C8H16O2	HMDB00482	most likley		22.9733	0.0416254	4.22579	1.91204	0.16869	0	0.475995	4.21733	1.99377	0.0311416	0	3.82509	2.60726	0.0306147	0.135482	0	0.599822	1.64332e+06	3.45239e+06	2.73968e+06	3.08152e+06	2.96755e+06	3.33848e+06
337	UVA	FFA C9:0 (Pelargonic acid)	Fatty acids and metabolites	1.40896	0.118452	0.659841	-1.70792	157.123	C9H18O2	HMDB00847	most likley		23.5183	0.0453311	2.9641	1.93558	0.129239	0	0.200596	3.039	1.99486	0.039772	0	2.66154	2.75515	0.0488009	0.143725	0	0.662442	1.58224e+06	7.88767e+06	2.38849e+06	6.92139e+06	5.13175e+06	8.0623e+06
521	MVA_UVA	Acetolactic acid	Lipids, steroids, bile acids and metabolites	0.879662	0.508829	0.864685	0.687944	131.035	C5H8O4	HMDB40531	most likley		1.09674	0.0122094	4.87086	1.83212	0.137162	0	0.0244981	5.06004	3.28116	0.0205711	0.0833333	4.71025	0.236249	0.0139623	0.23934	0	0.000840344	988.31	40342.4	1.17608e+06	35711.3	39267.8	28766.7	0.136374	0.0364057	-0.0282681	0.159218	-0.186387	0.154974
538	MVA_UVA	Hydroxyisocaproic acid	Lipids, steroids, bile acids and metabolites	0.974859	0.659562	0.90752	0.453943	131.071	C6H12O3	HMDB00746	most likley		15.6943	0.0215401	4.61132	2.459	0.183908	0	0.12685	4.63537	2.45071	0.106324	0	4.58038	2.61142	0.0979249	0.115335	0	0.0321394	78449.1	618438	2.4409e+06	474395	439488	514468	0.0638762	-0.0869451	-0.219527	-0.11696	-0.0226176	0.167624
528	UVA	Citraconic acid	Lipids, steroids, bile acids and metabolites	0.948389	0.308468	0.791046	1.07303	129.019	C5H6O4	HMDB00634	most likley		14.9047	0.0664861	4.56527	2.53182	0.191703	0	0.48271	4.53253	2.50549	0.0537107	0	5.07545	2.03372	0.0672538	0.261011	0	0.0929761	1.53758e+06	3.18531e+06	1.65374e+07	2.91281e+06	2.84994e+06	3.01432e+06
440	UVA	Glycerol 3-phosphate	Lipids, steroids, bile acids and metabolites	1.02176	0.42245	0.836962	0.836429	171.006	C3H9O6P	HMDB00126	most likley		8.03112	0.492073	2.1773	1.84386	0.366329	0	8.13344e-05	2.00272	1.9868	0.403451	0	1.6056	1.08713	0.0832309	0.551525	0	0.0075644	7629.69	9.38064e+07	1.00863e+06	8.69352e+07	8.69352e+07	8.77698e+07
498	MVA_UVA	Adenine	Nucleotides and metabolites	0.880853	0.296712	0.791046	1.10095	134.047	C5H5N5	HMDB00034	most likley		2.36197	0.0110746	4.58095	1.55413	0.151405	0	0.00304403	4.489	1.28227	0.0159563	0	4.81241	0.617942	0.129932	0.720483	0.571429	0.439202	18293.5	6.00965e+06	41651.8	4.37076e+06	4.67964e+06	4.37076e+06	-0.1188	-0.19679	-0.0757959	0.0705843	0.148415	0.028864
491	MVA_UVA	Adenosine	Nucleotides and metabolites	1.20317	0.757696	0.90752	0.317091	266.089	C10H13N5O4	HMDB00050	most likley		5.33048	0.0438348	-2.43296	1.41373	0.236829	0	0.00486933	-2.3975	1.31647	0.0217826	0	-2.55845	1.16102	0.404513	0.566059	0.142857	0.891943	20542.4	4.21874e+06	23031.1	3.86196e+06	3.41242e+06	4.61071e+06	-0.177598	-0.137504	0.0324479	-0.00623896	0.116481	0.0747079
467	MVA_UVA	ADP	Nucleotides and metabolites	0.833718	0.296025	0.791046	1.10261	426.022	C10H15N5O10P2	HMDB01341	most likley		14.9101	0.0177989	-3.22896	2.50061	0.280025	0	0.000316576	-3.23772	2.61448	0.0392716	0	-2.57283	2.89232	0.104049	0.777587	0	0.204214	8128.31	2.56757e+07	39802.9	1.96699e+07	1.96699e+07	2.12352e+07	-0.105103	-0.190461	0.149193	-0.0666396	-0.0829634	0.020992
28	MVA_UVA	Allantoin	Nucleotides and metabolites	1.00432	0.812815	0.90752	-0.243135	157.037	C4H6N4O3	HMDB00462	most likley		1.11717	0.00678129	2.75241	1.81259	0.037288	0	0.00786915	2.86153	3.5382	0.00967331	0	4.27672	3.34772	0.0117139	0.135242	0	0.00580935	2010.48	255489	346077	214854	214854	264987	0.0576089	0.0671062	0.174154	0.0628987	0.0426689	0.278735
465	MVA_UVA	AMP	Nucleotides and metabolites	0.754536	0.00608683	0.244995	3.46351	346.056	C10H14N5O7P	HMDB00045	most likley		12.6941	0.0321397	-2.69746	2.46274	0.176373	0	0.000106342	-2.7387	2.46832	0.0749934	0	-2.86583	2.37212	0.0928362	0.514208	0	0.144242	9992.64	9.39667e+07	69276.8	9.62014e+07	9.82449e+07	8.63234e+07	0.0836637	-0.209093	0.122455	-0.0638434	-0.0163206	-0.122877
485	MVA_UVA	cAMP	Nucleotides and metabolites	0.580273	0.0224208	0.360975	2.6972	328.045	C10H12N5O6P	HMDB00058	most likley		13.8129	0.0259757	-2.75138	2.38578	0.14506	0	0.000287224	-2.73588	2.69684	0.0307904	0	-4.05378	12.5589	0.199415	1.06775	0.285714	0.56883	69.7075	242694	122.546	241209	277743	184502	0.163544	-0.140977	-0.0173582	0.0177532	0.0832562	0.0674375
494	MVA_UVA	Deoxyinosine	Nucleotides and metabolites	0.744153	0.0620556	0.499547	2.10021	251.079	C10H12N4O4	HMDB00071	most likley		3.2041	0.0198682	-1.63162	1.56209	0.210425	0	0	-1.01293	2.52887	0.0285638	0	-0.812632	2.62597	0.0226013	0.435406	0	0		48496.7	33818.5	40280.8	42959.3	38750.8	0.0126226	-0.108959	-0.095545	0.238846	-0.027079	-0.112084
442	MVA_UVA	GDP	Nucleotides and metabolites	0.94137	0.176734	0.697287	1.45351	442.017	C10H15N5O11P2	HMDB01201	most likley		14.6083	0.0177642	-0.973468	3.82316	0.257973	0	0.00154055	-1.44266	3.89021	0.0231157	0	-0.48713	6.69704	0.0625386	0.362239	0.142857	1.2455	1058.32	686977	849.717	715270	680304	776081	-0.0828008	-0.206921	0.10224	-0.114114	0.0172536	0.00929379
102	MVA_UVA	Guanine	Nucleotides and metabolites	0.964403	0.948756	0.964671	0.0659004	150.042	C5H5N5O	HMDB00132	most likley		1.76372	0.00884368	3.23926	1.21086	0.127967	0	0.00337931	3.18872	1.95219	0.00883019	0	4.1016	3.06785	0.010201	0.280683	0.142857	0.383881	622.264	184139	1620.98	134117	117268	154687	-0.0360502	-0.00399748	-0.185507	0.0191518	-0.128773	0.217787
495	MVA_UVA	Guanosine	Nucleotides and metabolites	1.38797	0.381351	0.834708	-0.915749	282.084	C10H13N5O5	HMDB00133	most likley		3.12068	0.0248312	-2.71129	0.927406	0.165703	0	0	-2.59936	0.866375	0.0233758	0	-1.7355	4.42148	0.0161362	0.500198	0	0		2.54591e+06	10241.6	1.43635e+06	990007	1.90396e+06	-0.166668	0.0142901	-0.123606	0.113491	0.164467	0.014681
500	MVA_UVA	Hypoxanthine	Nucleotides and metabolites	0.840637	0.645914	0.90752	0.47366	135.031	C5H4N4O	HMDB00157	most likley		1.80997	0.00874932	4.6759	0.612836	0.0523609	0	0.000320847	4.45474	0.922986	0.0101032	0	4.30677	1.06457	0.00506073	0.0740604	0	0.00489192	2621.28	8.16988e+06	535839	6.54408e+06	6.08626e+06	6.54408e+06	0.0907972	0.0310297	-0.191309	0.224371	0.0398283	0.0948124
120	MVA_UVA	IMP (Inosinic acid)	Nucleotides and metabolites	1.43454	0.230795	0.758326	-1.276	347.04	C10H13N4O8P	HMDB00175	most likley		11.1404	0.0472336	-2.39096	2.05772	0.256757	0	1.0915e-05	-2.3888	2.32984	0.0387386	0	-1.70113	1.31313	0.0617938	0.896006	0	0.0396056	236.23	2.16427e+07	5964.56	2.18819e+07	1.44021e+07	2.52019e+07	0.108214	0.186193	0.116215	-0.0933741	0.0104499	-0.0579845
497	MVA_UVA	Inosine	Nucleotides and metabolites	0.94125	0.41361	0.836962	0.853026	267.073	C10H12N4O5	HMDB00195	most likley		2.77642	0.0189995	-2.3997	0.450328	0.115493	0	1.07647e-05	-2.49387	0.905316	0.0203832	0	-2.44471	1.32163	0.0236075	0.376802	0	0.00100979	393.628	3.65667e+07	389813	2.66118e+07	2.66118e+07	2.74058e+07	0.0627964	0.0126743	0.0084544	0.245018	0.197591	-0.095051
210	MVA_UVA	Thymine	Nucleotides and metabolites	0.669955	0.0175952	0.314759	2.83845	125.036	C5H6N2O2	HMDB00262	most likley		0.995068	0.00442835	7.56955	1.67782	0.102908	0	0.00643286	7.22038	2.62472	0.00403532	0	6.16969	0.6393	0.00843336	0.182968	0	0.0364038	1903.3	295872	52283.2	267617	372553	239061	0.181825	-0.0918037	0.113026	0.155727	0.0601441	-0.00624147
682	MVA_UVA	UDP-D-Glucose	Nucleotides and metabolites	1.26487	0.773127	0.90752	-0.296215	565.048	C15H24N2O17P2	HMDB00286			14.2551	0.0213246	-2.01441	2.44445	0.279794	0	0	-2.14277	2.76105	0.0328591	0	-1.49365	2.36739	0.0763536	0.878834	0	0		3.41342e+06	536.12	2.86588e+06	2.86588e+06	4.39062e+06	-0.101033	-0.0452854	0.196702	-0.151105	-0.10068	-0.0687268
218	MVA_UVA	Uracil	Nucleotides and metabolites	1.30378	0.995599	0.995599	0.0056549	111.02	C4H4N2O2	HMDB00300	most likley		1.49901	0.00564548	4.57441	1.29978	0.209276	0	0.00121439	4.7849	1.82139	0.0120117	0	6.47805	0.781773	0.00864677	0.08862	0	0.00373198	1382.06	1.13807e+06	370330	690295	557409	869628	0.0378598	0.0043024	-0.270398	0.118304	0.0291274	-0.0667771
220	MVA_UVA	Uridine	Nucleotides and metabolites	0.840433	0.181901	0.697287	1.43469	243.062	C9H12N2O6	HMDB00296	most likley		1.99548	0.0111028	-1.76055	0.52419	0.176504	0	3.35398e-05	-1.66711	1.28847	0.0121161	0	-0.792461	0.276864	0.012898	0.224718	0	0.000129187	249.29	7.43266e+06	1.92968e+06	6.63425e+06	6.91057e+06	6.49042e+06	-0.0411951	-0.113077	-0.0868389	0.156247	0.19621	-0.141093
227	MVA_UVA	Xanthine	Nucleotides and metabolites	1.64702	0.592275	0.878397	-0.553205	151.026	C5H4N4O2	HMDB00292	most likley		1.99265	0.0102668	3.56014	1.15966	0.166643	0	9.90305e-05	3.63369	1.23915	0.0110343	0	3.37114	1.02708	0.0102438	0.180343	0	1.12914e-05	68.3821	690515	6.05613e+06	462706	335813	558429	-0.0591181	-0.0242641	-0.242216	-0.0104731	-0.0523159	0.115492
443	UVA	ATP	Nucleotides and metabolites	0.981113	0.680249	0.90752	0.424416	505.988	C10H16N5O13P3	HMDB00538	most likley	dGTP	17.202	0.0792076	-2.11664	2.47006	0.432553	0	0.000447314	-2.30472	2.59802	0.07271	0	-1.67885	2.67743	0.213604	0.683741	0.142857	0.223733	7979.19	1.7838e+07	35663.9	2.29158e+07	1.83659e+07	2.39154e+07
484	UVA	CDP	Nucleotides and metabolites	0.82563	0.422521	0.836962	0.836298	402.011	C9H15N3O11P2	HMDB01546	most likley		14.4059	0.0390805	-2.36154	2.72476	0.580658	0	0	-2.0085	4.04664	0.028353	0	-0.366565	1.59416	0.267885	0.881111	0.714286	0		154215	257.719	132346	153355	128067
502	UVA	Cytidine	Nucleotides and metabolites	1.33041	0.775251	0.90752	-0.293352	242.078	C9H13N3O5	HMDB00089	most likley		0.98701	0.00602056	-8.49461	1.68802	0.368001	0	0.000252163	-8.33129	1.88325	0.108703	0	-7.30315	1.02195	0.00782957	0.259749	0	0.00536634	1010.4	4.00693e+06	188285	3.25517e+06	2.98843e+06	3.61342e+06
64	UVA	Cytidine monophosphate (CMP)	Nucleotides and metabolites	1.04394	0.879706	0.931865	-0.15526	322.045	C9H14N3O8P	HMDB00095	most likley		14.1212	0.00887453	-2.29374	3.43816	0.312884	0	0	-1.77516	3.6031	0.0222532	0	4.47464	20.4907	0.521114	0.769918	0.428571	0		214176	2483.52	203092	191628	236918
507	UVA	Cytosine	Nucleotides and metabolites	2.41209	0.777776	0.90752	-0.29522	110.036	C4H5N3O	HMDB00630	most likley		1.35887	0.00821259	5.65192	3.45123	0.321735	0.428571	0.0396658	5.17046	3.77672	0.0160843	0.333333	7.26258	1.49404	0.21539	0.694568	0	0.244345	1149.29	28974.2	4703.54	14974	12788.1	18981.7
530	UVA	dATP	Nucleotides and metabolites	1.49134	0.253755	0.791046	-1.21921	489.994	C10H16N5O12P3	HMDB01532	most likley		17.2097	0.0745738	-5.80855	7.79454	0.713598	0	0.0249609	-4.77388	4.42615	0.062856	0.0833333					1	0	60.0788	2406.91		3798.28	2642.99	4026.3
74	UVA	Deoxyuridine	Nucleotides and metabolites	0.849801	0.713479	0.90752	0.377793	227.067	C9H12N2O5	HMDB00012	most likley		2.44225	0.0184269	1.42853	2.96375	0.317638	0	0.000973058	2.41178	5.82311	0.0113697	0	-1.32483	4.49788	0.0144038	0.273791	0	0.000193451	71.6449	73628.6	370352	76899	77191.2	73112.2
531	UVA	Dephospho-CoA	Nucleotides and metabolites	0.769905	0.58595	0.878397	0.562826	686.142	C21H35N7O13P2S	HMDB01373	most likley		19.574	0.0659727	-2.36821	2.61542	0.472039	0	0.00221548	-2.58277	3.36824	0.0412117	0	-0.180186	12.587	0.0134011	0.301554	0.571429	1.12257	126.333	57023	112.539	66310.8	66310.8	65054.2
533	UVA	dTDP	Nucleotides and metabolites	0.854574	0.775394	0.90752	0.29316	401.016	C10H16N2O11P2	HMDB01274	most likley		14.8888	0.0105734	1.63733	2.64069	0.703173	0	0.00367952	0.989072	4.03877	0.0299606	0	-21.3151	51.757	0.0679529	0.314842	0.714286	0.0154363	76.0258	20661.9	4925.12	14583.4	14583.4	14201.5
466	UVA	GMP	Nucleotides and metabolites	0.896385	0.441475	0.840106	0.801494	362.051	C10H14N5O8P	HMDB01397	most likley		11.2133	0.0390945	-2.52584	2.96754	0.376936	0	2.73312e-05	-2.51518	3.82257	0.0387594	0	-2.79905	4.17024	0.0609503	0.951259	0	0.0209176	95.4952	3.494e+06	4565.3	4.00044e+06	4.00044e+06	4.05049e+06
444	UVA	GTP	Nucleotides and metabolites	1.67882	0.822037	0.90752	-0.230915	521.983	C10H16N5O14P3	HMDB01273	most likley		16.7842	0.588225	0.194424	6.27276	0.46149	0	0.00140786	-1.82014	2.51245	0.330291	0	-0.954052	6.05375	0.778821	0.742706	0.571429	0.193447	296.938	210914	1534.98	253739	162785	361938
158	UVA	Orotic acid	Nucleotides and metabolites	1.07933	0.75656	0.90752	0.322407	155.01	C5H4N2O4	HMDB00226	most likley		10.1677	0.0441951	-4.28861	3.09531	0.586484	0	0.436386	-5.01391	4.72187	0.105604	0.25	-3.10773	8.49438	0.0332893	0.422267	0	0.100743	2091.65	4793.11	20762.1	3264.93	3118.56	3264.93
159	UVA	Orotidine	Nucleotides and metabolites	0.463354	0.151691	0.687485	1.55208	287.052	C10H12N2O8	HMDB00788	most likley		4.56322	0.0390398	5.8146	1.37934	0.63035	0	0.000428731	5.63978	3.75642	0.0276081	0	5.59309	2.65031	0.0362907	0.788683	0	0.00153333	99.9265	233075	65169.6	146792	218175	128871
492	UVA	Thymidine	Nucleotides and metabolites	0.994094	0.818726	0.90752	0.235298	241.083	C10H14N2O5	HMDB00273	most likley		4.31345	0.042044	0.504791	2.53593	0.820568	0	0.0146687	-0.00607176	2.52116	0.0215804	0	-1.85211	2.56432	0.0347279	0.555831	0	0.0026347	103.228	7037.33	39180.3	5568.42	5162.98	6179.09
217	UVA	UDP	Nucleotides and metabolites	1.082	0.71146	0.90752	0.3806	402.995	C9H14N2O12P2	HMDB00295	most likley		14.6084	0.0189052	-2.39398	2.29026	0.315626	0	9.5847e-05	-2.61369	2.7424	0.0201095	0	2.44758	2.67484	0.0545226	0.430925	0	0.00895696	98.0395	1.02288e+06	10945.6	1.16317e+06	949548	1.41745e+06
558	UVA	UDP-N-acetyl-glucosamine	Nucleotides and metabolites	1.20574	0.519826	0.864685	-0.667064	606.074	C17H27N3O17P2	HMDB00290	most likley		14.2923	0.0190574	-1.77245	2.37192	0.302554	0	0	-1.94052	2.38276	0.0264736	0	-1.16644	0.0839214	0.0101112	0.0248066	0.714286	0		6.16942e+06	6889.95	5.37894e+06	4.9487e+06	7.67375e+06
219	UVA	Uric acid	Nucleotides and metabolites	2.00365	0.512281	0.864685	-0.679436	167.021	C5H4N4O3	HMDB00289	most likley		5.16647	0.224449	1.56419	1.69694	0.414329	0	0.00105331	1.55579	2.24993	0.155597	0	2.54582	1.71253	0.185253	0.281627	0	1.68026e-05	852.507	809360	5.07365e+07	808247	451493	983942
221	UVA	Uridine monophosphate (UMP)	Nucleotides and metabolites	1.06749	0.801692	0.90752	-0.25793	323.029	C9H13N2O9P	HMDB00288	most likley		10.6642	0.0479376	-2.17118	1.36065	0.526223	0	0	-2.28875	1.88792	0.0555373	0	-1.83737	0.987164	0.0471655	0.875904	0	0		5.19329e+06	8472.2	5.44403e+06	5.32392e+06	7.20198e+06
222	UVA	UTP	Nucleotides and metabolites	3.03444	0.886339	0.931865	-0.146629	482.961	C9H15N2O15P3	HMDB00285	most likley		16.8312	0.0409038	-1.86294	2.3024	0.57612	0	0	-2.04187	3.00906	0.0625468	0	-0.507355	1.74821	0.164604	0.977291	0.428571	0		388325	1688.03	424906	270817	1.0225e+06
489	UVA	Xanthosine	Nucleotides and metabolites	1.31206	0.326266	0.791046	-1.03227	283.068	C10H12N4O6	HMDB00299	most likley		9.14158	0.300908	-2.01185	1.97851	0.627439	0	0	-2.45169	12.3263	0.22405	0	-2.29679	0.789601	0.24788	1.03564	0	0		33290.6	59926.8	29374.2	19979.6	34685.1
477	MVA_UVA	3-Hydroxyphenylacetic acid	Others	229.459	3.71092e-07	5.97458e-05	-13.0688	151.04	C8H8O3	HMDB00440	most likley		19.7588	0.0282603	3.21197	2.53568	0.189793	0	0.00313893	3.25316	2.7893	0.0347666	0.0833333	3.18553	2.4506	0.0567537	0.375395	0	0.0147205	2895.35	922401	196689	893271	8050.73	2.03526e+06	-0.147174	0.198005	-0.0829124	-0.0593296	-0.0193284	0.00375172
429	MVA_UVA	Glyoxilic acid	Others	0.828286	0.0400959	0.403465	2.35791	72.9931	C2H2O3	HMDB00119	most likley	PubChemID 760	14.1167	0.0237909	-5.85839	2.12361	0.185273	0	0.101096	-5.8421	2.53451	0.0308972	0	-5.26154	2.18477	0.0451417	0.26599	0	0.457118	111820	1.10608e+06	244620	1.1313e+06	1.22308e+06	1.1313e+06	0.164191	-0.142868	-0.00142685	-0.00200488	-0.0851896	-0.0666347
555	MVA_UVA	Putrescine	Others	1.04295	0.845843	0.918896	-0.199536	87.0928	C4H12N2	HMDB01414	most likley		8.04642	0.0390768	0.687998	2.94846	0.155475	0	0	-0.863827	5.50581	0.0278711	0	-0.446187	7.74834	0.044617	0.11636	0	0		17606.7	10132.3	16786.1	13362.7	17191.7	-0.135779	-0.0738487	-0.168842	0.10758	-0.00325718	0.104195
515	UVA	4-Hydroxy-benzoic acid	Others	0.597108	0.894357	0.931865	0.136212	137.024	C7H6O3	HMDB00500	most likley		18.6968	0.0702146	4.01511	2.95852	0.419668	0	0.0241176	3.85399	2.97186	0.0714688	0	3.84004	2.76656	0.0995373	0.64961	0	0.011653	10305.3	427294	884349	355861	373153	333014
524	UVA	Acetylphosphate	Others	1.06947	0.330225	0.791046	-1.02343	138.98	C2H5O5P	HMDB01494	most likley		14.7542	0.0719642	3.70717	3.38685	0.373353	0	0.000386585	3.5565	3.3272	0.0381529	0	4.13654	7.02663	0.0900056	0.1092	0.714286	1.89629	168.134	434922	88.665	406033	406033	480665
527	UVA	cis-Aconitic acid	Others	0.908383	0.531701	0.864685	0.647807	173.009	C6H6O6	HMDB00072	most likley		15.0139	0.123771	1.49254	2.62758	0.204426	0	0.408118	1.45777	2.73671	0.0916492	0	1.70943	2.14661	0.0663625	0.226075	0	0.094456	284745	697702	3.01457e+06	716595	699208	770535
437	UVA	Oxaloacetic acid	Others	0.800108	0.0338464	0.403465	2.45706	130.999	C4H4O5	HMDB00223	most likley		14.907	0.0391165	4.98967	2.57283	0.125919	0	0.372119	4.72557	2.73468	0.0449869	0	4.76954	1.95902	0.0701749	0.181766	0	0.0868492	18875.7	50724.9	217339	52156.2	52156.2	51370.1
173	UVA	p-Cresyl sulphate	Others	1.061	0.334107	0.791046	1.01484	187.007	C7H8O4S	HMDB11635	most likley		20.5997	0.0275016	-0.329542	3.28731	0.495371	0	0.0516118	-0.309674	4.55305	0.0213722	0	0.519714	2.65433	0.0248044	0.348051	0	0.000450678	9191.12	178082	2.0394e+07	39093.2	37829.4	40819.7
448	UVA	Phosphat	Others	1.01389	0.431477	0.836962	0.819724	96.9696	H3PO4	HMDB01429	most likley		14.3983	0.0199924	-2.36127	2.59196	0.0668272	0	0.438349	-2.38492	2.94941	0.031831	0	-1.74512	2.55154	0.069299	0.259101	0	0.284375	1.19122e+07	2.71752e+07	4.1889e+07	2.42191e+07	2.53767e+07	2.36009e+07
447	UVA	Sulfat	Others	0.841477	0.411968	0.836962	0.856135	96.9601	H2SO4	HMDB01448	most likley		14.4059	0.0356335	-8.4802	9.55915	0.726605	0	0.370756	-8.27816	9.99114	0.0314778	0	-7.64963	6.70556	0.0578989	0.325112	0	0.172778	13889.9	37463.8	80391.7	45824.8	45824.8	40402.8
211	UVA	Thymol	Others	1.39033	0.481143	0.864685	-0.731707	149.097	C10H14O	HMDB01878	most likley		23.8527	0.0166009	3.07403	1.97826	0.462361	0	0.0628053	3.18397	1.93004	0.0180923	0	3.13717	2.84639	0.0208102	0.730711	0.142857	0.147362	5102.2	81238.4	34623.7	80230.8	57720.7	83951.1
469	UVA	Valerenic acid	Others	0.690825	0.758364	0.90752	0.316184	233.155	C15H22O2	HMDB30016	most likley		24.4692	0.0152354	0.36627	2.69773	0.3426	0	0.327687	0.305741	3.16972	0.0176204	0	-1.46343	2.55401	0.0160855	0.161626	0	0.509745	1.21322e+06	3.70237e+06	2.38005e+06	5.10639e+06	5.61567e+06	4.89458e+06
421	MVA_UVA	Pentobarbital	Pharmaceuticals, Xenobiotics	1.01458	0.660948	0.90752	0.451953	225.124	C11H18N2O3	HMDB14457	most likley		21.9698	0.0183575	-0.565209	2.10813	0.0896037	0	1.07794e-05	-0.707865	2.15684	0.0135687	0	-1.61621	2.42838	0.806588		0.857143	0.00201533	5672.28	5.26215e+08	2.81457e+06	4.96305e+08	4.72828e+08	5.28637e+08	0.0873797	0.0115511	0.151405	-0.0550365	-0.0463598	0.210073
496	MVA_UVA	Niacinamide	Vitamins, Coenzymes, Cofactors	0.763734	0.0366029	0.403465	2.41129	121.041	C6H6N2O	HMDB01406	most likley		2.98053	0.0241299	5.49227	0.226592	0.209831	0	0.0073741	5.50214	0.632319	0.0176297	0	6.97101	1.77126	0.141062	0.681045	0.285714	0.173351	391.557	53098.9	2258.74	51728.3	57359	45457.9	0.112632	-0.143387	-0.0724644	-0.0125182	0.0634022	-0.260454
56	UVA	Coenzyme A	Vitamins, Coenzymes, Cofactors	0.805391	0.658422	0.90752	0.455584	766.108	C21H36N7O16P3S	HMDB01423	most likley		19.574	0.0659727	-2.49793	2.52746	0.565903	0	0.00239609	-2.44465	2.69469	0.0435665	0	-1.89754	2.62182	0.0428806	0.716988	0	0.476218	3492.99	1.45779e+06	7334.86	1.57656e+06	1.57656e+06	1.68539e+06
487	UVA	Pantothenic acid	Vitamins, Coenzymes, Cofactors	1.15132	0.685686	0.90752	-0.416722	218.103	C9H17NO5	HMDB00210	most likley		12.2003	0.0337688	-1.13023	2.84509	0.4259	0	0	-0.980379	2.98248	0.0473025	0	-1.524	2.87078	0.102672	0.739976	0	0		1.02641e+07	315398	8.42258e+06	8.00689e+06	1.20303e+07

## Sheet: long_sample-metabolite
group	Sample_Name	Statistics_final	JR_ID	Master-Metabolite_ID	Metabolite_Name	Metabolite_Class	m/z	ppm	Peak_Rt	PeakHeight	Peakarea	LOG_Peakarea	Sample_manual_exclusion	Sample_manual_exclusion_comment	Peakarea_outliers-excluded	LOG_Peakarea_outliers-excluded	Peakarea_RSD_per-group_outliers-excluded	LOG_Peakarea_med-normed_outliers-excluded	Peakarea_med-normed_RSD_per-group_outliers-excluded	Seq_Pos	Time_hours
SHAM	08_nE_M12_LV9011_79328_sham	MVA_UVA	1	2	1,5-Anhydrosorbitol	Carbohydrates and conjugates	161.046	3.52042	0.993853	108070	212839	5.32805			212839	5.32805	0.347794	5.61095	0.505739	8	4.9
SHAM	09_nE_M12_LV9010_79329_sham	MVA_UVA	1	2	1,5-Anhydrosorbitol	Carbohydrates and conjugates	161.046	3.27566	0.994322	52361.5	219282	5.341			219282	5.341	0.347794	5.76907	0.505739	9	5.6
SHAM	17_nE_M12_LV9012_79327_sham	MVA_UVA	1	2	1,5-Anhydrosorbitol	Carbohydrates and conjugates	161.046	2.42308	0.977317	107279	263848	5.42135			263848	5.42135	0.347794	5.88885	0.505739	20	21.7
SHAM	22_nE_M12_LV9004_79325_sham	MVA_UVA	1	2	1,5-Anhydrosorbitol	Carbohydrates and conjugates	161.046	2.57203	0.984108	155237	362637	5.55947			362637	5.55947	0.347794	6.18637	0.505739	25	24.8
SHAM	24_nE_M12_LV9001_79330_sham	MVA_UVA	1	2	1,5-Anhydrosorbitol	Carbohydrates and conjugates	161.046	2.6801	0.978078	177266	364639	5.56186			364639	5.56186	0.347794	6.10148	0.505739	27	26
SHAM	30_nE_M12_LV9003_79326_sham	MVA_UVA	1	2	1,5-Anhydrosorbitol	Carbohydrates and conjugates	161.046	2.56646	0.983748	185278	503872	5.70232			503872	5.70232	0.347794	6.22762	0.505739	33	29.7
SHAM	32_nE_M12_LV9038_2_79324_sham	MVA_UVA	1	2	1,5-Anhydrosorbitol	Carbohydrates and conjugates	161.046	2.72033	0.97382	165361	401962	5.60418	exclude	organ transplant procedure			0.347794		0.505739	35	31
TCM	05_nE_M12_LV9036_79317_tachypacing	MVA_UVA	1	2	1,5-Anhydrosorbitol	Carbohydrates and conjugates	161.046	2.89177	0.993888	78190.7	123090	5.09022			123090	5.09022	0.527142	5.47496	0.737426	5	3.1
TCM	06_nE_M12_LV9027_79323_tachypacing	MVA_UVA	1	2	1,5-Anhydrosorbitol	Carbohydrates and conjugates	161.046	3.20946	1.11588	37038.9	313850	5.49672	exclude	organ transplant procedure			0.527142		0.737426	6	3.7
TCM	14_nE_M12_LV9030_79320_tachypacing	MVA_UVA	1	2	1,5-Anhydrosorbitol	Carbohydrates and conjugates	161.046	3.07383	0.995602	88999.3							0.527142		0.737426	14	8.6
TCM	16_nE_M12_LV9035_79318_tachypacing_200918104651	MVA_UVA	1	2	1,5-Anhydrosorbitol	Carbohydrates and conjugates	161.046	2.37835	0.985807	116962	245084	5.38932			245084	5.38932	0.527142	5.72271	0.737426	19	21.1
TCM	21_nE_M12_LV9028_79322_tachypacing	MVA_UVA	1	2	1,5-Anhydrosorbitol	Carbohydrates and conjugates	161.046	2.54898	0.985633	62185.2	167877	5.22499			167877	5.22499	0.527142	5.72731	0.737426	24	24.2
TCM	25_nE_M12_LV9032_79319_tachypacing	MVA_UVA	1	2	1,5-Anhydrosorbitol	Carbohydrates and conjugates	161.046	2.52381	0.98161	113442	415787	5.61887			415787	5.61887	0.527142	6.11135	0.737426	28	26.7
TCM	29_nE_M12_LV9029_79321_tachypacing	MVA_UVA	1	2	1,5-Anhydrosorbitol	Carbohydrates and conjugates	161.046	2.65695	0.983402	157664	458328	5.66118	exclude	extraction Problem			0.527142		0.737426	32	29.1
TCM	33_nE_M12_LV9029_2_79321_tachypacing	MVA_UVA	1	2	1,5-Anhydrosorbitol	Carbohydrates and conjugates	161.046	2.644	0.975132	200905	457371	5.66027			457371	5.66027	0.527142	6.28175	0.737426	36	31.6
QC	02_nE_M12_QC_1	MVA_UVA	1	2	1,5-Anhydrosorbitol	Carbohydrates and conjugates	161.046	2.73872	0.997708	47215.2	278157	5.44429			278157	5.44429	0.166006	5.67211	0.31674	2	1.2
QC	07_nE_M12_QC_2	MVA_UVA	1	2	1,5-Anhydrosorbitol	Carbohydrates and conjugates	161.046	3.14049	0.99601	38042.3	241785	5.38343			241785	5.38343	0.166006	5.72658	0.31674	7	4.3
QC	10_nE_M12_QC_3	MVA_UVA	1	2	1,5-Anhydrosorbitol	Carbohydrates and conjugates	161.046	2.93625	0.993332	49975.1	223587	5.34945			223587	5.34945	0.166006	5.76174	0.31674	10	6.2
QC	10_nE_M12_QC_3_200918084609	MVA_UVA	1	2	1,5-Anhydrosorbitol	Carbohydrates and conjugates	161.046	2.70929	0.983208	101235	338794	5.52994			338794	5.52994	0.166006	5.99002	0.31674	16	19.3
QC	18_nE_M12_QC_4	MVA_UVA	1	2	1,5-Anhydrosorbitol	Carbohydrates and conjugates	161.046	2.27265	0.982003	124709	298270	5.47461			298270	5.47461	0.166006	5.95587	0.31674	21	22.3
QC	23_nE_M12_QC_5	MVA_UVA	1	2	1,5-Anhydrosorbitol	Carbohydrates and conjugates	161.046	2.27653	0.972988	165087	354155	5.54919			354155	5.54919	0.166006	6.04121	0.31674	26	25.4
QC	26_nE_M12_QC_6	MVA_UVA	1	2	1,5-Anhydrosorbitol	Carbohydrates and conjugates	161.046	2.57974	0.986073	125641	274415	5.43841			274415	5.43841	0.166006	5.93944	0.31674	29	27.3
UM	11_nE_M12_UM_2	MVA_UVA	1	2	1,5-Anhydrosorbitol	Carbohydrates and conjugates	161.046	2.92717	1.10063	397294	3.69235e+06	6.5673			3.69235e+06	6.5673	0.299374	7.18295	0.197265	11	6.8
UM	11_nE_M12_UM_2_200918092625	MVA_UVA	1	2	1,5-Anhydrosorbitol	Carbohydrates and conjugates	161.046	2.86867	1.05306	393195	2.81922e+06	6.45013			2.81922e+06	6.45013	0.299374	7.07237	0.197265	17	19.9
UM	15_nE_M12_UM_3	MVA_UVA	1	2	1,5-Anhydrosorbitol	Carbohydrates and conjugates	161.046	3.16623	1.05078	662300	3.34077e+06	6.52385			3.34077e+06	6.52385	0.299374	7.24339	0.197265	15	9.3
UM	19_nE_M12_UM_4	MVA_UVA	1	2	1,5-Anhydrosorbitol	Carbohydrates and conjugates	161.046	2.77037	1.07263	237748	1.99833e+06	6.30067			1.99833e+06	6.30067	0.299374	7.01544	0.197265	22	23
UM	27_nE_M12_UM_5	MVA_UVA	1	2	1,5-Anhydrosorbitol	Carbohydrates and conjugates	161.046	2.90026	1.08566	298761	1.94839e+06	6.28968			1.94839e+06	6.28968	0.299374	7.02907	0.197265	30	27.9
UM	31_nE_M12_UM_6	MVA_UVA	1	2	1,5-Anhydrosorbitol	Carbohydrates and conjugates	161.046	2.79135	1.06057	358968	2.0249e+06	6.3064			2.0249e+06	6.3064	0.299374	7.08956	0.197265	34	30.4
UM	35_nE_M12_UM_8	MVA_UVA	1	2	1,5-Anhydrosorbitol	Carbohydrates and conjugates	161.046	2.78146	1.06028	273754	1.8513e+06	6.26748			1.8513e+06	6.26748	0.299374	7.13254	0.197265	38	32.8
blank	01_nE_M12_blank_0	MVA_UVA	1	2	1,5-Anhydrosorbitol	Carbohydrates and conjugates	161.046	4.77162	1.80092	683.634							0.80296		0.19473	1	0.6
blank	04_nE_M12_blank_1	MVA_UVA	1	2	1,5-Anhydrosorbitol	Carbohydrates and conjugates	161.046	4.89171	0.383772	1024.27	1377.1	3.13897			1377.1	3.13897	0.80296	6.44868	0.19473	4	2.5
blank	12_nE_M12_blank_2	MVA_UVA	1	2	1,5-Anhydrosorbitol	Carbohydrates and conjugates	161.046	4.97181	0.586207	978.168							0.80296		0.19473	12	7.4
blank	12_nE_M12_blank_2_200918100639	MVA_UVA	1	2	1,5-Anhydrosorbitol	Carbohydrates and conjugates	161.046	3.38607	0.617393	674.593	4783.62	3.67976			4783.62	3.67976	0.80296	6.32861	0.19473	18	20.5
blank	20_nE_M12_blank_3	MVA_UVA	1	2	1,5-Anhydrosorbitol	Carbohydrates and conjugates	161.046	3.34989	0.414925	543.019							0.80296		0.19473	23	23.6
blank	28_nE_M12_blank_4	MVA_UVA	1	2	1,5-Anhydrosorbitol	Carbohydrates and conjugates	161.046	3.44981	0.586157	538.196							0.80296		0.19473	31	28.5
blank	36_nE_M12_blank_5	MVA_UVA	1	2	1,5-Anhydrosorbitol	Carbohydrates and conjugates	161.046	3.50063	1.0379	484.742	1286.76	3.1095			1286.76	3.1095	0.80296	6.29302	0.19473	39	33.4
SHAM	08_nE_M12_LV9011_79328_sham	UVA	12	23	6-Phosphogluconic acid	Carbohydrates and conjugates	275.017	-1.34352	14.4761	109101	257650	5.41103			257650	5.41103	0.777893	5.69393	0.529302	8	4.9
SHAM	09_nE_M12_LV9010_79329_sham	UVA	12	23	6-Phosphogluconic acid	Carbohydrates and conjugates	275.017	-1.47645	14.4498	39213.7	121315	5.08392			121315	5.08392	0.777893	5.51198	0.529302	9	5.6
SHAM	17_nE_M12_LV9012_79327_sham	UVA	12	23	6-Phosphogluconic acid	Carbohydrates and conjugates	275.017	-3.71239	14.416	53625.8	149720	5.17528			149720	5.17528	0.777893	5.64278	0.529302	20	21.7
SHAM	22_nE_M12_LV9004_79325_sham	UVA	12	23	6-Phosphogluconic acid	Carbohydrates and conjugates	275.017	-3.77214	14.4375	13114.7	35593.1	4.55137			35593.1	4.55137	0.777893	5.17826	0.529302	25	24.8
SHAM	24_nE_M12_LV9001_79330_sham	UVA	12	23	6-Phosphogluconic acid	Carbohydrates and conjugates	275.017	-1.82353	14.4343	17818.9	38679	4.58748			38679	4.58748	0.777893	5.12709	0.529302	27	26
SHAM	30_nE_M12_LV9003_79326_sham	UVA	12	23	6-Phosphogluconic acid	Carbohydrates and conjugates	275.017	-3.76904	14.4624	23103.7	58544.9	4.76749			58544.9	4.76749	0.777893	5.29279	0.529302	33	29.7
SHAM	32_nE_M12_LV9038_2_79324_sham	UVA	12	23	6-Phosphogluconic acid	Carbohydrates and conjugates	275.017	-3.62276	14.4574	45359	135319	5.13136	exclude	organ transplant procedure			0.777893		0.529302	35	31
TCM	05_nE_M12_LV9036_79317_tachypacing	UVA	12	23	6-Phosphogluconic acid	Carbohydrates and conjugates	275.017	-1.68086	14.498	49156.4	145090	5.16164			145090	5.16164	0.542472	5.54638	0.406212	5	3.1
TCM	06_nE_M12_LV9027_79323_tachypacing	UVA	12	23	6-Phosphogluconic acid	Carbohydrates and conjugates	275.017	-2.07294	14.4858	89644.6	200024	5.30108	exclude	organ transplant procedure			0.542472		0.406212	6	3.7
TCM	14_nE_M12_LV9030_79320_tachypacing	UVA	12	23	6-Phosphogluconic acid	Carbohydrates and conjugates	275.017	-2.36977	14.4814	73152.3	218792	5.34003			218792	5.34003	0.542472	5.70737	0.406212	14	8.6
TCM	16_nE_M12_LV9035_79318_tachypacing_200918104651	UVA	12	23	6-Phosphogluconic acid	Carbohydrates and conjugates	275.017	-2.59633	14.3904	28991.4	88658.7	4.94772			88658.7	4.94772	0.542472	5.28111	0.406212	19	21.1
TCM	21_nE_M12_LV9028_79322_tachypacing	UVA	12	23	6-Phosphogluconic acid	Carbohydrates and conjugates	275.017	-3.12342	14.4358	31415.1	71946.2	4.85701			71946.2	4.85701	0.542472	5.35933	0.406212	24	24.2
TCM	25_nE_M12_LV9032_79319_tachypacing	UVA	12	23	6-Phosphogluconic acid	Carbohydrates and conjugates	275.017	-3.78129	14.4284	28840.4	63735.2	4.80438			63735.2	4.80438	0.542472	5.29686	0.406212	28	26.7
TCM	29_nE_M12_LV9029_79321_tachypacing	UVA	12	23	6-Phosphogluconic acid	Carbohydrates and conjugates	275.017	-3.38234	14.4835	3524.81	8981.88	3.95337	exclude	extraction Problem			0.542472		0.406212	32	29.1
TCM	33_nE_M12_LV9029_2_79321_tachypacing	UVA	12	23	6-Phosphogluconic acid	Carbohydrates and conjugates	275.017	-4.34404	14.4597	23130.8	77896.8	4.89152			77896.8	4.89152	0.542472	5.513	0.406212	36	31.6
QC	02_nE_M12_QC_1	UVA	12	23	6-Phosphogluconic acid	Carbohydrates and conjugates	275.017	-1.39336	14.4825	80291.1	200407	5.30191			200407	5.30191	0.622991	5.52973	0.441769	2	1.2
QC	07_nE_M12_QC_2	UVA	12	23	6-Phosphogluconic acid	Carbohydrates and conjugates	275.017	-2.12977	14.4675	90455.6	227993	5.35792			227993	5.35792	0.622991	5.70107	0.441769	7	4.3
QC	10_nE_M12_QC_3	UVA	12	23	6-Phosphogluconic acid	Carbohydrates and conjugates	275.017	-1.78126	14.4603	49295	136855	5.13626			136855	5.13626	0.622991	5.54856	0.441769	10	6.2
QC	10_nE_M12_QC_3_200918084609	UVA	12	23	6-Phosphogluconic acid	Carbohydrates and conjugates	275.017	-2.4497	14.372	25396.9	72358.8	4.85949			72358.8	4.85949	0.622991	5.31957	0.441769	16	19.3
QC	18_nE_M12_QC_4	UVA	12	23	6-Phosphogluconic acid	Carbohydrates and conjugates	275.017	-3.42461	14.4371	29102.8	67450.6	4.82899			67450.6	4.82899	0.622991	5.31024	0.441769	21	22.3
QC	23_nE_M12_QC_5	UVA	12	23	6-Phosphogluconic acid	Carbohydrates and conjugates	275.017	-3.78921	14.4526	19569.1	56456.9	4.75172			56456.9	4.75172	0.622991	5.24374	0.441769	26	25.4
QC	26_nE_M12_QC_6	UVA	12	23	6-Phosphogluconic acid	Carbohydrates and conjugates	275.017	-3.13134	14.4108	15891	54711.1	4.73808			54711.1	4.73808	0.622991	5.23911	0.441769	29	27.3
UM	11_nE_M12_UM_2	UVA	12	23	6-Phosphogluconic acid	Carbohydrates and conjugates	275.017	-1.53575	14.4394	5159.03	25122	4.40005			25122	4.40005	0.470731	5.0157	0.399792	11	6.8
UM	11_nE_M12_UM_2_200918092625	UVA	12	23	6-Phosphogluconic acid	Carbohydrates and conjugates	275.017	-1.51945	14.4556	3620.56	13197.7	4.1205			13197.7	4.1205	0.470731	4.74274	0.399792	17	19.9
UM	15_nE_M12_UM_3	UVA	12	23	6-Phosphogluconic acid	Carbohydrates and conjugates	275.017	-1.55404	14.4603	5667.35	27696.4	4.44242			27696.4	4.44242	0.470731	5.16196	0.399792	15	9.3
UM	19_nE_M12_UM_4	UVA	12	23	6-Phosphogluconic acid	Carbohydrates and conjugates	275.017	-1.32418	14.5532	3123.22	12646	4.10195			12646	4.10195	0.470731	4.81673	0.399792	22	23
UM	27_nE_M12_UM_5	UVA	12	23	6-Phosphogluconic acid	Carbohydrates and conjugates	275.017	-3.6379	14.598	2978.28	10609.6	4.0257			10609.6	4.0257	0.470731	4.7651	0.399792	30	27.9
UM	31_nE_M12_UM_6	UVA	12	23	6-Phosphogluconic acid	Carbohydrates and conjugates	275.017	-2.87588	14.6122	2727.21	11686.6	4.06769			11686.6	4.06769	0.470731	4.85084	0.399792	34	30.4
UM	35_nE_M12_UM_8	UVA	12	23	6-Phosphogluconic acid	Carbohydrates and conjugates	275.017	-2.39289	14.6934	2477.05	9373.37	3.9719			9373.37	3.9719	0.470731	4.83695	0.399792	38	32.8
blank	01_nE_M12_blank_0	UVA	12	23	6-Phosphogluconic acid	Carbohydrates and conjugates	275.017													1	0.6
blank	04_nE_M12_blank_1	UVA	12	23	6-Phosphogluconic acid	Carbohydrates and conjugates	275.017													4	2.5
blank	12_nE_M12_blank_2	UVA	12	23	6-Phosphogluconic acid	Carbohydrates and conjugates	275.017													12	7.4
blank	12_nE_M12_blank_2_200918100639	UVA	12	23	6-Phosphogluconic acid	Carbohydrates and conjugates	275.017													18	20.5
blank	20_nE_M12_blank_3	UVA	12	23	6-Phosphogluconic acid	Carbohydrates and conjugates	275.017													23	23.6
blank	28_nE_M12_blank_4	UVA	12	23	6-Phosphogluconic acid	Carbohydrates and conjugates	275.017													31	28.5
blank	36_nE_M12_blank_5	UVA	12	23	6-Phosphogluconic acid	Carbohydrates and conjugates	275.017													39	33.4
SHAM	08_nE_M12_LV9011_79328_sham	UVA	16	32	Acetyl-CoA	Energy metabolism	808.119	-0.5999	20.0052	45690.4	250667	5.3991			250667	5.3991	1.84998	5.682	1.62572	8	4.9
SHAM	09_nE_M12_LV9010_79329_sham	UVA	16	32	Acetyl-CoA	Energy metabolism	808.119	-1.23241	20.0057	8117.34	40879.9	4.61151			40879.9	4.61151	1.84998	5.03958	1.62572	9	5.6
SHAM	17_nE_M12_LV9012_79327_sham	UVA	16	32	Acetyl-CoA	Energy metabolism	808.119	-2.83198	19.9773	947.013	4287.88	3.63224			4287.88	3.63224	1.84998	4.09974	1.62572	20	21.7
SHAM	22_nE_M12_LV9004_79325_sham	UVA	16	32	Acetyl-CoA	Energy metabolism	808.119	-3.16646	20.0387	529.679	1974.41	3.29544			1974.41	3.29544	1.84998	3.92234	1.62572	25	24.8
SHAM	24_nE_M12_LV9001_79330_sham	UVA	16	32	Acetyl-CoA	Energy metabolism	808.119	-2.56473	20.0153	2174.38	9841.33	3.99305			9841.33	3.99305	1.84998	4.53267	1.62572	27	26
SHAM	30_nE_M12_LV9003_79326_sham	UVA	16	32	Acetyl-CoA	Energy metabolism	808.119	-3.57467	20.0558	2696.5	9857.56	3.99377			9857.56	3.99377	1.84998	4.51907	1.62572	33	29.7
SHAM	32_nE_M12_LV9038_2_79324_sham	UVA	16	32	Acetyl-CoA	Energy metabolism	808.119	-2.23531	20.0333	13617.3	54062.1	4.73289	exclude	organ transplant procedure			1.84998		1.62572	35	31
TCM	05_nE_M12_LV9036_79317_tachypacing	UVA	16	32	Acetyl-CoA	Energy metabolism	808.119	-1.33128	20.0332	2365.25	12738	4.1051			12738	4.1051	1.07932	4.48984	1.34066	5	3.1
TCM	06_nE_M12_LV9027_79323_tachypacing	UVA	16	32	Acetyl-CoA	Energy metabolism	808.119	-0.719097	20.0412	38111	190742	5.28045	exclude	organ transplant procedure			1.07932		1.34066	6	3.7
TCM	14_nE_M12_LV9030_79320_tachypacing	UVA	16	32	Acetyl-CoA	Energy metabolism	808.119	-0.717209	20.0352	639.189	2279.7	3.35788			2279.7	3.35788	1.07932	3.72522	1.34066	14	8.6
TCM	16_nE_M12_LV9035_79318_tachypacing_200918104651	UVA	16	32	Acetyl-CoA	Energy metabolism	808.119	-4.11595	19.9732	612.463	2370.5	3.37484			2370.5	3.37484	1.07932	3.70823	1.34066	19	21.1
TCM	21_nE_M12_LV9028_79322_tachypacing	UVA	16	32	Acetyl-CoA	Energy metabolism	808.119	-3.42361	19.9867	416.215	1309.56	3.11712			1309.56	3.11712	1.07932	3.61944	1.34066	24	24.2
TCM	25_nE_M12_LV9032_79319_tachypacing	UVA	16	32	Acetyl-CoA	Energy metabolism	808.119	-3.45298	20.0208	1124.58	4492.23	3.65246			4492.23	3.65246	1.07932	4.14494	1.34066	28	26.7
TCM	29_nE_M12_LV9029_79321_tachypacing	UVA	16	32	Acetyl-CoA	Energy metabolism	808.119	-2.73128	20.0902	240.467	940.604	2.97341	exclude	extraction Problem			1.07932		1.34066	32	29.1
TCM	33_nE_M12_LV9029_2_79321_tachypacing	UVA	16	32	Acetyl-CoA	Energy metabolism	808.119	-2.41909	20.034	4081.34	21410.8	4.33063			21410.8	4.33063	1.07932	4.95211	1.34066	36	31.6
QC	02_nE_M12_QC_1	UVA	16	32	Acetyl-CoA	Energy metabolism	808.119	-1.52284	20.0463	8529.62	42679.6	4.63022			42679.6	4.63022	0.867187	4.85804	0.62504	2	1.2
QC	07_nE_M12_QC_2	UVA	16	32	Acetyl-CoA	Energy metabolism	808.119	-0.411502	20.0235	5791.07	26545.7	4.42399			26545.7	4.42399	0.867187	4.76714	0.62504	7	4.3
QC	10_nE_M12_QC_3	UVA	16	32	Acetyl-CoA	Energy metabolism	808.119	-0.650567	20.0517	3545.89	20736.8	4.31674			20736.8	4.31674	0.867187	4.72904	0.62504	10	6.2
QC	10_nE_M12_QC_3_200918084609	UVA	16	32	Acetyl-CoA	Energy metabolism	808.119	-3.23479	19.9298	1337.94	6866.27	3.83672			6866.27	3.83672	0.867187	4.2968	0.62504	16	19.3
QC	18_nE_M12_QC_4	UVA	16	32	Acetyl-CoA	Energy metabolism	808.119	-2.6054	20.0078	1669.09	7138.99	3.85364			7138.99	3.85364	0.867187	4.33489	0.62504	21	22.3
QC	23_nE_M12_QC_5	UVA	16	32	Acetyl-CoA	Energy metabolism	808.119	-3.15675	20.0125	1294.59	5473.63	3.73828			5473.63	3.73828	0.867187	4.2303	0.62504	26	25.4
QC	26_nE_M12_QC_6	UVA	16	32	Acetyl-CoA	Energy metabolism	808.119	-3.63532	20.0257	1320.25	5748.93	3.75959			5748.93	3.75959	0.867187	4.26062	0.62504	29	27.3
UM	11_nE_M12_UM_2	UVA	16	32	Acetyl-CoA	Energy metabolism	808.119	-8.42101	20.1102	91.1829	85.2558	1.93072			85.2558	1.93072		2.54637		11	6.8
UM	11_nE_M12_UM_2_200918092625	UVA	16	32	Acetyl-CoA	Energy metabolism	808.119													17	19.9
UM	15_nE_M12_UM_3	UVA	16	32	Acetyl-CoA	Energy metabolism	808.119													15	9.3
UM	19_nE_M12_UM_4	UVA	16	32	Acetyl-CoA	Energy metabolism	808.119													22	23
UM	27_nE_M12_UM_5	UVA	16	32	Acetyl-CoA	Energy metabolism	808.119													30	27.9
UM	31_nE_M12_UM_6	UVA	16	32	Acetyl-CoA	Energy metabolism	808.119													34	30.4
UM	35_nE_M12_UM_8	UVA	16	32	Acetyl-CoA	Energy metabolism	808.119													38	32.8
blank	01_nE_M12_blank_0	UVA	16	32	Acetyl-CoA	Energy metabolism	808.119													1	0.6
blank	04_nE_M12_blank_1	UVA	16	32	Acetyl-CoA	Energy metabolism	808.119													4	2.5
blank	12_nE_M12_blank_2	UVA	16	32	Acetyl-CoA	Energy metabolism	808.119													12	7.4
blank	12_nE_M12_blank_2_200918100639	UVA	16	32	Acetyl-CoA	Energy metabolism	808.119													18	20.5
blank	20_nE_M12_blank_3	UVA	16	32	Acetyl-CoA	Energy metabolism	808.119													23	23.6
blank	28_nE_M12_blank_4	UVA	16	32	Acetyl-CoA	Energy metabolism	808.119													31	28.5
blank	36_nE_M12_blank_5	UVA	16	32	Acetyl-CoA	Energy metabolism	808.119													39	33.4
SHAM	08_nE_M12_LV9011_79328_sham	MVA_UVA	22	38	Adenosylhomocysteine	Carbohydrates and conjugates	383.114	-0.907282	4.03122	225955	1.45406e+06	6.16258			1.45406e+06	6.16258	0.40092	6.44549	0.230514	8	4.9
SHAM	09_nE_M12_LV9010_79329_sham	MVA_UVA	22	38	Adenosylhomocysteine	Carbohydrates and conjugates	383.114	-0.557564	4.04598	296217	1.35076e+06	6.13058			1.35076e+06	6.13058	0.40092	6.55865	0.230514	9	5.6
SHAM	17_nE_M12_LV9012_79327_sham	MVA_UVA	22	38	Adenosylhomocysteine	Carbohydrates and conjugates	383.114	-1.62406	4.00882	211627	1.00225e+06	6.00098			1.00225e+06	6.00098	0.40092	6.46848	0.230514	20	21.7
SHAM	22_nE_M12_LV9004_79325_sham	MVA_UVA	22	38	Adenosylhomocysteine	Carbohydrates and conjugates	383.114	-1.55509	4.01123	94597.8	459747	5.66252			459747	5.66252	0.40092	6.28942	0.230514	25	24.8
SHAM	24_nE_M12_LV9001_79330_sham	MVA_UVA	22	38	Adenosylhomocysteine	Carbohydrates and conjugates	383.114	-1.56047	4.03055	185258	923991	5.96567			923991	5.96567	0.40092	6.50528	0.230514	27	26
SHAM	30_nE_M12_LV9003_79326_sham	MVA_UVA	22	38	Adenosylhomocysteine	Carbohydrates and conjugates	383.114	-1.39692	3.9969	116672	632145	5.80082			632145	5.80082	0.40092	6.32612	0.230514	33	29.7
SHAM	32_nE_M12_LV9038_2_79324_sham	MVA_UVA	22	38	Adenosylhomocysteine	Carbohydrates and conjugates	383.114	-1.25274	4.02053	85844.7	418682	5.62188	exclude	organ transplant procedure			0.40092		0.230514	35	31
TCM	05_nE_M12_LV9036_79317_tachypacing	MVA_UVA	22	38	Adenosylhomocysteine	Carbohydrates and conjugates	383.114	-1.89751	4.05848	170693	771588	5.88739			771588	5.88739	0.358482	6.27212	0.276493	5	3.1
TCM	06_nE_M12_LV9027_79323_tachypacing	MVA_UVA	22	38	Adenosylhomocysteine	Carbohydrates and conjugates	383.114	-0.848255	3.99157	280097	1.3218e+06	6.12116	exclude	organ transplant procedure			0.358482		0.276493	6	3.7
TCM	14_nE_M12_LV9030_79320_tachypacing	MVA_UVA	22	38	Adenosylhomocysteine	Carbohydrates and conjugates	383.114	-2.06149	4.04587	298630	1.38949e+06	6.14286			1.38949e+06	6.14286	0.358482	6.5102	0.276493	14	8.6
TCM	16_nE_M12_LV9035_79318_tachypacing_200918104651	MVA_UVA	22	38	Adenosylhomocysteine	Carbohydrates and conjugates	383.114	-1.04071	4.03718	154685	780197	5.8922			780197	5.8922	0.358482	6.22559	0.276493	19	21.1
TCM	21_nE_M12_LV9028_79322_tachypacing	MVA_UVA	22	38	Adenosylhomocysteine	Carbohydrates and conjugates	383.114	-2.03591	4.0104	198744	934599	5.97063			934599	5.97063	0.358482	6.47294	0.276493	24	24.2
TCM	25_nE_M12_LV9032_79319_tachypacing	MVA_UVA	22	38	Adenosylhomocysteine	Carbohydrates and conjugates	383.114	-1.25894	3.98733	177713	830000	5.91908			830000	5.91908	0.358482	6.41155	0.276493	28	26.7
TCM	29_nE_M12_LV9029_79321_tachypacing	MVA_UVA	22	38	Adenosylhomocysteine	Carbohydrates and conjugates	383.114	-1.97056	4.05233	104411	565316	5.75229	exclude	extraction Problem			0.358482		0.276493	32	29.1
TCM	33_nE_M12_LV9029_2_79321_tachypacing	MVA_UVA	22	38	Adenosylhomocysteine	Carbohydrates and conjugates	383.114	-1.63778	4.01678	85890.4	444679	5.64805			444679	5.64805	0.358482	6.26953	0.276493	36	31.6
QC	02_nE_M12_QC_1	MVA_UVA	22	38	Adenosylhomocysteine	Carbohydrates and conjugates	383.114	-0.767314	4.02758	311341	1.28001e+06	6.10721			1.28001e+06	6.10721	0.21109	6.33503	0.128653	2	1.2
QC	07_nE_M12_QC_2	MVA_UVA	22	38	Adenosylhomocysteine	Carbohydrates and conjugates	383.114	-1.72165	4.03257	247892	1.29002e+06	6.1106			1.29002e+06	6.1106	0.21109	6.45375	0.128653	7	4.3
QC	10_nE_M12_QC_3	MVA_UVA	22	38	Adenosylhomocysteine	Carbohydrates and conjugates	383.114	-1.69314	4.0625	215724	1.14364e+06	6.05829			1.14364e+06	6.05829	0.21109	6.47058	0.128653	10	6.2
QC	10_nE_M12_QC_3_200918084609	MVA_UVA	22	38	Adenosylhomocysteine	Carbohydrates and conjugates	383.114	-1.8313	4.07722	154074	741247	5.86996			741247	5.86996	0.21109	6.33005	0.128653	16	19.3
QC	18_nE_M12_QC_4	MVA_UVA	22	38	Adenosylhomocysteine	Carbohydrates and conjugates	383.114	-1.6843	4.0083	194361	935233	5.97092			935233	5.97092	0.21109	6.45218	0.128653	21	22.3
QC	23_nE_M12_QC_5	MVA_UVA	22	38	Adenosylhomocysteine	Carbohydrates and conjugates	383.114	-1.85399	4.00837	155896	878969	5.94397			878969	5.94397	0.21109	6.43599	0.128653	26	25.4
QC	26_nE_M12_QC_6	MVA_UVA	22	38	Adenosylhomocysteine	Carbohydrates and conjugates	383.114	-1.76795	4.01077	208834	883637	5.94627			883637	5.94627	0.21109	6.44731	0.128653	29	27.3
UM	11_nE_M12_UM_2	MVA_UVA	22	38	Adenosylhomocysteine	Carbohydrates and conjugates	383.114	-0.439078	3.99087	2298.76	9585.14	3.9816			9585.14	3.9816	0.630933	4.59724	0.543947	11	6.8
UM	11_nE_M12_UM_2_200918092625	MVA_UVA	22	38	Adenosylhomocysteine	Carbohydrates and conjugates	383.114	-1.49105	4.0281	855.973	2063.25	3.31455			2063.25	3.31455	0.630933	3.9368	0.543947	17	19.9
UM	15_nE_M12_UM_3	MVA_UVA	22	38	Adenosylhomocysteine	Carbohydrates and conjugates	383.114	-0.29103	4.03688	2032.56	8402.58	3.92441			8402.58	3.92441	0.630933	4.64395	0.543947	15	9.3
UM	19_nE_M12_UM_4	MVA_UVA	22	38	Adenosylhomocysteine	Carbohydrates and conjugates	383.114	-1.73744	3.99427	927.308	3097.1	3.49096			3097.1	3.49096	0.630933	4.20573	0.543947	22	23
UM	27_nE_M12_UM_5	MVA_UVA	22	38	Adenosylhomocysteine	Carbohydrates and conjugates	383.114	-1.44967	3.996	993.531	6249.99	3.79588			6249.99	3.79588	0.630933	4.53528	0.543947	30	27.9
UM	31_nE_M12_UM_6	MVA_UVA	22	38	Adenosylhomocysteine	Carbohydrates and conjugates	383.114	-1.51925	4.01423	838.214	2910.76	3.46401			2910.76	3.46401	0.630933	4.24716	0.543947	34	30.4
UM	35_nE_M12_UM_8	MVA_UVA	22	38	Adenosylhomocysteine	Carbohydrates and conjugates	383.114	-1.64673	4.00537	957.512	2260.65	3.35423			2260.65	3.35423	0.630933	4.21929	0.543947	38	32.8
blank	01_nE_M12_blank_0	MVA_UVA	22	38	Adenosylhomocysteine	Carbohydrates and conjugates	383.114													1	0.6
blank	04_nE_M12_blank_1	MVA_UVA	22	38	Adenosylhomocysteine	Carbohydrates and conjugates	383.114													4	2.5
blank	12_nE_M12_blank_2	MVA_UVA	22	38	Adenosylhomocysteine	Carbohydrates and conjugates	383.114													12	7.4
blank	12_nE_M12_blank_2_200918100639	MVA_UVA	22	38	Adenosylhomocysteine	Carbohydrates and conjugates	383.114	-1.20965	3.42047	252.777										18	20.5
blank	20_nE_M12_blank_3	MVA_UVA	22	38	Adenosylhomocysteine	Carbohydrates and conjugates	383.114	-1.48449	3.32692	385.857	1234.46	3.09148			1234.46	3.09148		6.15934		23	23.6
blank	28_nE_M12_blank_4	MVA_UVA	22	38	Adenosylhomocysteine	Carbohydrates and conjugates	383.114	-1.60505	3.29573	479.987										31	28.5
blank	36_nE_M12_blank_5	MVA_UVA	22	38	Adenosylhomocysteine	Carbohydrates and conjugates	383.114	-1.61043	3.31132	426.624										39	33.4
SHAM	08_nE_M12_LV9011_79328_sham	MVA_UVA	28	45	Allantoin	Nucleotides and metabolites	157.037	3.27845	1.12152	53827	210388	5.32302			210388	5.32302	0.419252	5.60593	0.510612	8	4.9
SHAM	09_nE_M12_LV9010_79329_sham	MVA_UVA	28	45	Allantoin	Nucleotides and metabolites	157.037	3.58785	1.12437	61176	219320	5.34108			219320	5.34108	0.419252	5.76915	0.510612	9	5.6
SHAM	17_nE_M12_LV9012_79327_sham	MVA_UVA	28	45	Allantoin	Nucleotides and metabolites	157.037	1.63846	1.10143	21921.9	76212.1	4.88202			76212.1	4.88202	0.419252	5.34952	0.510612	20	21.7
SHAM	22_nE_M12_LV9004_79325_sham	MVA_UVA	28	45	Allantoin	Nucleotides and metabolites	157.037	1.82701	1.11355	57865.7	180591	5.2567			180591	5.2567	0.419252	5.8836	0.510612	25	24.8
SHAM	24_nE_M12_LV9001_79330_sham	MVA_UVA	28	45	Allantoin	Nucleotides and metabolites	157.037	1.96635	1.1103	107075	257105	5.41011			257105	5.41011	0.419252	5.94973	0.510612	27	26
SHAM	30_nE_M12_LV9003_79326_sham	MVA_UVA	28	45	Allantoin	Nucleotides and metabolites	157.037	2.93897	1.1076	130334	351796	5.54629			351796	5.54629	0.419252	6.0716	0.510612	33	29.7
SHAM	32_nE_M12_LV9038_2_79324_sham	MVA_UVA	28	45	Allantoin	Nucleotides and metabolites	157.037	7.3225	1.09236	20334.7	47685.8	4.67839	exclude	organ transplant procedure			0.419252		0.510612	35	31
TCM	05_nE_M12_LV9036_79317_tachypacing	MVA_UVA	28	45	Allantoin	Nucleotides and metabolites	157.037	2.67856	1.112	110552	359263	5.55541			359263	5.55541	0.462926	5.94015	0.494077	5	3.1
TCM	06_nE_M12_LV9027_79323_tachypacing	MVA_UVA	28	45	Allantoin	Nucleotides and metabolites	157.037	3.05014	1.1056	55797.4	180973	5.25761	exclude	organ transplant procedure			0.462926		0.494077	6	3.7
TCM	14_nE_M12_LV9030_79320_tachypacing	MVA_UVA	28	45	Allantoin	Nucleotides and metabolites	157.037	2.78409	1.12845	54340.2	209083	5.32032			209083	5.32032	0.462926	5.68766	0.494077	14	8.6
TCM	16_nE_M12_LV9035_79318_tachypacing_200918104651	MVA_UVA	28	45	Allantoin	Nucleotides and metabolites	157.037	0.26979	1.11835	44635.6	132260	5.12143			132260	5.12143	0.462926	5.45482	0.494077	19	21.1
TCM	21_nE_M12_LV9028_79322_tachypacing	MVA_UVA	28	45	Allantoin	Nucleotides and metabolites	157.037	3.07861	1.11848	107082	320890	5.50636			320890	5.50636	0.462926	6.00867	0.494077	24	24.2
TCM	25_nE_M12_LV9032_79319_tachypacing	MVA_UVA	28	45	Allantoin	Nucleotides and metabolites	157.037	3.80799	1.09483	131999	381171	5.58112			381171	5.58112	0.462926	6.0736	0.494077	28	26.7
TCM	29_nE_M12_LV9029_79321_tachypacing	MVA_UVA	28	45	Allantoin	Nucleotides and metabolites	157.037	4.01411	1.11013	34112	107201	5.0302	exclude	extraction Problem			0.462926		0.494077	32	29.1
TCM	33_nE_M12_LV9029_2_79321_tachypacing	MVA_UVA	28	45	Allantoin	Nucleotides and metabolites	157.037	3.06569	1.10763	35951.8	113161	5.0537			113161	5.0537	0.462926	5.67518	0.494077	36	31.6
QC	02_nE_M12_QC_1	MVA_UVA	28	45	Allantoin	Nucleotides and metabolites	157.037	3.11034	1.11717	77325.1	261047	5.41672			261047	5.41672	0.037288	5.64454	0.19171	2	1.2
QC	07_nE_M12_QC_2	MVA_UVA	28	45	Allantoin	Nucleotides and metabolites	157.037	3.14405	1.11762	68664.8	270340	5.43191			270340	5.43191	0.037288	5.77506	0.19171	7	4.3
QC	10_nE_M12_QC_3	MVA_UVA	28	45	Allantoin	Nucleotides and metabolites	157.037	2.72326	1.11655	86380.6	248138	5.39469			248138	5.39469	0.037288	5.80699	0.19171	10	6.2
QC	10_nE_M12_QC_3_200918084609	MVA_UVA	28	45	Allantoin	Nucleotides and metabolites	157.037	2.75241	1.12097	79656.7	255489	5.40737			255489	5.40737	0.037288	5.86746	0.19171	16	19.3
QC	18_nE_M12_QC_4	MVA_UVA	28	45	Allantoin	Nucleotides and metabolites	157.037	1.50813	1.10065	61846.9	244267	5.38787			244267	5.38787	0.037288	5.86912	0.19171	21	22.3
QC	23_nE_M12_QC_5	MVA_UVA	28	45	Allantoin	Nucleotides and metabolites	157.037	3.32072	1.11957	75273.2	246426	5.39169			246426	5.39169	0.037288	5.88371	0.19171	26	25.4
QC	26_nE_M12_QC_6	MVA_UVA	28	45	Allantoin	Nucleotides and metabolites	157.037	2.13702	1.11623	95458.4	261001	5.41664			261001	5.41664	0.037288	5.91768	0.19171	29	27.3
UM	11_nE_M12_UM_2	MVA_UVA	28	45	Allantoin	Nucleotides and metabolites	157.037	2.40132	1.10063	93639.1	398666	5.60061			398666	5.60061	0.135242	6.21625	0.158532	11	6.8
UM	11_nE_M12_UM_2_200918092625	MVA_UVA	28	45	Allantoin	Nucleotides and metabolites	157.037	5.74904	1.11173	122232	430756	5.63423			430756	5.63423	0.135242	6.25648	0.158532	17	19.9
UM	15_nE_M12_UM_3	MVA_UVA	28	45	Allantoin	Nucleotides and metabolites	157.037	2.48903	1.12169	83779	402096	5.60433			402096	5.60433	0.135242	6.32387	0.158532	15	9.3
UM	19_nE_M12_UM_4	MVA_UVA	28	45	Allantoin	Nucleotides and metabolites	157.037	5.3185	1.11175	92087.1	296039	5.47135			296039	5.47135	0.135242	6.18612	0.158532	22	23
UM	27_nE_M12_UM_5	MVA_UVA	28	45	Allantoin	Nucleotides and metabolites	157.037	2.64387	1.08566	86108.6	330846	5.51963			330846	5.51963	0.135242	6.25902	0.158532	30	27.9
UM	31_nE_M12_UM_6	MVA_UVA	28	45	Allantoin	Nucleotides and metabolites	157.037	5.36734	1.09825	109572	346077	5.53917			346077	5.53917	0.135242	6.32233	0.158532	34	30.4
UM	35_nE_M12_UM_8	MVA_UVA	28	45	Allantoin	Nucleotides and metabolites	157.037	4.27672	1.10074	104554	328589	5.51665			328589	5.51665	0.135242	6.38171	0.158532	38	32.8
blank	01_nE_M12_blank_0	MVA_UVA	28	45	Allantoin	Nucleotides and metabolites	157.037													1	0.6
blank	04_nE_M12_blank_1	MVA_UVA	28	45	Allantoin	Nucleotides and metabolites	157.037													4	2.5
blank	12_nE_M12_blank_2	MVA_UVA	28	45	Allantoin	Nucleotides and metabolites	157.037													12	7.4
blank	12_nE_M12_blank_2_200918100639	MVA_UVA	28	45	Allantoin	Nucleotides and metabolites	157.037	8.69486	1.16244	210.161										18	20.5
blank	20_nE_M12_blank_3	MVA_UVA	28	45	Allantoin	Nucleotides and metabolites	157.037	8.64523	1.44268	236.157										23	23.6
blank	28_nE_M12_blank_4	MVA_UVA	28	45	Allantoin	Nucleotides and metabolites	157.037	8.0932	0.788613	163.501	2010.48	3.3033			2010.48	3.3033		6.15554		31	28.5
blank	36_nE_M12_blank_5	MVA_UVA	28	45	Allantoin	Nucleotides and metabolites	157.037	8.44346	1.6608	181.682										39	33.4
SHAM	08_nE_M12_LV9011_79328_sham	UVA	46	184	FFA C8:0 (Caprylic acid)	Fatty acids and metabolites	143.108	5.99683	22.9467	416770	2.98146e+06	6.47443			2.98146e+06	6.47443	0.247959	6.75733	0.478626	8	4.9
SHAM	09_nE_M12_LV9010_79329_sham	UVA	46	184	FFA C8:0 (Caprylic acid)	Fatty acids and metabolites	143.108	6.04884	22.9123	225883	1.89136e+06	6.27678			1.89136e+06	6.27678	0.247959	6.70484	0.478626	9	5.6
SHAM	17_nE_M12_LV9012_79327_sham	UVA	46	184	FFA C8:0 (Caprylic acid)	Fatty acids and metabolites	143.108	4.12056	22.983	473225	2.95364e+06	6.47036			2.95364e+06	6.47036	0.247959	6.93786	0.478626	20	21.7
SHAM	22_nE_M12_LV9004_79325_sham	UVA	46	184	FFA C8:0 (Caprylic acid)	Fatty acids and metabolites	143.108	4.05506	22.9663	611586	4.1979e+06	6.62303			4.1979e+06	6.62303	0.247959	7.24993	0.478626	25	24.8
SHAM	24_nE_M12_LV9001_79330_sham	UVA	46	184	FFA C8:0 (Caprylic acid)	Fatty acids and metabolites	143.108	4.1254	22.9747	475102	2.76241e+06	6.44129			2.76241e+06	6.44129	0.247959	6.9809	0.478626	27	26
SHAM	30_nE_M12_LV9003_79326_sham	UVA	46	184	FFA C8:0 (Caprylic acid)	Fatty acids and metabolites	143.108	4.10748	22.9835	426034	3.0846e+06	6.4892			3.0846e+06	6.4892	0.247959	7.0145	0.478626	33	29.7
SHAM	32_nE_M12_LV9038_2_79324_sham	UVA	46	184	FFA C8:0 (Caprylic acid)	Fatty acids and metabolites	143.108	3.86148	22.9568	363170	2.6789e+06	6.42796	exclude	organ transplant procedure			0.247959		0.478626	35	31
TCM	05_nE_M12_LV9036_79317_tachypacing	UVA	46	184	FFA C8:0 (Caprylic acid)	Fatty acids and metabolites	143.108	5.73758	22.9117	529062	4.01561e+06	6.60375			4.01561e+06	6.60375	0.196778	6.98849	0.275425	5	3.1
TCM	06_nE_M12_LV9027_79323_tachypacing	UVA	46	184	FFA C8:0 (Caprylic acid)	Fatty acids and metabolites	143.108	5.91593	22.9317	221644	1.47184e+06	6.16786	exclude	organ transplant procedure			0.196778		0.275425	6	3.7
TCM	14_nE_M12_LV9030_79320_tachypacing	UVA	46	184	FFA C8:0 (Caprylic acid)	Fatty acids and metabolites	143.108	5.95434	22.9212	354512	2.35422e+06	6.37185			2.35422e+06	6.37185	0.196778	6.73919	0.275425	14	8.6
TCM	16_nE_M12_LV9035_79318_tachypacing_200918104651	UVA	46	184	FFA C8:0 (Caprylic acid)	Fatty acids and metabolites	143.108	4.47363	22.9877	648784	4.19617e+06	6.62285			4.19617e+06	6.62285	0.196778	6.95624	0.275425	19	21.1
TCM	21_nE_M12_LV9028_79322_tachypacing	UVA	46	184	FFA C8:0 (Caprylic acid)	Fatty acids and metabolites	143.108	4.26634	22.9692	568410	3.38559e+06	6.52963			3.38559e+06	6.52963	0.196778	7.03195	0.275425	24	24.2
TCM	25_nE_M12_LV9032_79319_tachypacing	UVA	46	184	FFA C8:0 (Caprylic acid)	Fatty acids and metabolites	143.108	4.16832	23.0067	414465	3.07843e+06	6.48833			3.07843e+06	6.48833	0.196778	6.98081	0.275425	28	26.7
TCM	29_nE_M12_LV9029_79321_tachypacing	UVA	46	184	FFA C8:0 (Caprylic acid)	Fatty acids and metabolites	143.108	4.20278	23.0098	588440	3.62576e+06	6.5594	exclude	extraction Problem			0.196778		0.275425	32	29.1
TCM	33_nE_M12_LV9029_2_79321_tachypacing	UVA	46	184	FFA C8:0 (Caprylic acid)	Fatty acids and metabolites	143.108	4.1611	22.9637	434235	3.29137e+06	6.51738			3.29137e+06	6.51738	0.196778	7.13886	0.275425	36	31.6
QC	02_nE_M12_QC_1	UVA	46	184	FFA C8:0 (Caprylic acid)	Fatty acids and metabolites	143.108	6.01751	22.9367	410111	3.11706e+06	6.49375			3.11706e+06	6.49375	0.16869	6.72157	0.329483	2	1.2
QC	07_nE_M12_QC_2	UVA	46	184	FFA C8:0 (Caprylic acid)	Fatty acids and metabolites	143.108	5.89503	22.9168	303612	2.60993e+06	6.41663			2.60993e+06	6.41663	0.16869	6.75978	0.329483	7	4.3
QC	10_nE_M12_QC_3	UVA	46	184	FFA C8:0 (Caprylic acid)	Fatty acids and metabolites	143.108	5.83474	22.9332	315513	2.44372e+06	6.38805			2.44372e+06	6.38805	0.16869	6.80035	0.329483	10	6.2
QC	10_nE_M12_QC_3_200918084609	UVA	46	184	FFA C8:0 (Caprylic acid)	Fatty acids and metabolites	143.108	4.22579	23.0363	604391	3.76077e+06	6.57528			3.76077e+06	6.57528	0.16869	7.03536	0.329483	16	19.3
QC	18_nE_M12_QC_4	UVA	46	184	FFA C8:0 (Caprylic acid)	Fatty acids and metabolites	143.108	4.10547	22.9733	504296	3.45916e+06	6.53897			3.45916e+06	6.53897	0.16869	7.02023	0.329483	21	22.3
QC	23_nE_M12_QC_5	UVA	46	184	FFA C8:0 (Caprylic acid)	Fatty acids and metabolites	143.108	4.11507	22.9773	496417	3.45239e+06	6.53812			3.45239e+06	6.53812	0.16869	7.03014	0.329483	26	25.4
QC	26_nE_M12_QC_6	UVA	46	184	FFA C8:0 (Caprylic acid)	Fatty acids and metabolites	143.108	4.16411	22.9963	550380	3.86106e+06	6.58671			3.86106e+06	6.58671	0.16869	7.08774	0.329483	29	27.3
UM	11_nE_M12_UM_2	UVA	46	184	FFA C8:0 (Caprylic acid)	Fatty acids and metabolites	143.108	6.1924	22.9388	390047	2.58006e+06	6.41163			2.58006e+06	6.41163	0.135482	7.02727	0.231198	11	6.8
UM	11_nE_M12_UM_2_200918092625	UVA	46	184	FFA C8:0 (Caprylic acid)	Fatty acids and metabolites	143.108	3.66983	23.0012	601956	3.26525e+06	6.51392			3.26525e+06	6.51392	0.135482	7.13616	0.231198	17	19.9
UM	15_nE_M12_UM_3	UVA	46	184	FFA C8:0 (Caprylic acid)	Fatty acids and metabolites	143.108	6.02834	22.9253	282989	2.21338e+06	6.34506			2.21338e+06	6.34506	0.135482	7.0646	0.231198	15	9.3
UM	19_nE_M12_UM_4	UVA	46	184	FFA C8:0 (Caprylic acid)	Fatty acids and metabolites	143.108	3.58514	22.9503	402993	2.73968e+06	6.4377			2.73968e+06	6.4377	0.135482	7.15247	0.231198	22	23
UM	27_nE_M12_UM_5	UVA	46	184	FFA C8:0 (Caprylic acid)	Fatty acids and metabolites	143.108	3.83732	22.9883	413070	3.12389e+06	6.4947			3.12389e+06	6.4947	0.135482	7.23409	0.231198	30	27.9
UM	31_nE_M12_UM_6	UVA	46	184	FFA C8:0 (Caprylic acid)	Fatty acids and metabolites	143.108	3.59666	22.9808	317991	2.43383e+06	6.38629			2.43383e+06	6.38629	0.135482	7.16945	0.231198	34	30.4
UM	35_nE_M12_UM_8	UVA	46	184	FFA C8:0 (Caprylic acid)	Fatty acids and metabolites	143.108	3.82509	22.9992	397961	2.82242e+06	6.45062			2.82242e+06	6.45062	0.135482	7.31568	0.231198	38	32.8
blank	01_nE_M12_blank_0	UVA	46	184	FFA C8:0 (Caprylic acid)	Fatty acids and metabolites	143.108	5.60804	22.9348	65018.4	673201	5.82814			673201	5.82814	0.475288	9.36921	0.378114	1	0.6
blank	04_nE_M12_blank_1	UVA	46	184	FFA C8:0 (Caprylic acid)	Fatty acids and metabolites	143.108	5.70882	22.91	71337.7	601091	5.77894			601091	5.77894	0.475288	9.08866	0.378114	4	2.5
blank	12_nE_M12_blank_2	UVA	46	184	FFA C8:0 (Caprylic acid)	Fatty acids and metabolites	143.108	5.99766	22.8907	62858.3	563857	5.75117			563857	5.75117	0.475288	9.22978	0.378114	12	7.4
blank	12_nE_M12_blank_2_200918100639	UVA	46	184	FFA C8:0 (Caprylic acid)	Fatty acids and metabolites	143.108	4.17757	22.9817	208527	1.72275e+06	6.23622			1.72275e+06	6.23622	0.475288	8.88508	0.378114	18	20.5
blank	20_nE_M12_blank_3	UVA	46	184	FFA C8:0 (Caprylic acid)	Fatty acids and metabolites	143.108	4.05443	22.9823	219752	1.7122e+06	6.23356			1.7122e+06	6.23356	0.475288	9.30142	0.378114	23	23.6
blank	28_nE_M12_blank_4	UVA	46	184	FFA C8:0 (Caprylic acid)	Fatty acids and metabolites	143.108	4.44936	22.9733	208461	1.77158e+06	6.24836			1.77158e+06	6.24836	0.475288	9.1006	0.378114	31	28.5
blank	36_nE_M12_blank_5	UVA	46	184	FFA C8:0 (Caprylic acid)	Fatty acids and metabolites	143.108	4.3546	22.9747	213738	1.64332e+06	6.21572			1.64332e+06	6.21572	0.475288	9.39925	0.378114	39	33.4
SHAM	08_nE_M12_LV9011_79328_sham	MVA_UVA	55	75	Citrulline	Amino acids, peptides and metabolites	174.088	3.10209	1.08396	13687.6	69208.4	4.84016			69208.4	4.84016	0.587169	5.12306	0.69666	8	4.9
SHAM	09_nE_M12_LV9010_79329_sham	MVA_UVA	55	75	Citrulline	Amino acids, peptides and metabolites	174.088	2.93184	1.07478	16439.2	85350.4	4.93121			85350.4	4.93121	0.587169	5.35927	0.69666	9	5.6
SHAM	17_nE_M12_LV9012_79327_sham	MVA_UVA	55	75	Citrulline	Amino acids, peptides and metabolites	174.088	1.39447	1.07208	10998.7	61279.4	4.78731			61279.4	4.78731	0.587169	5.25482	0.69666	20	21.7
SHAM	22_nE_M12_LV9004_79325_sham	MVA_UVA	55	75	Citrulline	Amino acids, peptides and metabolites	174.088	1.93691	1.05034	8888.8	50259.5	4.70122			50259.5	4.70122	0.587169	5.32812	0.69666	25	24.8
SHAM	24_nE_M12_LV9001_79330_sham	MVA_UVA	55	75	Citrulline	Amino acids, peptides and metabolites	174.088	1.59117	1.06104	54190.8	206513	5.31495			206513	5.31495	0.587169	5.85456	0.69666	27	26
SHAM	30_nE_M12_LV9003_79326_sham	MVA_UVA	55	75	Citrulline	Amino acids, peptides and metabolites	174.088	1.67037	1.06671	27454	125663	5.09921			125663	5.09921	0.587169	5.62451	0.69666	33	29.7
SHAM	32_nE_M12_LV9038_2_79324_sham	MVA_UVA	55	75	Citrulline	Amino acids, peptides and metabolites	174.088	2.45322	1.0608	16313.7	67101.4	4.82673	exclude	organ transplant procedure			0.587169		0.69666	35	31
TCM	05_nE_M12_LV9036_79317_tachypacing	MVA_UVA	55	75	Citrulline	Amino acids, peptides and metabolites	174.088	3.15505	1.09269	11844.1	78142.2	4.89289			78142.2	4.89289	0.331575	5.27762	0.394013	5	3.1
TCM	06_nE_M12_LV9027_79323_tachypacing	MVA_UVA	55	75	Citrulline	Amino acids, peptides and metabolites	174.088	2.55611	1.08508	25023.1	136876	5.13633	exclude	organ transplant procedure			0.331575		0.394013	6	3.7
TCM	14_nE_M12_LV9030_79320_tachypacing	MVA_UVA	55	75	Citrulline	Amino acids, peptides and metabolites	174.088	3.12583	1.06895	28529.9	134704	5.12938			134704	5.12938	0.331575	5.49672	0.394013	14	8.6
TCM	16_nE_M12_LV9035_79318_tachypacing_200918104651	MVA_UVA	55	75	Citrulline	Amino acids, peptides and metabolites	174.088	2.67383	1.0903	11618.8	74731.4	4.8735			74731.4	4.8735	0.331575	5.20689	0.394013	19	21.1
TCM	21_nE_M12_LV9028_79322_tachypacing	MVA_UVA	55	75	Citrulline	Amino acids, peptides and metabolites	174.088	2.49121	1.06781	27586.3	128592	5.10921			128592	5.10921	0.331575	5.61153	0.394013	24	24.2
TCM	25_nE_M12_LV9032_79319_tachypacing	MVA_UVA	55	75	Citrulline	Amino acids, peptides and metabolites	174.088	1.77642	1.05779	29776.1	154082	5.18775			154082	5.18775	0.331575	5.68023	0.394013	28	26.7
TCM	29_nE_M12_LV9029_79321_tachypacing	MVA_UVA	55	75	Citrulline	Amino acids, peptides and metabolites	174.088	1.81009	1.07881	16814.9	85932	4.93415	exclude	extraction Problem			0.331575		0.394013	32	29.1
TCM	33_nE_M12_LV9029_2_79321_tachypacing	MVA_UVA	55	75	Citrulline	Amino acids, peptides and metabolites	174.088	1.7324	1.06377	19246.2	74872.6	4.87432			74872.6	4.87432	0.331575	5.4958	0.394013	36	31.6
QC	02_nE_M12_QC_1	MVA_UVA	55	75	Citrulline	Amino acids, peptides and metabolites	174.088	2.41288	1.06818	17897.8	113922	5.05661			113922	5.05661	0.0656205	5.28443	0.196581	2	1.2
QC	07_nE_M12_QC_2	MVA_UVA	55	75	Citrulline	Amino acids, peptides and metabolites	174.088	2.7609	1.06808	22054.7	119074	5.07582			119074	5.07582	0.0656205	5.41897	0.196581	7	4.3
QC	10_nE_M12_QC_3	MVA_UVA	55	75	Citrulline	Amino acids, peptides and metabolites	174.088	2.49121	1.08619	23337.8	104291	5.01824			104291	5.01824	0.0656205	5.43054	0.196581	10	6.2
QC	10_nE_M12_QC_3_200918084609	MVA_UVA	55	75	Citrulline	Amino acids, peptides and metabolites	174.088	2.58815	1.06409	21925.9	113359	5.05446			113359	5.05446	0.0656205	5.51454	0.196581	16	19.3
QC	18_nE_M12_QC_4	MVA_UVA	55	75	Citrulline	Amino acids, peptides and metabolites	174.088	1.73515	1.09112	19898.8	104852	5.02058			104852	5.02058	0.0656205	5.50183	0.196581	21	22.3
QC	23_nE_M12_QC_5	MVA_UVA	55	75	Citrulline	Amino acids, peptides and metabolites	174.088	1.68544	1.06832	17418	100292	5.00126			100292	5.00126	0.0656205	5.49329	0.196581	26	25.4
QC	26_nE_M12_QC_6	MVA_UVA	55	75	Citrulline	Amino acids, peptides and metabolites	174.088	1.9592	1.07732	21803.9	117366	5.06954			117366	5.06954	0.0656205	5.57058	0.196581	29	27.3
UM	11_nE_M12_UM_2	MVA_UVA	55	75	Citrulline	Amino acids, peptides and metabolites	174.088	2.53306	1.0469	154904	461239	5.66393			461239	5.66393	0.141121	6.27957	0.194129	11	6.8
UM	11_nE_M12_UM_2_200918092625	MVA_UVA	55	75	Citrulline	Amino acids, peptides and metabolites	174.088	1.63755	1.05306	157772	553486	5.74311			553486	5.74311	0.141121	6.36535	0.194129	17	19.9
UM	15_nE_M12_UM_3	MVA_UVA	55	75	Citrulline	Amino acids, peptides and metabolites	174.088	2.37144	1.05078	224767	616766	5.79012			616766	5.79012	0.141121	6.50966	0.194129	15	9.3
UM	19_nE_M12_UM_4	MVA_UVA	55	75	Citrulline	Amino acids, peptides and metabolites	174.088	1.86586	1.04911	155909	516919	5.71342			516919	5.71342	0.141121	6.4282	0.194129	22	23
UM	27_nE_M12_UM_5	MVA_UVA	55	75	Citrulline	Amino acids, peptides and metabolites	174.088	1.78917	1.04894	126751	428046	5.63149			428046	5.63149	0.141121	6.37089	0.194129	30	27.9
UM	31_nE_M12_UM_6	MVA_UVA	55	75	Citrulline	Amino acids, peptides and metabolites	174.088	1.33817	1.06057	143924	436223	5.63971			436223	5.63971	0.141121	6.42286	0.194129	34	30.4
UM	35_nE_M12_UM_8	MVA_UVA	55	75	Citrulline	Amino acids, peptides and metabolites	174.088	1.4104	1.03804	123066	455834	5.65881			455834	5.65881	0.141121	6.52387	0.194129	38	32.8
blank	01_nE_M12_blank_0	MVA_UVA	55	75	Citrulline	Amino acids, peptides and metabolites	174.088													1	0.6
blank	04_nE_M12_blank_1	MVA_UVA	55	75	Citrulline	Amino acids, peptides and metabolites	174.088													4	2.5
blank	12_nE_M12_blank_2	MVA_UVA	55	75	Citrulline	Amino acids, peptides and metabolites	174.088													12	7.4
blank	12_nE_M12_blank_2_200918100639	MVA_UVA	55	75	Citrulline	Amino acids, peptides and metabolites	174.088	13.3261	1.55178	62.976	58.8512	1.76976			58.8512	1.76976		4.41861		18	20.5
blank	20_nE_M12_blank_3	MVA_UVA	55	75	Citrulline	Amino acids, peptides and metabolites	174.088													23	23.6
blank	28_nE_M12_blank_4	MVA_UVA	55	75	Citrulline	Amino acids, peptides and metabolites	174.088													31	28.5
blank	36_nE_M12_blank_5	MVA_UVA	55	75	Citrulline	Amino acids, peptides and metabolites	174.088													39	33.4
SHAM	08_nE_M12_LV9011_79328_sham	UVA	56	76	Coenzyme A	Vitamins, Coenzymes, Cofactors	766.108	-0.229753	19.6002	626256	3.82077e+06	6.58215			3.82077e+06	6.58215	0.751078	6.86505	0.61861	8	4.9
SHAM	09_nE_M12_LV9010_79329_sham	UVA	56	76	Coenzyme A	Vitamins, Coenzymes, Cofactors	766.108	-0.0388291	19.6008	701461	4.70976e+06	6.673			4.70976e+06	6.673	0.751078	7.10107	0.61861	9	5.6
SHAM	17_nE_M12_LV9012_79327_sham	UVA	56	76	Coenzyme A	Vitamins, Coenzymes, Cofactors	766.108	-2.60244	19.5413	153968	987893	5.99471			987893	5.99471	0.751078	6.46221	0.61861	20	21.7
SHAM	22_nE_M12_LV9004_79325_sham	UVA	56	76	Coenzyme A	Vitamins, Coenzymes, Cofactors	766.108	-2.40401	19.6027	103614	626888	5.79719			626888	5.79719	0.751078	6.42409	0.61861	25	24.8
SHAM	24_nE_M12_LV9001_79330_sham	UVA	56	76	Coenzyme A	Vitamins, Coenzymes, Cofactors	766.108	-2.6434	19.5638	333860	1.90109e+06	6.279			1.90109e+06	6.279	0.751078	6.81862	0.61861	27	26
SHAM	30_nE_M12_LV9003_79326_sham	UVA	56	76	Coenzyme A	Vitamins, Coenzymes, Cofactors	766.108	-2.57511	19.651	238499	1.25203e+06	6.09761			1.25203e+06	6.09761	0.751078	6.62292	0.61861	33	29.7
SHAM	32_nE_M12_LV9038_2_79324_sham	UVA	56	76	Coenzyme A	Vitamins, Coenzymes, Cofactors	766.108	-2.71369	19.6128	337777	1.9067e+06	6.28028	exclude	organ transplant procedure			0.751078		0.61861	35	31
TCM	05_nE_M12_LV9036_79317_tachypacing	UVA	56	76	Coenzyme A	Vitamins, Coenzymes, Cofactors	766.108	-0.116322	19.6438	584664	4.03997e+06	6.60638			4.03997e+06	6.60638	0.65057	6.99112	0.518766	5	3.1
TCM	06_nE_M12_LV9027_79323_tachypacing	UVA	56	76	Coenzyme A	Vitamins, Coenzymes, Cofactors	766.108	-0.159993	19.6363	261008	1.65522e+06	6.21885	exclude	organ transplant procedure			0.65057		0.518766	6	3.7
TCM	14_nE_M12_LV9030_79320_tachypacing	UVA	56	76	Coenzyme A	Vitamins, Coenzymes, Cofactors	766.108	-0.00441454	19.6302	290333	2.23491e+06	6.34926			2.23491e+06	6.34926	0.65057	6.7166	0.518766	14	8.6
TCM	16_nE_M12_LV9035_79318_tachypacing_200918104651	UVA	56	76	Coenzyme A	Vitamins, Coenzymes, Cofactors	766.108	-2.5669	19.5058	369842	2.392e+06	6.37876			2.392e+06	6.37876	0.65057	6.71215	0.518766	19	21.1
TCM	21_nE_M12_LV9028_79322_tachypacing	UVA	56	76	Coenzyme A	Vitamins, Coenzymes, Cofactors	766.108	-2.4853	19.5507	180103	1.0583e+06	6.02461			1.0583e+06	6.02461	0.65057	6.52693	0.518766	24	24.2
TCM	25_nE_M12_LV9032_79319_tachypacing	UVA	56	76	Coenzyme A	Vitamins, Coenzymes, Cofactors	766.108	-2.39178	19.5848	186173	1.13587e+06	6.05533			1.13587e+06	6.05533	0.65057	6.54781	0.518766	28	26.7
TCM	29_nE_M12_LV9029_79321_tachypacing	UVA	56	76	Coenzyme A	Vitamins, Coenzymes, Cofactors	766.108	-2.45172	19.6542	54625.3	284331	5.45382	exclude	extraction Problem			0.65057		0.518766	32	29.1
TCM	33_nE_M12_LV9029_2_79321_tachypacing	UVA	56	76	Coenzyme A	Vitamins, Coenzymes, Cofactors	766.108	-2.69911	19.6137	126720	649332	5.81247			649332	5.81247	0.65057	6.43395	0.518766	36	31.6
QC	02_nE_M12_QC_1	UVA	56	76	Coenzyme A	Vitamins, Coenzymes, Cofactors	766.108	-0.119311	19.6415	754316	4.49224e+06	6.65246			4.49224e+06	6.65246	0.565903	6.88028	0.34315	2	1.2
QC	07_nE_M12_QC_2	UVA	56	76	Coenzyme A	Vitamins, Coenzymes, Cofactors	766.108	-0.230265	19.6032	481460	3.38126e+06	6.52908			3.38126e+06	6.52908	0.565903	6.87223	0.34315	7	4.3
QC	10_nE_M12_QC_3	UVA	56	76	Coenzyme A	Vitamins, Coenzymes, Cofactors	766.108	-0.300446	19.5847	493664	3.00092e+06	6.47725			3.00092e+06	6.47725	0.565903	6.88955	0.34315	10	6.2
QC	10_nE_M12_QC_3_200918084609	UVA	56	76	Coenzyme A	Vitamins, Coenzymes, Cofactors	766.108	-2.50261	19.4317	176233	1.45779e+06	6.16369			1.45779e+06	6.16369	0.565903	6.62378	0.34315	16	19.3
QC	18_nE_M12_QC_4	UVA	56	76	Coenzyme A	Vitamins, Coenzymes, Cofactors	766.108	-2.49793	19.5407	181699	1.24144e+06	6.09393			1.24144e+06	6.09393	0.565903	6.57518	0.34315	21	22.3
QC	23_nE_M12_QC_5	UVA	56	76	Coenzyme A	Vitamins, Coenzymes, Cofactors	766.108	-2.64677	19.561	224970	1.30817e+06	6.11666			1.30817e+06	6.11666	0.565903	6.60869	0.34315	26	25.4
QC	26_nE_M12_QC_6	UVA	56	76	Coenzyme A	Vitamins, Coenzymes, Cofactors	766.108	-2.5656	19.574	235887	1.30328e+06	6.11504			1.30328e+06	6.11504	0.565903	6.61607	0.34315	29	27.3
UM	11_nE_M12_UM_2	UVA	56	76	Coenzyme A	Vitamins, Coenzymes, Cofactors	766.108	-0.168029	19.5963	2716.61	23830.1	4.37713			23830.1	4.37713	0.716988	4.99277	0.569749	11	6.8
UM	11_nE_M12_UM_2_200918092625	UVA	56	76	Coenzyme A	Vitamins, Coenzymes, Cofactors	766.108	-2.165	19.5387	547.663	4863.6	3.68696			4863.6	3.68696	0.716988	4.3092	0.569749	17	19.9
UM	15_nE_M12_UM_3	UVA	56	76	Coenzyme A	Vitamins, Coenzymes, Cofactors	766.108	-0.0568313	19.6008	1594.2	14954.3	4.17476			14954.3	4.17476	0.716988	4.8943	0.569749	15	9.3
UM	19_nE_M12_UM_4	UVA	56	76	Coenzyme A	Vitamins, Coenzymes, Cofactors	766.108	-1.89754	19.5703	1090.11	7334.86	3.86539			7334.86	3.86539	0.716988	4.58017	0.569749	22	23
UM	27_nE_M12_UM_5	UVA	56	76	Coenzyme A	Vitamins, Coenzymes, Cofactors	766.108	-2.42186	19.6008	1227.97	8565.25	3.93274			8565.25	3.93274	0.716988	4.67214	0.569749	30	27.9
UM	31_nE_M12_UM_6	UVA	56	76	Coenzyme A	Vitamins, Coenzymes, Cofactors	766.108	-2.67866	19.6507	943.24	5972.19	3.77613			5972.19	3.77613	0.716988	4.55929	0.569749	34	30.4
UM	35_nE_M12_UM_8	UVA	56	76	Coenzyme A	Vitamins, Coenzymes, Cofactors	766.108	-1.72682	19.6622	550.114	3967.11	3.59847			3967.11	3.59847	0.716988	4.46353	0.569749	38	32.8
blank	01_nE_M12_blank_0	UVA	56	76	Coenzyme A	Vitamins, Coenzymes, Cofactors	766.108										0.931386		1.5065	1	0.6
blank	04_nE_M12_blank_1	UVA	56	76	Coenzyme A	Vitamins, Coenzymes, Cofactors	766.108	-0.546535	19.5695	587.826	4934.25	3.69322			4934.25	3.69322	0.931386	7.00294	1.5065	4	2.5
blank	12_nE_M12_blank_2	UVA	56	76	Coenzyme A	Vitamins, Coenzymes, Cofactors	766.108	-0.748945	19.5838	1338.7	13839.2	4.14111			13839.2	4.14111	0.931386	7.61973	1.5065	12	7.4
blank	12_nE_M12_blank_2_200918100639	UVA	56	76	Coenzyme A	Vitamins, Coenzymes, Cofactors	766.108	-2.27454	19.5368	236.253	1216.02	3.08494			1216.02	3.08494	0.931386	5.7338	1.5065	18	20.5
blank	20_nE_M12_blank_3	UVA	56	76	Coenzyme A	Vitamins, Coenzymes, Cofactors	766.108	-2.60931	19.5683	509.795	3066.99	3.48671			3066.99	3.48671	0.931386	6.55458	1.5065	23	23.6
blank	28_nE_M12_blank_4	UVA	56	76	Coenzyme A	Vitamins, Coenzymes, Cofactors	766.108	-2.44882	19.6133	611.129	3918.99	3.59317			3918.99	3.59317	0.931386	6.44541	1.5065	31	28.5
blank	36_nE_M12_blank_5	UVA	56	76	Coenzyme A	Vitamins, Coenzymes, Cofactors	766.108	-2.56334	19.6608	437.375	2407.2	3.38151			2407.2	3.38151	0.931386	6.56504	1.5065	39	33.4
SHAM	08_nE_M12_LV9011_79328_sham	MVA_UVA	59	78	Creatine	Amino acids, peptides and metabolites	130.062	5.05835	1.11173	3.53207e+06	2.35008e+07	7.37108			2.35008e+07	7.37108	0.161702	7.65399	0.125156	8	4.9
SHAM	09_nE_M12_LV9010_79329_sham	MVA_UVA	59	78	Creatine	Amino acids, peptides and metabolites	130.062	5.18274	1.09383	3.7577e+06	2.2638e+07	7.35484			2.2638e+07	7.35484	0.161702	7.78291	0.125156	9	5.6
SHAM	17_nE_M12_LV9012_79327_sham	MVA_UVA	59	78	Creatine	Amino acids, peptides and metabolites	130.062	3.74268	1.09108	3648977	2.06102e+07	7.31408			2.06102e+07	7.31408	0.161702	7.78158	0.125156	20	21.7
SHAM	22_nE_M12_LV9004_79325_sham	MVA_UVA	59	78	Creatine	Amino acids, peptides and metabolites	130.062	4.63159	1.08021	3702925	1.44868e+07	7.16097			1.44868e+07	7.16097	0.161702	7.78787	0.125156	25	24.8
SHAM	24_nE_M12_LV9001_79330_sham	MVA_UVA	59	78	Creatine	Amino acids, peptides and metabolites	130.062	3.91779	1.07006	3739452	1.86728e+07	7.27121			1.86728e+07	7.27121	0.161702	7.81083	0.125156	27	26
SHAM	30_nE_M12_LV9003_79326_sham	MVA_UVA	59	78	Creatine	Amino acids, peptides and metabolites	130.062	4.13488	1.0975	3.51852e+06	1.9597e+07	7.29219			1.9597e+07	7.29219	0.161702	7.81749	0.125156	33	29.7
SHAM	32_nE_M12_LV9038_2_79324_sham	MVA_UVA	59	78	Creatine	Amino acids, peptides and metabolites	130.062	4.47677	1.09236	3.23978e+06	1.48275e+07	7.17107	exclude	organ transplant procedure			0.161702		0.125156	35	31
TCM	05_nE_M12_LV9036_79317_tachypacing	MVA_UVA	59	78	Creatine	Amino acids, peptides and metabolites	130.062	5.10271	1.112	3.24006e+06	1.98712e+07	7.29822			1.98712e+07	7.29822	0.137441	7.68296	0.178764	5	3.1
TCM	06_nE_M12_LV9027_79323_tachypacing	MVA_UVA	59	78	Creatine	Amino acids, peptides and metabolites	130.062	4.60767	1.1056	2.58526e+06	1.30199e+07	7.11461	exclude	organ transplant procedure			0.137441		0.178764	6	3.7
TCM	14_nE_M12_LV9030_79320_tachypacing	MVA_UVA	59	78	Creatine	Amino acids, peptides and metabolites	130.062	4.97993	1.09759	2976157	1.57069e+07	7.19609			1.57069e+07	7.19609	0.137441	7.56343	0.178764	14	8.6
TCM	16_nE_M12_LV9035_79318_tachypacing_200918104651	MVA_UVA	59	78	Creatine	Amino acids, peptides and metabolites	130.062	3.9422	1.11835	2.75747e+06	1.77733e+07	7.24977			1.77733e+07	7.24977	0.137441	7.58316	0.178764	19	21.1
TCM	21_nE_M12_LV9028_79322_tachypacing	MVA_UVA	59	78	Creatine	Amino acids, peptides and metabolites	130.062	4.20279	1.098	2578310	1.41638e+07	7.15118			1.41638e+07	7.15118	0.137441	7.6535	0.178764	24	24.2
TCM	25_nE_M12_LV9032_79319_tachypacing	MVA_UVA	59	78	Creatine	Amino acids, peptides and metabolites	130.062	4.19383	1.08543	3.72995e+06	1.55344e+07	7.19129			1.55344e+07	7.19129	0.137441	7.68377	0.178764	28	26.7
TCM	29_nE_M12_LV9029_79321_tachypacing	MVA_UVA	59	78	Creatine	Amino acids, peptides and metabolites	130.062	4.32384	1.07881	2.88065e+06	1.6082e+07	7.20634	exclude	extraction Problem			0.137441		0.178764	32	29.1
TCM	33_nE_M12_LV9029_2_79321_tachypacing	MVA_UVA	59	78	Creatine	Amino acids, peptides and metabolites	130.062	4.21538	1.07382	3683000	1.41939e+07	7.1521			1.41939e+07	7.1521	0.137441	7.77358	0.178764	36	31.6
QC	02_nE_M12_QC_1	MVA_UVA	59	78	Creatine	Amino acids, peptides and metabolites	130.062	4.80689	1.11717	3.13978e+06	1.97698e+07	7.296			1.97698e+07	7.296	0.053516	7.52382	0.191794	2	1.2
QC	07_nE_M12_QC_2	MVA_UVA	59	78	Creatine	Amino acids, peptides and metabolites	130.062	4.9821	1.10626	3756807	2.00069e+07	7.30118			2.00069e+07	7.30118	0.053516	7.64433	0.191794	7	4.3
QC	10_nE_M12_QC_3	MVA_UVA	59	78	Creatine	Amino acids, peptides and metabolites	130.062	4.86189	1.08619	3.31719e+06	1.77896e+07	7.25017			1.77896e+07	7.25017	0.053516	7.66246	0.191794	10	6.2
QC	10_nE_M12_QC_3_200918084609	MVA_UVA	59	78	Creatine	Amino acids, peptides and metabolites	130.062	4.30915	1.1012	3834353	2.02472e+07	7.30637			2.02472e+07	7.30637	0.053516	7.76645	0.191794	16	19.3
QC	18_nE_M12_QC_4	MVA_UVA	59	78	Creatine	Amino acids, peptides and metabolites	130.062	4.18726	1.10065	3.99243e+06	1.83049e+07	7.26257			1.83049e+07	7.26257	0.053516	7.74382	0.191794	21	22.3
QC	23_nE_M12_QC_5	MVA_UVA	59	78	Creatine	Amino acids, peptides and metabolites	130.062	3.81635	1.09759	2.69824e+06	1.79518e+07	7.25411			1.79518e+07	7.25411	0.053516	7.74613	0.191794	26	25.4
QC	26_nE_M12_QC_6	MVA_UVA	59	78	Creatine	Amino acids, peptides and metabolites	130.062	4.22899	1.11623	3.36075e+06	1.89884e+07	7.27849			1.89884e+07	7.27849	0.053516	7.77952	0.191794	29	27.3
UM	11_nE_M12_UM_2	MVA_UVA	59	78	Creatine	Amino acids, peptides and metabolites	130.062	4.66355	1.10063	119835	474667	5.67639			474667	5.67639	0.0899483	6.29203	0.203816	11	6.8
UM	11_nE_M12_UM_2_200918092625	MVA_UVA	59	78	Creatine	Amino acids, peptides and metabolites	130.062	4.76669	1.0869	158383	569799	5.75572			569799	5.75572	0.0899483	6.37797	0.203816	17	19.9
UM	15_nE_M12_UM_3	MVA_UVA	59	78	Creatine	Amino acids, peptides and metabolites	130.062	4.87074	1.0709	171042	557420	5.74618			557420	5.74618	0.0899483	6.46572	0.203816	15	9.3
UM	19_nE_M12_UM_4	MVA_UVA	59	78	Creatine	Amino acids, peptides and metabolites	130.062	4.77092	1.07263	131535	490633	5.69076			490633	5.69076	0.0899483	6.40553	0.203816	22	23
UM	27_nE_M12_UM_5	MVA_UVA	59	78	Creatine	Amino acids, peptides and metabolites	130.062	4.51863	1.08566	159553	443243	5.64664			443243	5.64664	0.0899483	6.38604	0.203816	30	27.9
UM	31_nE_M12_UM_6	MVA_UVA	59	78	Creatine	Amino acids, peptides and metabolites	130.062	4.63365	1.06057	120388	484527	5.68532			484527	5.68532	0.0899483	6.46847	0.203816	34	30.4
UM	35_nE_M12_UM_8	MVA_UVA	59	78	Creatine	Amino acids, peptides and metabolites	130.062	4.48872	1.08719	121674	502121	5.70081			502121	5.70081	0.0899483	6.56587	0.203816	38	32.8
blank	01_nE_M12_blank_0	MVA_UVA	59	78	Creatine	Amino acids, peptides and metabolites	130.062										0.881193		1.11077	1	0.6
blank	04_nE_M12_blank_1	MVA_UVA	59	78	Creatine	Amino acids, peptides and metabolites	130.062	6.84431	1.08455	67.3742	123.39	2.09128			123.39	2.09128	0.881193	5.401	1.11077	4	2.5
blank	12_nE_M12_blank_2	MVA_UVA	59	78	Creatine	Amino acids, peptides and metabolites	130.062	6.43369	1.08451	91.4631	162.63	2.2112			162.63	2.2112	0.881193	5.68982	1.11077	12	7.4
blank	12_nE_M12_blank_2_200918100639	MVA_UVA	59	78	Creatine	Amino acids, peptides and metabolites	130.062	4.52139	1.06902	395.745	1152.79	3.06175			1152.79	3.06175	0.881193	5.71061	1.11077	18	20.5
blank	20_nE_M12_blank_3	MVA_UVA	59	78	Creatine	Amino acids, peptides and metabolites	130.062	4.40993	1.08452	543.25	1899.07	3.27854			1899.07	3.27854	0.881193	6.3464	1.11077	23	23.6
blank	28_nE_M12_blank_4	MVA_UVA	59	78	Creatine	Amino acids, peptides and metabolites	130.062	4.48116	1.06892	864.05	2720.58	3.43466			2720.58	3.43466	0.881193	6.2869	1.11077	31	28.5
blank	36_nE_M12_blank_5	MVA_UVA	59	78	Creatine	Amino acids, peptides and metabolites	130.062	4.93368	1.08462	1258.82	3735.15	3.57231			3735.15	3.57231	0.881193	6.75583	1.11077	39	33.4
SHAM	08_nE_M12_LV9011_79328_sham	UVA	64	84	Cytidine monophosphate (CMP)	Nucleotides and metabolites	322.045	-1.07088	14.1089	94502.5	338412	5.52945			338412	5.52945	0.452166	5.81235	0.257239	8	4.9
SHAM	09_nE_M12_LV9010_79329_sham	UVA	64	84	Cytidine monophosphate (CMP)	Nucleotides and metabolites	322.045	-0.599591	14.1001	87676.9	331690	5.52073			331690	5.52073	0.452166	5.9488	0.257239	9	5.6
SHAM	17_nE_M12_LV9012_79327_sham	UVA	64	84	Cytidine monophosphate (CMP)	Nucleotides and metabolites	322.045	-1.48781	14.1184	69129.7	212548	5.32746			212548	5.32746	0.452166	5.79496	0.257239	20	21.7
SHAM	22_nE_M12_LV9004_79325_sham	UVA	64	84	Cytidine monophosphate (CMP)	Nucleotides and metabolites	322.045	-3.76269	14.1181	37086.9	114396	5.05841			114396	5.05841	0.452166	5.68531	0.257239	25	24.8
SHAM	24_nE_M12_LV9001_79330_sham	UVA	64	84	Cytidine monophosphate (CMP)	Nucleotides and metabolites	322.045	-1.95355	14.1195	74298.8	170709	5.23226			170709	5.23226	0.452166	5.77187	0.257239	27	26
SHAM	30_nE_M12_LV9003_79326_sham	UVA	64	84	Cytidine monophosphate (CMP)	Nucleotides and metabolites	322.045	-2.84919	14.1726	39806.9	131332	5.11837			131332	5.11837	0.452166	5.64368	0.257239	33	29.7
SHAM	32_nE_M12_LV9038_2_79324_sham	UVA	64	84	Cytidine monophosphate (CMP)	Nucleotides and metabolites	322.045	-2.53717	14.1469	32062	90960.9	4.95885	exclude	organ transplant procedure			0.452166		0.257239	35	31
TCM	05_nE_M12_LV9036_79317_tachypacing	UVA	64	84	Cytidine monophosphate (CMP)	Nucleotides and metabolites	322.045	-0.869591	14.1321	101295	330616	5.51932			330616	5.51932	0.438194	5.90406	0.257327	5	3.1
TCM	06_nE_M12_LV9027_79323_tachypacing	UVA	64	84	Cytidine monophosphate (CMP)	Nucleotides and metabolites	322.045	-0.526844	14.12	49146.2	206412	5.31473	exclude	organ transplant procedure			0.438194		0.257327	6	3.7
TCM	14_nE_M12_LV9030_79320_tachypacing	UVA	64	84	Cytidine monophosphate (CMP)	Nucleotides and metabolites	322.045	-0.159587	14.1063	66984	280200	5.44747			280200	5.44747	0.438194	5.81481	0.257327	14	8.6
TCM	16_nE_M12_LV9035_79318_tachypacing_200918104651	UVA	64	84	Cytidine monophosphate (CMP)	Nucleotides and metabolites	322.045	-2.45031	14.1045	128355	368650	5.56661			368650	5.56661	0.438194	5.9	0.257327	19	21.1
TCM	21_nE_M12_LV9028_79322_tachypacing	UVA	64	84	Cytidine monophosphate (CMP)	Nucleotides and metabolites	322.045	-1.59676	14.1007	57354.9	193636	5.28699			193636	5.28699	0.438194	5.7893	0.257327	24	24.2
TCM	25_nE_M12_LV9032_79319_tachypacing	UVA	64	84	Cytidine monophosphate (CMP)	Nucleotides and metabolites	322.045	-2.2027	14.102	46533.5	180708	5.25698			180708	5.25698	0.438194	5.74945	0.257327	28	26.7
TCM	29_nE_M12_LV9029_79321_tachypacing	UVA	64	84	Cytidine monophosphate (CMP)	Nucleotides and metabolites	322.045	-3.38245	14.1621	30792.7	110485	5.0433	exclude	extraction Problem			0.438194		0.257327	32	29.1
TCM	33_nE_M12_LV9029_2_79321_tachypacing	UVA	64	84	Cytidine monophosphate (CMP)	Nucleotides and metabolites	322.045	-2.79242	14.1498	25810.3	87235.1	4.94069			87235.1	4.94069	0.438194	5.56217	0.257327	36	31.6
QC	02_nE_M12_QC_1	UVA	64	84	Cytidine monophosphate (CMP)	Nucleotides and metabolites	322.045	-0.601589	14.1047	86856.2	357383	5.55313			357383	5.55313	0.312884	5.78096	0.128617	2	1.2
QC	07_nE_M12_QC_2	UVA	64	84	Cytidine monophosphate (CMP)	Nucleotides and metabolites	322.045	-0.286502	14.1303	92446	325467	5.51251			325467	5.51251	0.312884	5.85566	0.128617	7	4.3
QC	10_nE_M12_QC_3	UVA	64	84	Cytidine monophosphate (CMP)	Nucleotides and metabolites	322.045	0.0952331	14.1212	73796.2	283085	5.45192			283085	5.45192	0.312884	5.86421	0.128617	10	6.2
QC	10_nE_M12_QC_3_200918084609	UVA	64	84	Cytidine monophosphate (CMP)	Nucleotides and metabolites	322.045	-3.34293	14.127	67449.8	214176	5.33077			214176	5.33077	0.312884	5.79085	0.128617	16	19.3
QC	18_nE_M12_QC_4	UVA	64	84	Cytidine monophosphate (CMP)	Nucleotides and metabolites	322.045	-2.40607	14.1251	52669.1	173700	5.2398			173700	5.2398	0.312884	5.72106	0.128617	21	22.3
QC	23_nE_M12_QC_5	UVA	64	84	Cytidine monophosphate (CMP)	Nucleotides and metabolites	322.045	-2.29374	14.1152	44404.2	176188	5.24598			176188	5.24598	0.312884	5.738	0.128617	26	25.4
QC	26_nE_M12_QC_6	UVA	64	84	Cytidine monophosphate (CMP)	Nucleotides and metabolites	322.045	-2.46237	14.1142	63780.8	182954	5.26234			182954	5.26234	0.312884	5.76338	0.128617	29	27.3
UM	11_nE_M12_UM_2	UVA	64	84	Cytidine monophosphate (CMP)	Nucleotides and metabolites	322.045	4.47464	14.5221	2376.43	3909.69	3.59214			3909.69	3.59214	0.769918	4.20778	0.670731	11	6.8
UM	11_nE_M12_UM_2_200918092625	UVA	64	84	Cytidine monophosphate (CMP)	Nucleotides and metabolites	322.045	9.89976	13.5554	331.094							0.769918		0.670731	17	19.9
UM	15_nE_M12_UM_3	UVA	64	84	Cytidine monophosphate (CMP)	Nucleotides and metabolites	322.045	-2.12553	14.519	2653.03	3889.58	3.5899			3889.58	3.5899	0.769918	4.30944	0.670731	15	9.3
UM	19_nE_M12_UM_4	UVA	64	84	Cytidine monophosphate (CMP)	Nucleotides and metabolites	322.045	7.90976	14.5614	2110.52							0.769918		0.670731	22	23
UM	27_nE_M12_UM_5	UVA	64	84	Cytidine monophosphate (CMP)	Nucleotides and metabolites	322.045	3.55071	13.5579	291.42							0.769918		0.670731	30	27.9
UM	31_nE_M12_UM_6	UVA	64	84	Cytidine monophosphate (CMP)	Nucleotides and metabolites	322.045	3.5128	14.6557	1046.52	1077.46	3.0324			1077.46	3.0324	0.769918	3.81556	0.670731	34	30.4
UM	35_nE_M12_UM_8	UVA	64	84	Cytidine monophosphate (CMP)	Nucleotides and metabolites	322.045	18.3652	13.675	208.754	512.567	2.70975			512.567	2.70975	0.769918	3.57481	0.670731	38	32.8
blank	01_nE_M12_blank_0	UVA	64	84	Cytidine monophosphate (CMP)	Nucleotides and metabolites	322.045													1	0.6
blank	04_nE_M12_blank_1	UVA	64	84	Cytidine monophosphate (CMP)	Nucleotides and metabolites	322.045													4	2.5
blank	12_nE_M12_blank_2	UVA	64	84	Cytidine monophosphate (CMP)	Nucleotides and metabolites	322.045													12	7.4
blank	12_nE_M12_blank_2_200918100639	UVA	64	84	Cytidine monophosphate (CMP)	Nucleotides and metabolites	322.045													18	20.5
blank	20_nE_M12_blank_3	UVA	64	84	Cytidine monophosphate (CMP)	Nucleotides and metabolites	322.045													23	23.6
blank	28_nE_M12_blank_4	UVA	64	84	Cytidine monophosphate (CMP)	Nucleotides and metabolites	322.045													31	28.5
blank	36_nE_M12_blank_5	UVA	64	84	Cytidine monophosphate (CMP)	Nucleotides and metabolites	322.045													39	33.4
SHAM	08_nE_M12_LV9011_79328_sham	UVA	74	94	Deoxyuridine	Nucleotides and metabolites	227.067	-0.622287	2.43637	35481.4	81994.1	4.91378			81994.1	4.91378	0.401235	5.19669	0.518974	8	4.9
SHAM	09_nE_M12_LV9010_79329_sham	UVA	74	94	Deoxyuridine	Nucleotides and metabolites	227.067	0.107132	2.45438	21679.9	62318.6	4.79462			62318.6	4.79462	0.401235	5.22269	0.518974	9	5.6
SHAM	17_nE_M12_LV9012_79327_sham	UVA	74	94	Deoxyuridine	Nucleotides and metabolites	227.067	4.61836	2.43722	5722.85	34641.9	4.5396			34641.9	4.5396	0.401235	5.0071	0.518974	20	21.7
SHAM	22_nE_M12_LV9004_79325_sham	UVA	74	94	Deoxyuridine	Nucleotides and metabolites	227.067	4.83335	2.43268	16056.9	72388.3	4.85967			72388.3	4.85967	0.401235	5.48657	0.518974	25	24.8
SHAM	24_nE_M12_LV9001_79330_sham	UVA	74	94	Deoxyuridine	Nucleotides and metabolites	227.067	4.55174	2.42108	40283.8	128239	5.10802			128239	5.10802	0.401235	5.64764	0.518974	27	26
SHAM	30_nE_M12_LV9003_79326_sham	UVA	74	94	Deoxyuridine	Nucleotides and metabolites	227.067	3.6606	2.44378	31133	99097.4	4.99606			99097.4	4.99606	0.401235	5.52137	0.518974	33	29.7
SHAM	32_nE_M12_LV9038_2_79324_sham	UVA	74	94	Deoxyuridine	Nucleotides and metabolites	227.067	5.16557	2.4195	7996.26	58604.2	4.76793	exclude	organ transplant procedure			0.401235		0.518974	35	31
TCM	05_nE_M12_LV9036_79317_tachypacing	UVA	74	94	Deoxyuridine	Nucleotides and metabolites	227.067	0.577528	2.44322	38268	133033	5.12396			133033	5.12396	0.480703	5.5087	0.353693	5	3.1
TCM	06_nE_M12_LV9027_79323_tachypacing	UVA	74	94	Deoxyuridine	Nucleotides and metabolites	227.067	0.392249	2.43403	28702.4	99322.9	4.99705	exclude	organ transplant procedure			0.480703		0.353693	6	3.7
TCM	14_nE_M12_LV9030_79320_tachypacing	UVA	74	94	Deoxyuridine	Nucleotides and metabolites	227.067	-0.989769	2.4419	21888	64814.6	4.81167			64814.6	4.81167	0.480703	5.17901	0.353693	14	8.6
TCM	16_nE_M12_LV9035_79318_tachypacing_200918104651	UVA	74	94	Deoxyuridine	Nucleotides and metabolites	227.067	0.0559858	2.45062	33090.5	112998	5.05307			112998	5.05307	0.480703	5.38646	0.353693	19	21.1
TCM	21_nE_M12_LV9028_79322_tachypacing	UVA	74	94	Deoxyuridine	Nucleotides and metabolites	227.067	3.14369	2.44107	25944.3	81409.8	4.91068			81409.8	4.91068	0.480703	5.41299	0.353693	24	24.2
TCM	25_nE_M12_LV9032_79319_tachypacing	UVA	74	94	Deoxyuridine	Nucleotides and metabolites	227.067	2.02032	2.41992	11955.4	51150.4	4.70885			51150.4	4.70885	0.480703	5.20133	0.353693	28	26.7
TCM	29_nE_M12_LV9029_79321_tachypacing	UVA	74	94	Deoxyuridine	Nucleotides and metabolites	227.067	3.5911	2.43587	8088.51	34872.2	4.54248	exclude	extraction Problem			0.480703		0.353693	32	29.1
TCM	33_nE_M12_LV9029_2_79321_tachypacing	UVA	74	94	Deoxyuridine	Nucleotides and metabolites	227.067	2.80323	2.42135	8116.83	32105.9	4.50659			32105.9	4.50659	0.480703	5.12807	0.353693	36	31.6
QC	02_nE_M12_QC_1	UVA	74	94	Deoxyuridine	Nucleotides and metabolites	227.067	0.573048	2.44542	41518.1	137439	5.13811			137439	5.13811	0.317638	5.36593	0.113847	2	1.2
QC	07_nE_M12_QC_2	UVA	74	94	Deoxyuridine	Nucleotides and metabolites	227.067	1.38104	2.43967	29318.4	86098.8	4.935			86098.8	4.935	0.317638	5.27815	0.113847	7	4.3
QC	10_nE_M12_QC_3	UVA	74	94	Deoxyuridine	Nucleotides and metabolites	227.067	0.248251	2.4417	29427.8	73628.6	4.86705			73628.6	4.86705	0.317638	5.27934	0.113847	10	6.2
QC	10_nE_M12_QC_3_200918084609	UVA	74	94	Deoxyuridine	Nucleotides and metabolites	227.067	1.42853	2.48653	23017.8	64126.8	4.80704			64126.8	4.80704	0.317638	5.26712	0.113847	16	19.3
QC	18_nE_M12_QC_4	UVA	74	94	Deoxyuridine	Nucleotides and metabolites	227.067	3.212	2.44225	23404.2	72811.7	4.8622			72811.7	4.8622	0.317638	5.34346	0.113847	21	22.3
QC	23_nE_M12_QC_5	UVA	74	94	Deoxyuridine	Nucleotides and metabolites	227.067	2.60152	2.42837	26370.7	77905.4	4.89157			77905.4	4.89157	0.317638	5.38359	0.113847	26	25.4
QC	26_nE_M12_QC_6	UVA	74	94	Deoxyuridine	Nucleotides and metabolites	227.067	3.12439	2.44238	17562	60387.7	4.78095			60387.7	4.78095	0.317638	5.28198	0.113847	29	27.3
UM	11_nE_M12_UM_2	UVA	74	94	Deoxyuridine	Nucleotides and metabolites	227.067	2.63383	2.46832	142501	580750	5.76399			580750	5.76399	0.273791	6.37963	0.215363	11	6.8
UM	11_nE_M12_UM_2_200918092625	UVA	74	94	Deoxyuridine	Nucleotides and metabolites	227.067	-1.65433	2.47208	136334	510743	5.7082			510743	5.7082	0.273791	6.33045	0.215363	17	19.9
UM	15_nE_M12_UM_3	UVA	74	94	Deoxyuridine	Nucleotides and metabolites	227.067	0.675447	2.43567	153617	628534	5.79833			628534	5.79833	0.273791	6.51787	0.215363	15	9.3
UM	19_nE_M12_UM_4	UVA	74	94	Deoxyuridine	Nucleotides and metabolites	227.067	-1.86405	2.4682	92985.2	370352	5.56861			370352	5.56861	0.273791	6.28339	0.215363	22	23
UM	27_nE_M12_UM_5	UVA	74	94	Deoxyuridine	Nucleotides and metabolites	227.067	-1.06214	2.45443	90821.6	340088	5.53159			340088	5.53159	0.273791	6.27099	0.215363	30	27.9
UM	31_nE_M12_UM_6	UVA	74	94	Deoxyuridine	Nucleotides and metabolites	227.067	-1.83799	2.44148	100701	343199	5.53555			343199	5.53555	0.273791	6.3187	0.215363	34	30.4
UM	35_nE_M12_UM_8	UVA	74	94	Deoxyuridine	Nucleotides and metabolites	227.067	-1.32483	2.4482	117720	361799	5.55847			361799	5.55847	0.273791	6.42353	0.215363	38	32.8
blank	01_nE_M12_blank_0	UVA	74	94	Deoxyuridine	Nucleotides and metabolites	227.067										0.200394		0.450757	1	0.6
blank	04_nE_M12_blank_1	UVA	74	94	Deoxyuridine	Nucleotides and metabolites	227.067										0.200394		0.450757	4	2.5
blank	12_nE_M12_blank_2	UVA	74	94	Deoxyuridine	Nucleotides and metabolites	227.067	-8.52127	2.40808	65.8028	61.4928	1.78882			61.4928	1.78882	0.200394	5.26744	0.450757	12	7.4
blank	12_nE_M12_blank_2_200918100639	UVA	74	94	Deoxyuridine	Nucleotides and metabolites	227.067										0.200394		0.450757	18	20.5
blank	20_nE_M12_blank_3	UVA	74	94	Deoxyuridine	Nucleotides and metabolites	227.067	-2.47332	2.15897	87.5301	81.797	1.91274			81.797	1.91274	0.200394	4.9806	0.450757	23	23.6
blank	28_nE_M12_blank_4	UVA	74	94	Deoxyuridine	Nucleotides and metabolites	227.067										0.200394		0.450757	31	28.5
blank	36_nE_M12_blank_5	UVA	74	94	Deoxyuridine	Nucleotides and metabolites	227.067										0.200394		0.450757	39	33.4
SHAM	08_nE_M12_LV9011_79328_sham	MVA_UVA	82	188	Fumaric acid	Energy metabolism	115.004	8.9054	14.0686	2.97214e+06	2.51829e+07	7.40111			2.51829e+07	7.40111	0.242795	7.68401	0.133504	8	4.9
SHAM	09_nE_M12_LV9010_79329_sham	MVA_UVA	82	188	Fumaric acid	Energy metabolism	115.004	8.97073	14.1001	3.33581e+06	2.69758e+07	7.43097			2.69758e+07	7.43097	0.242795	7.85904	0.133504	9	5.6
SHAM	17_nE_M12_LV9012_79327_sham	MVA_UVA	82	188	Fumaric acid	Energy metabolism	115.004	6.65892	14.1184	3.10878e+06	2.12315e+07	7.32698			2.12315e+07	7.32698	0.242795	7.79448	0.133504	20	21.7
SHAM	22_nE_M12_LV9004_79325_sham	MVA_UVA	82	188	Fumaric acid	Energy metabolism	115.004	6.44233	14.1635	2.7881e+06	1.49753e+07	7.17538			1.49753e+07	7.17538	0.242795	7.80228	0.133504	25	24.8
SHAM	24_nE_M12_LV9001_79330_sham	MVA_UVA	82	188	Fumaric acid	Energy metabolism	115.004	6.76218	14.1195	3044059	1.6078e+07	7.20623			1.6078e+07	7.20623	0.242795	7.74585	0.133504	27	26
SHAM	30_nE_M12_LV9003_79326_sham	MVA_UVA	82	188	Fumaric acid	Energy metabolism	115.004	6.5407	14.1726	2.6094e+06	1.77064e+07	7.24813			1.77064e+07	7.24813	0.242795	7.77343	0.133504	33	29.7
SHAM	32_nE_M12_LV9038_2_79324_sham	MVA_UVA	82	188	Fumaric acid	Energy metabolism	115.004	6.42182	14.1777	2.32058e+06	1.10471e+07	7.04325	exclude	organ transplant procedure			0.242795		0.133504	35	31
TCM	05_nE_M12_LV9036_79317_tachypacing	MVA_UVA	82	188	Fumaric acid	Energy metabolism	115.004	8.5808	14.1031	2.76766e+06	2.14417e+07	7.33126			2.14417e+07	7.33126	0.20599	7.716	0.106957	5	3.1
TCM	06_nE_M12_LV9027_79323_tachypacing	MVA_UVA	82	188	Fumaric acid	Energy metabolism	115.004	8.67813	14.1499	2356561	1.52868e+07	7.18432	exclude	organ transplant procedure			0.20599		0.106957	6	3.7
TCM	14_nE_M12_LV9030_79320_tachypacing	MVA_UVA	82	188	Fumaric acid	Energy metabolism	115.004	8.57464	14.1366	2.47218e+06	1.90054e+07	7.27888			1.90054e+07	7.27888	0.20599	7.64622	0.106957	14	8.6
TCM	16_nE_M12_LV9035_79318_tachypacing_200918104651	MVA_UVA	82	188	Fumaric acid	Energy metabolism	115.004	6.7844	14.1045	3.76638e+06	2.38988e+07	7.37838			2.38988e+07	7.37838	0.20599	7.71177	0.106957	19	21.1
TCM	21_nE_M12_LV9028_79322_tachypacing	MVA_UVA	82	188	Fumaric acid	Energy metabolism	115.004	6.47985	14.1007	2.69604e+06	1.79e+07	7.25285			1.79e+07	7.25285	0.20599	7.75517	0.106957	24	24.2
TCM	25_nE_M12_LV9032_79319_tachypacing	MVA_UVA	82	188	Fumaric acid	Energy metabolism	115.004	6.63547	14.1311	3.0408e+06	1.49024e+07	7.17326			1.49024e+07	7.17326	0.20599	7.66573	0.106957	28	26.7
TCM	29_nE_M12_LV9029_79321_tachypacing	MVA_UVA	82	188	Fumaric acid	Energy metabolism	115.004	6.41514	14.2088	2.45359e+06	1.37059e+07	7.13691	exclude	extraction Problem			0.20599		0.106957	32	29.1
TCM	33_nE_M12_LV9029_2_79321_tachypacing	MVA_UVA	82	188	Fumaric acid	Energy metabolism	115.004	6.29935	14.1794	3.05743e+06	1.38851e+07	7.14255			1.38851e+07	7.14255	0.20599	7.76403	0.106957	36	31.6
QC	02_nE_M12_QC_1	MVA_UVA	82	188	Fumaric acid	Energy metabolism	115.004	8.80024	14.1047	3276891	2.68649e+07	7.42919			2.68649e+07	7.42919	0.168267	7.65701	0.0777583	2	1.2
QC	07_nE_M12_QC_2	MVA_UVA	82	188	Fumaric acid	Energy metabolism	115.004	8.74946	14.1303	3229884	2.20349e+07	7.34311			2.20349e+07	7.34311	0.168267	7.68626	0.0777583	7	4.3
QC	10_nE_M12_QC_3	MVA_UVA	82	188	Fumaric acid	Energy metabolism	115.004	8.86986	14.1212	3.1115e+06	1.99673e+07	7.30032			1.99673e+07	7.30032	0.168267	7.71262	0.0777583	10	6.2
QC	10_nE_M12_QC_3_200918084609	MVA_UVA	82	188	Fumaric acid	Energy metabolism	115.004	6.4684	14.0673	3.58458e+06	1.89897e+07	7.27852			1.89897e+07	7.27852	0.168267	7.7386	0.0777583	16	19.3
QC	18_nE_M12_QC_4	MVA_UVA	82	188	Fumaric acid	Energy metabolism	115.004	6.74132	14.1116	2.64044e+06	1.74159e+07	7.24095			1.74159e+07	7.24095	0.168267	7.7222	0.0777583	21	22.3
QC	23_nE_M12_QC_5	MVA_UVA	82	188	Fumaric acid	Energy metabolism	115.004	6.66001	14.1448	2982154	1.84518e+07	7.26604			1.84518e+07	7.26604	0.168267	7.75806	0.0777583	26	25.4
QC	26_nE_M12_QC_6	MVA_UVA	82	188	Fumaric acid	Energy metabolism	115.004	6.77872	14.1142	2.66487e+06	1.72335e+07	7.23637			1.72335e+07	7.23637	0.168267	7.73741	0.0777583	29	27.3
UM	11_nE_M12_UM_2	MVA_UVA	82	188	Fumaric acid	Energy metabolism	115.004	8.39505	14.1325	1.09032e+06	4.54482e+06	6.65752			4.54482e+06	6.65752	0.306976	7.27316	0.219022	11	6.8
UM	11_nE_M12_UM_2_200918092625	MVA_UVA	82	188	Fumaric acid	Energy metabolism	115.004	6.71211	14.1159	1.09824e+06	3.294e+06	6.51772			3.294e+06	6.51772	0.306976	7.13997	0.219022	17	19.9
UM	15_nE_M12_UM_3	MVA_UVA	82	188	Fumaric acid	Energy metabolism	115.004	7.98705	14.1468	1.08962e+06	3.90322e+06	6.59142			3.90322e+06	6.59142	0.306976	7.31096	0.219022	15	9.3
UM	19_nE_M12_UM_4	MVA_UVA	82	188	Fumaric acid	Energy metabolism	115.004	6.80821	14.15	580366	2.40241e+06	6.38065			2.40241e+06	6.38065	0.306976	7.09542	0.219022	22	23
UM	27_nE_M12_UM_5	MVA_UVA	82	188	Fumaric acid	Energy metabolism	115.004	6.76998	14.1652	441476	2.12993e+06	6.32836			2.12993e+06	6.32836	0.306976	7.06776	0.219022	30	27.9
UM	31_nE_M12_UM_6	MVA_UVA	82	188	Fumaric acid	Energy metabolism	115.004	6.66606	14.1928	578860	2.33357e+06	6.36802			2.33357e+06	6.36802	0.306976	7.15118	0.219022	34	30.4
UM	35_nE_M12_UM_8	MVA_UVA	82	188	Fumaric acid	Energy metabolism	115.004	6.50752	14.2512	660677	2.47034e+06	6.39276			2.47034e+06	6.39276	0.306976	7.25781	0.219022	38	32.8
blank	01_nE_M12_blank_0	MVA_UVA	82	188	Fumaric acid	Energy metabolism	115.004	7.18765	14.2278	114993	800537	5.90338			800537	5.90338	0.187754	9.44445	0.536451	1	0.6
blank	04_nE_M12_blank_1	MVA_UVA	82	188	Fumaric acid	Energy metabolism	115.004	7.30095	14.2281	79718.6	685242	5.83584			685242	5.83584	0.187754	9.14556	0.536451	4	2.5
blank	12_nE_M12_blank_2	MVA_UVA	82	188	Fumaric acid	Energy metabolism	115.004	7.50556	14.2115	107469	798050	5.90203			798050	5.90203	0.187754	9.38065	0.536451	12	7.4
blank	12_nE_M12_blank_2_200918100639	MVA_UVA	82	188	Fumaric acid	Energy metabolism	115.004	6.07964	14.1656	152275	1.07287e+06	6.03055			1.07287e+06	6.03055	0.187754	8.6794	0.536451	18	20.5
blank	20_nE_M12_blank_3	MVA_UVA	82	188	Fumaric acid	Energy metabolism	115.004	6.196	14.1962	151683	1.1016e+06	6.04202			1.1016e+06	6.04202	0.187754	9.10989	0.536451	23	23.6
blank	28_nE_M12_blank_4	MVA_UVA	82	188	Fumaric acid	Energy metabolism	115.004	6.00312	14.1961	168554	1.10914e+06	6.04499			1.10914e+06	6.04499	0.187754	8.89722	0.536451	31	28.5
blank	36_nE_M12_blank_5	MVA_UVA	82	188	Fumaric acid	Energy metabolism	115.004	6.06836	14.2275	137538	1.0516e+06	6.02185			1.0516e+06	6.02185	0.187754	9.20537	0.536451	39	33.4
SHAM	08_nE_M12_LV9011_79328_sham	UVA	85	192	Gluconic acid	Carbohydrates and conjugates	195.051	1.24138	5.29458	256025	3.11683e+06	6.49371			3.11683e+06	6.49371	0.879571	6.77662	0.586189	8	4.9
SHAM	09_nE_M12_LV9010_79329_sham	UVA	85	192	Gluconic acid	Carbohydrates and conjugates	195.051	1.20896	5.34152	156688	1.88265e+06	6.27477			1.88265e+06	6.27477	0.879571	6.70284	0.586189	9	5.6
SHAM	17_nE_M12_LV9012_79327_sham	UVA	85	192	Gluconic acid	Carbohydrates and conjugates	195.051	0.442042	5.37713	39289.2	645335	5.80979			645335	5.80979	0.879571	6.27729	0.586189	20	21.7
SHAM	22_nE_M12_LV9004_79325_sham	UVA	85	192	Gluconic acid	Carbohydrates and conjugates	195.051	0.558396	5.3936	37284.9	474687	5.67641			474687	5.67641	0.879571	6.30331	0.586189	25	24.8
SHAM	24_nE_M12_LV9001_79330_sham	UVA	85	192	Gluconic acid	Carbohydrates and conjugates	195.051	0.649469	5.41662	47867.4	634366	5.80234			634366	5.80234	0.879571	6.34196	0.586189	27	26
SHAM	30_nE_M12_LV9003_79326_sham	UVA	85	192	Gluconic acid	Carbohydrates and conjugates	195.051	0.419451	5.35653	38840.4	543981	5.73558			543981	5.73558	0.879571	6.26089	0.586189	33	29.7
SHAM	32_nE_M12_LV9038_2_79324_sham	UVA	85	192	Gluconic acid	Carbohydrates and conjugates	195.051	0.432622	5.37243	17367.9	242890	5.38541	exclude	organ transplant procedure			0.879571		0.586189	35	31
TCM	05_nE_M12_LV9036_79317_tachypacing	UVA	85	192	Gluconic acid	Carbohydrates and conjugates	195.051	0.942107	5.34915	235312	2.22157e+06	6.34666			2.22157e+06	6.34666	0.51656	6.7314	0.42407	5	3.1
TCM	06_nE_M12_LV9027_79323_tachypacing	UVA	85	192	Gluconic acid	Carbohydrates and conjugates	195.051	1.15339	5.24288	248593	2.81729e+06	6.44983	exclude	organ transplant procedure			0.51656		0.42407	6	3.7
TCM	14_nE_M12_LV9030_79320_tachypacing	UVA	85	192	Gluconic acid	Carbohydrates and conjugates	195.051	1.03661	5.33723	170150	2.46156e+06	6.39121			2.46156e+06	6.39121	0.51656	6.75855	0.42407	14	8.6
TCM	16_nE_M12_LV9035_79318_tachypacing_200918104651	UVA	85	192	Gluconic acid	Carbohydrates and conjugates	195.051	0.158187	5.34568	371290	3.36311e+06	6.52674			3.36311e+06	6.52674	0.51656	6.86013	0.42407	19	21.1
TCM	21_nE_M12_LV9028_79322_tachypacing	UVA	85	192	Gluconic acid	Carbohydrates and conjugates	195.051	0.50041	5.34392	98126.8	1.37327e+06	6.13776			1.37327e+06	6.13776	0.51656	6.64007	0.42407	24	24.2
TCM	25_nE_M12_LV9032_79319_tachypacing	UVA	85	192	Gluconic acid	Carbohydrates and conjugates	195.051	0.527355	5.36827	291090	2.39146e+06	6.37866			2.39146e+06	6.37866	0.51656	6.87114	0.42407	28	26.7
TCM	29_nE_M12_LV9029_79321_tachypacing	UVA	85	192	Gluconic acid	Carbohydrates and conjugates	195.051	0.531484	5.43092	27396.8	369008	5.56704	exclude	extraction Problem			0.51656		0.42407	32	29.1
TCM	33_nE_M12_LV9029_2_79321_tachypacing	UVA	85	192	Gluconic acid	Carbohydrates and conjugates	195.051	0.53544	5.39528	23129.7	327441	5.51513			327441	5.51513	0.51656	6.13661	0.42407	36	31.6
QC	02_nE_M12_QC_1	UVA	85	192	Gluconic acid	Carbohydrates and conjugates	195.051	1.24499	5.31123	346394	3.48527e+06	6.54224			3.48527e+06	6.54224	0.552851	6.77006	0.353624	2	1.2
QC	07_nE_M12_QC_2	UVA	85	192	Gluconic acid	Carbohydrates and conjugates	195.051	1.13058	5.36118	232822	2.77234e+06	6.44285			2.77234e+06	6.44285	0.552851	6.786	0.353624	7	4.3
QC	10_nE_M12_QC_3	UVA	85	192	Gluconic acid	Carbohydrates and conjugates	195.051	1.20979	5.3292	228279	2.60689e+06	6.41612			2.60689e+06	6.41612	0.552851	6.82842	0.353624	10	6.2
QC	10_nE_M12_QC_3_200918084609	UVA	85	192	Gluconic acid	Carbohydrates and conjugates	195.051	0.543232	5.5289	100456	1.146e+06	6.05919			1.146e+06	6.05919	0.552851	6.51927	0.353624	16	19.3
QC	18_nE_M12_QC_4	UVA	85	192	Gluconic acid	Carbohydrates and conjugates	195.051	0.548423	5.37168	71441.8	1.04063e+06	6.0173			1.04063e+06	6.0173	0.552851	6.49856	0.353624	21	22.3
QC	23_nE_M12_QC_5	UVA	85	192	Gluconic acid	Carbohydrates and conjugates	195.051	0.528268	5.35823	95162.9	1.04565e+06	6.01939			1.04565e+06	6.01939	0.552851	6.51141	0.353624	26	25.4
QC	26_nE_M12_QC_6	UVA	85	192	Gluconic acid	Carbohydrates and conjugates	195.051	0.542305	5.37517	98462.2	1.07335e+06	6.03074			1.07335e+06	6.03074	0.552851	6.53178	0.353624	29	27.3
UM	11_nE_M12_UM_2	UVA	85	192	Gluconic acid	Carbohydrates and conjugates	195.051	0.739911	5.22103	686632	7.85718e+06	6.89527			7.85718e+06	6.89527	0.677008	7.51091	0.558026	11	6.8
UM	11_nE_M12_UM_2_200918092625	UVA	85	192	Gluconic acid	Carbohydrates and conjugates	195.051	-0.116388	5.46217	287909	2.81931e+06	6.45014			2.81931e+06	6.45014	0.677008	7.07239	0.558026	17	19.9
UM	15_nE_M12_UM_3	UVA	85	192	Gluconic acid	Carbohydrates and conjugates	195.051	0.748371	5.26698	790053	6.32728e+06	6.80122			6.32728e+06	6.80122	0.677008	7.52076	0.558026	15	9.3
UM	19_nE_M12_UM_4	UVA	85	192	Gluconic acid	Carbohydrates and conjugates	195.051	0.279594	5.35537	252451	2.06617e+06	6.31517			2.06617e+06	6.31517	0.677008	7.02994	0.558026	22	23
UM	27_nE_M12_UM_5	UVA	85	192	Gluconic acid	Carbohydrates and conjugates	195.051	0.444425	5.35627	276802	2.17227e+06	6.33691			2.17227e+06	6.33691	0.677008	7.07631	0.558026	30	27.9
UM	31_nE_M12_UM_6	UVA	85	192	Gluconic acid	Carbohydrates and conjugates	195.051	0.319614	5.32943	251373	2.01462e+06	6.30419			2.01462e+06	6.30419	0.677008	7.08735	0.558026	34	30.4
UM	35_nE_M12_UM_8	UVA	85	192	Gluconic acid	Carbohydrates and conjugates	195.051	0.439118	5.35463	243280	1.97261e+06	6.29504			1.97261e+06	6.29504	0.677008	7.1601	0.558026	38	32.8
blank	01_nE_M12_blank_0	UVA	85	192	Gluconic acid	Carbohydrates and conjugates	195.051	-2.08857	5.44485	95.2885	171.031	2.23308			171.031	2.23308	0.38364	5.77414	0.967436	1	0.6
blank	04_nE_M12_blank_1	UVA	85	192	Gluconic acid	Carbohydrates and conjugates	195.051										0.38364		0.967436	4	2.5
blank	12_nE_M12_blank_2	UVA	85	192	Gluconic acid	Carbohydrates and conjugates	195.051										0.38364		0.967436	12	7.4
blank	12_nE_M12_blank_2_200918100639	UVA	85	192	Gluconic acid	Carbohydrates and conjugates	195.051										0.38364		0.967436	18	20.5
blank	20_nE_M12_blank_3	UVA	85	192	Gluconic acid	Carbohydrates and conjugates	195.051	0.962388	5.47588	98.5202	92.0184	1.96387			92.0184	1.96387	0.38364	5.03174	0.967436	23	23.6
blank	28_nE_M12_blank_4	UVA	85	192	Gluconic acid	Carbohydrates and conjugates	195.051										0.38364		0.967436	31	28.5
blank	36_nE_M12_blank_5	UVA	85	192	Gluconic acid	Carbohydrates and conjugates	195.051	3.07459	5.42905	99.0667	92.5288	1.96628			92.5288	1.96628	0.38364	5.1498	0.967436	39	33.4
SHAM	08_nE_M12_LV9011_79328_sham	MVA_UVA	91	197	Glutathione	Energy metabolism	306.077	-1.23518	9.98383	3.51686e+06	1.95393e+07	7.29091			1.95393e+07	7.29091	0.337452	7.57381	0.143919	8	4.9
SHAM	09_nE_M12_LV9010_79329_sham	MVA_UVA	91	197	Glutathione	Energy metabolism	306.077	-1.03387	9.92362	3506633	1.86471e+07	7.27061			1.86471e+07	7.27061	0.337452	7.69868	0.143919	9	5.6
SHAM	17_nE_M12_LV9012_79327_sham	MVA_UVA	91	197	Glutathione	Energy metabolism	306.077	-2.30415	9.97868	2.6276e+06	1.33657e+07	7.12599			1.33657e+07	7.12599	0.337452	7.59349	0.143919	20	21.7
SHAM	22_nE_M12_LV9004_79325_sham	MVA_UVA	91	197	Glutathione	Energy metabolism	306.077	-2.40237	9.94827	2.60824e+06	8.48749e+06	6.92878			8.48749e+06	6.92878	0.337452	7.55568	0.143919	25	24.8
SHAM	24_nE_M12_LV9001_79330_sham	MVA_UVA	91	197	Glutathione	Energy metabolism	306.077	-2.46921	9.94758	2.58835e+06	1.12963e+07	7.05294			1.12963e+07	7.05294	0.337452	7.59255	0.143919	27	26
SHAM	30_nE_M12_LV9003_79326_sham	MVA_UVA	91	197	Glutathione	Energy metabolism	306.077	-2.45333	10.0053	3.10463e+06	1.00589e+07	7.00255			1.00589e+07	7.00255	0.337452	7.52785	0.143919	33	29.7
SHAM	32_nE_M12_LV9038_2_79324_sham	MVA_UVA	91	197	Glutathione	Energy metabolism	306.077	-2.33191	9.9921	2.08516e+06	8.63956e+06	6.93649	exclude	organ transplant procedure			0.337452		0.143919	35	31
TCM	05_nE_M12_LV9036_79317_tachypacing	MVA_UVA	91	197	Glutathione	Energy metabolism	306.077	-1.59345	9.94023	2.78067e+06	1.81675e+07	7.25929			1.81675e+07	7.25929	0.324111	7.64403	0.124603	5	3.1
TCM	06_nE_M12_LV9027_79323_tachypacing	MVA_UVA	91	197	Glutathione	Energy metabolism	306.077	-1.2778	9.95598	3.38062e+06	1.76996e+07	7.24796	exclude	organ transplant procedure			0.324111		0.124603	6	3.7
TCM	14_nE_M12_LV9030_79320_tachypacing	MVA_UVA	91	197	Glutathione	Energy metabolism	306.077	-0.864983	9.96058	3.99414e+06	2.00702e+07	7.30255			2.00702e+07	7.30255	0.324111	7.66989	0.124603	14	8.6
TCM	16_nE_M12_LV9035_79318_tachypacing_200918104651	MVA_UVA	91	197	Glutathione	Energy metabolism	306.077	-2.51906	9.95808	4.01748e+06	1.85076e+07	7.26735			1.85076e+07	7.26735	0.324111	7.60074	0.124603	19	21.1
TCM	21_nE_M12_LV9028_79322_tachypacing	MVA_UVA	91	197	Glutathione	Energy metabolism	306.077	-2.50515	9.96868	2.80792e+06	1.23501e+07	7.09167			1.23501e+07	7.09167	0.324111	7.59399	0.124603	24	24.2
TCM	25_nE_M12_LV9032_79319_tachypacing	MVA_UVA	91	197	Glutathione	Energy metabolism	306.077	-2.53315	9.93412	2906567	1.07447e+07	7.03119			1.07447e+07	7.03119	0.324111	7.52367	0.124603	28	26.7
TCM	29_nE_M12_LV9029_79321_tachypacing	MVA_UVA	91	197	Glutathione	Energy metabolism	306.077	-2.60678	9.99608	1.37007e+06	6.53204e+06	6.81505	exclude	extraction Problem			0.324111		0.124603	32	29.1
TCM	33_nE_M12_LV9029_2_79321_tachypacing	MVA_UVA	91	197	Glutathione	Energy metabolism	306.077	-2.43794	9.96722	1.68959e+06	8.57372e+06	6.93317			8.57372e+06	6.93317	0.324111	7.55465	0.124603	36	31.6
QC	02_nE_M12_QC_1	MVA_UVA	91	197	Glutathione	Energy metabolism	306.077	-0.922596	9.93952	3.72326e+06	2.1353e+07	7.32946			2.1353e+07	7.32946	0.283968	7.55728	0.118594	2	1.2
QC	07_nE_M12_QC_2	MVA_UVA	91	197	Glutathione	Energy metabolism	306.077	-1.17213	9.95278	3.45005e+06	1.9363e+07	7.28697			1.9363e+07	7.28697	0.283968	7.63012	0.118594	7	4.3
QC	10_nE_M12_QC_3	MVA_UVA	91	197	Glutathione	Energy metabolism	306.077	-1.12081	9.92825	3.65356e+06	1.80364e+07	7.25615			1.80364e+07	7.25615	0.283968	7.66845	0.118594	10	6.2
QC	10_nE_M12_QC_3_200918084609	MVA_UVA	91	197	Glutathione	Energy metabolism	306.077	-2.66928	10.0109	2.86906e+06	1.34572e+07	7.12895			1.34572e+07	7.12895	0.283968	7.58904	0.118594	16	19.3
QC	18_nE_M12_QC_4	MVA_UVA	91	197	Glutathione	Energy metabolism	306.077	-2.2233	9.93718	2.99163e+06	1.1844e+07	7.0735			1.1844e+07	7.0735	0.283968	7.55476	0.118594	21	22.3
QC	23_nE_M12_QC_5	MVA_UVA	91	197	Glutathione	Energy metabolism	306.077	-2.35211	9.95813	3.23739e+06	1.15578e+07	7.06288			1.15578e+07	7.06288	0.283968	7.5549	0.118594	26	25.4
QC	26_nE_M12_QC_6	MVA_UVA	91	197	Glutathione	Energy metabolism	306.077	-2.35254	9.94342	2.76207e+06	1.06508e+07	7.02738			1.06508e+07	7.02738	0.283968	7.52842	0.118594	29	27.3
UM	11_nE_M12_UM_2	MVA_UVA	91	197	Glutathione	Energy metabolism	306.077	-2.38266	9.97473	4878.27	65061.9	4.81333			65061.9	4.81333	0.580376	5.42897	0.486154	11	6.8
UM	11_nE_M12_UM_2_200918092625	MVA_UVA	91	197	Glutathione	Energy metabolism	306.077	-2.58867	9.95827	1624.44	16570	4.21932			16570	4.21932	0.580376	4.84157	0.486154	17	19.9
UM	15_nE_M12_UM_3	MVA_UVA	91	197	Glutathione	Energy metabolism	306.077	-2.17279	9.95807	4991.37	61106.3	4.78609			61106.3	4.78609	0.580376	5.50562	0.486154	15	9.3
UM	19_nE_M12_UM_4	MVA_UVA	91	197	Glutathione	Energy metabolism	306.077	-2.34367	9.96112	2533.43	29496	4.46976			29496	4.46976	0.580376	5.18454	0.486154	22	23
UM	27_nE_M12_UM_5	MVA_UVA	91	197	Glutathione	Energy metabolism	306.077	-2.29586	9.97633	2433.14	26137.1	4.41726			26137.1	4.41726	0.580376	5.15666	0.486154	30	27.9
UM	31_nE_M12_UM_6	MVA_UVA	91	197	Glutathione	Energy metabolism	306.077	-2.32432	9.98832	1756.75	23157.6	4.36469			23157.6	4.36469	0.580376	5.14785	0.486154	34	30.4
UM	35_nE_M12_UM_8	MVA_UVA	91	197	Glutathione	Energy metabolism	306.077	-2.63451	10.0312	1692.55	19820.6	4.29712			19820.6	4.29712	0.580376	5.16217	0.486154	38	32.8
blank	01_nE_M12_blank_0	MVA_UVA	91	197	Glutathione	Energy metabolism	306.077	0.139758	10.6306	75.5978	200.126	2.3013			200.126	2.3013	0.659008	5.84237	1.17795	1	0.6
blank	04_nE_M12_blank_1	MVA_UVA	91	197	Glutathione	Energy metabolism	306.077	-2.63616	10.0233	1842.22	33104.9	4.51989			33104.9	4.51989	0.659008	7.82961	1.17795	4	2.5
blank	12_nE_M12_blank_2	MVA_UVA	91	197	Glutathione	Energy metabolism	306.077	-2.01751	9.97598	2586.65	45569.3	4.65867			45569.3	4.65867	0.659008	8.13729	1.17795	12	7.4
blank	12_nE_M12_blank_2_200918100639	MVA_UVA	91	197	Glutathione	Energy metabolism	306.077	-2.72559	10.1324	691.434	10643.1	4.02707			10643.1	4.02707	0.659008	6.67593	1.17795	18	20.5
blank	20_nE_M12_blank_3	MVA_UVA	91	197	Glutathione	Energy metabolism	306.077	-2.49238	10.0229	1305.27	25449.4	4.40568			25449.4	4.40568	0.659008	7.47354	1.17795	23	23.6
blank	28_nE_M12_blank_4	MVA_UVA	91	197	Glutathione	Energy metabolism	306.077	-2.00826	9.97613	1387.41	23478.9	4.37068			23478.9	4.37068	0.659008	7.22292	1.17795	31	28.5
blank	36_nE_M12_blank_5	MVA_UVA	91	197	Glutathione	Energy metabolism	306.077	-2.03034	9.91393	1051.56	18428.6	4.26549			18428.6	4.26549	0.659008	7.44902	1.17795	39	33.4
SHAM	08_nE_M12_LV9011_79328_sham	MVA_UVA	102	212	Guanine	Nucleotides and metabolites	150.042	4.16038	1.77792	124805	315536	5.49905			315536	5.49905	0.513741	5.78195	0.261418	8	4.9
SHAM	09_nE_M12_LV9010_79329_sham	MVA_UVA	102	212	Guanine	Nucleotides and metabolites	150.042	3.79756	1.76955	47114.4	114138	5.05743			114138	5.05743	0.513741	5.4855	0.261418	9	5.6
SHAM	17_nE_M12_LV9012_79327_sham	MVA_UVA	102	212	Guanine	Nucleotides and metabolites	150.042	3.50214	1.75753	59659.3	193164	5.28593			193164	5.28593	0.513741	5.75343	0.261418	20	21.7
SHAM	22_nE_M12_LV9004_79325_sham	MVA_UVA	102	212	Guanine	Nucleotides and metabolites	150.042	2.98399	1.76313	43186.3	117441	5.06982			117441	5.06982	0.513741	5.69672	0.261418	25	24.8
SHAM	24_nE_M12_LV9001_79330_sham	MVA_UVA	102	212	Guanine	Nucleotides and metabolites	150.042	3.20966	1.7579	37828.5	105667	5.02394			105667	5.02394	0.513741	5.56355	0.261418	27	26
SHAM	30_nE_M12_LV9003_79326_sham	MVA_UVA	102	212	Guanine	Nucleotides and metabolites	150.042	3.16778	1.74668	38255	117094	5.06854			117094	5.06854	0.513741	5.59384	0.261418	33	29.7
SHAM	32_nE_M12_LV9038_2_79324_sham	MVA_UVA	102	212	Guanine	Nucleotides and metabolites	150.042	3.00719	1.74993	35816.6	87829.1	4.94364	exclude	organ transplant procedure			0.513741		0.261418	35	31
TCM	05_nE_M12_LV9036_79317_tachypacing	MVA_UVA	102	212	Guanine	Nucleotides and metabolites	150.042	3.22054	1.75893	46340.9	116072	5.06473			116072	5.06473	0.379048	5.44947	0.324174	5	3.1
TCM	06_nE_M12_LV9027_79323_tachypacing	MVA_UVA	102	212	Guanine	Nucleotides and metabolites	150.042	3.74796	1.76935	179938	591960	5.77229	exclude	organ transplant procedure			0.379048		0.324174	6	3.7
TCM	14_nE_M12_LV9030_79320_tachypacing	MVA_UVA	102	212	Guanine	Nucleotides and metabolites	150.042	3.07381	1.76913	105143	266301	5.42537			266301	5.42537	0.379048	5.79271	0.324174	14	8.6
TCM	16_nE_M12_LV9035_79318_tachypacing_200918104651	MVA_UVA	102	212	Guanine	Nucleotides and metabolites	150.042	2.20819	1.75462	64858.6	158580	5.20025			158580	5.20025	0.379048	5.53364	0.324174	19	21.1
TCM	21_nE_M12_LV9028_79322_tachypacing	MVA_UVA	102	212	Guanine	Nucleotides and metabolites	150.042	2.53208	1.76292	79957.6	202119	5.30561			202119	5.30561	0.379048	5.80792	0.324174	24	24.2
TCM	25_nE_M12_LV9032_79319_tachypacing	MVA_UVA	102	212	Guanine	Nucleotides and metabolites	150.042	2.82531	1.75233	40275.6	150794	5.17838			150794	5.17838	0.379048	5.67086	0.324174	28	26.7
TCM	29_nE_M12_LV9029_79321_tachypacing	MVA_UVA	102	212	Guanine	Nucleotides and metabolites	150.042	2.81344	1.76628	53111.4	145347	5.16241	exclude	extraction Problem			0.379048		0.324174	32	29.1
TCM	33_nE_M12_LV9029_2_79321_tachypacing	MVA_UVA	102	212	Guanine	Nucleotides and metabolites	150.042	3.64396	1.75178	33965.4	93134.7	4.96911			93134.7	4.96911	0.379048	5.59059	0.324174	36	31.6
QC	02_nE_M12_QC_1	MVA_UVA	102	212	Guanine	Nucleotides and metabolites	150.042	3.46873	1.7658	113275	247454	5.39349			247454	5.39349	0.127967	5.62132	0.168621	2	1.2
QC	07_nE_M12_QC_2	MVA_UVA	102	212	Guanine	Nucleotides and metabolites	150.042	3.34072	1.74403	54317.1	184139	5.26515			184139	5.26515	0.127967	5.6083	0.168621	7	4.3
QC	10_nE_M12_QC_3	MVA_UVA	102	212	Guanine	Nucleotides and metabolites	150.042	3.71091	1.75583	63380.9	179018	5.2529			179018	5.2529	0.127967	5.66519	0.168621	10	6.2
QC	10_nE_M12_QC_3_200918084609	MVA_UVA	102	212	Guanine	Nucleotides and metabolites	150.042	2.50005	1.75198	77009.6	206629	5.31519			206629	5.31519	0.127967	5.77527	0.168621	16	19.3
QC	18_nE_M12_QC_4	MVA_UVA	102	212	Guanine	Nucleotides and metabolites	150.042	3.23926	1.76372	69968.5	176473	5.24668			176473	5.24668	0.127967	5.72793	0.168621	21	22.3
QC	23_nE_M12_QC_5	MVA_UVA	102	212	Guanine	Nucleotides and metabolites	150.042	2.82932	1.76533	69965.1	199249	5.2994			199249	5.2994	0.127967	5.79142	0.168621	26	25.4
QC	26_nE_M12_QC_6	MVA_UVA	102	212	Guanine	Nucleotides and metabolites	150.042	2.64451	1.76782	87893.1	181578	5.25906			181578	5.25906	0.127967	5.7601	0.168621	29	27.3
UM	11_nE_M12_UM_2	MVA_UVA	102	212	Guanine	Nucleotides and metabolites	150.042	3.87496	1.76763	481.341	1714.06	3.23403			1714.06	3.23403	0.280683	3.84967	0.290784	11	6.8
UM	11_nE_M12_UM_2_200918092625	MVA_UVA	102	212	Guanine	Nucleotides and metabolites	150.042	4.1016	1.77678	515.698	2060.58	3.31399			2060.58	3.31399	0.280683	3.93623	0.290784	17	19.9
UM	15_nE_M12_UM_3	MVA_UVA	102	212	Guanine	Nucleotides and metabolites	150.042	3.71515	1.78462	388.061	2374.02	3.37548			2374.02	3.37548	0.280683	4.09502	0.290784	15	9.3
UM	19_nE_M12_UM_4	MVA_UVA	102	212	Guanine	Nucleotides and metabolites	150.042	3.8321	1.7624	510.641	1021.6	3.00928			1021.6	3.00928	0.280683	3.72405	0.290784	22	23
UM	27_nE_M12_UM_5	MVA_UVA	102	212	Guanine	Nucleotides and metabolites	150.042	5.36409	1.76513	491.102	1527.9	3.18409			1527.9	3.18409	0.280683	3.92349	0.290784	30	27.9
UM	31_nE_M12_UM_6	MVA_UVA	102	212	Guanine	Nucleotides and metabolites	150.042	6.783	1.76207	525.758							0.280683		0.290784	34	30.4
UM	35_nE_M12_UM_8	MVA_UVA	102	212	Guanine	Nucleotides and metabolites	150.042	4.84108	1.75393	349.058	1463.77	3.16547			1463.77	3.16547	0.280683	4.03053	0.290784	38	32.8
blank	01_nE_M12_blank_0	MVA_UVA	102	212	Guanine	Nucleotides and metabolites	150.042	-2.48835	1.44274	58.1518	101.46	2.00629			101.46	2.00629	0.965693	5.54736	0.466488	1	0.6
blank	04_nE_M12_blank_1	MVA_UVA	102	212	Guanine	Nucleotides and metabolites	150.042	2.36998	1.48943	75.5603	609.26	2.7848			609.26	2.7848	0.965693	6.09452	0.466488	4	2.5
blank	12_nE_M12_blank_2	MVA_UVA	102	212	Guanine	Nucleotides and metabolites	150.042	6.72085	1.3025	152.917							0.965693		0.466488	12	7.4
blank	12_nE_M12_blank_2_200918100639	MVA_UVA	102	212	Guanine	Nucleotides and metabolites	150.042	3.9016	2.20582	107.929							0.965693		0.466488	18	20.5
blank	20_nE_M12_blank_3	MVA_UVA	102	212	Guanine	Nucleotides and metabolites	150.042	4.1855	2.22125	117.211							0.965693		0.466488	23	23.6
blank	28_nE_M12_blank_4	MVA_UVA	102	212	Guanine	Nucleotides and metabolites	150.042	4.47034	2.22127	122.351	1975.03	3.29557			1975.03	3.29557	0.965693	6.14781	0.466488	31	28.5
blank	36_nE_M12_blank_5	MVA_UVA	102	212	Guanine	Nucleotides and metabolites	150.042	5.61688	2.3615	97.1029	635.268	2.80296			635.268	2.80296	0.965693	5.98648	0.466488	39	33.4
SHAM	08_nE_M12_LV9011_79328_sham	UVA	106	215	Hexanoyl-CoA	Energy metabolism	864.181	0.90206	21.5157	10839.5	50674.3	4.70479			50674.3	4.70479	1.12396	4.98769	0.772477	8	4.9
SHAM	09_nE_M12_LV9010_79329_sham	UVA	106	215	Hexanoyl-CoA	Energy metabolism	864.181	1.9688	21.5318	568.682	3190.1	3.5038			3190.1	3.5038	1.12396	3.93187	0.772477	9	5.6
SHAM	17_nE_M12_LV9012_79327_sham	UVA	106	215	Hexanoyl-CoA	Energy metabolism	864.181	-1.83268	21.0673	1842.81	15205.6	4.182			15205.6	4.182	1.12396	4.64951	0.772477	20	21.7
SHAM	22_nE_M12_LV9004_79325_sham	UVA	106	215	Hexanoyl-CoA	Energy metabolism	864.181	-1.84485	21.0975	1089.23	7180.86	3.85618			7180.86	3.85618	1.12396	4.48308	0.772477	25	24.8
SHAM	24_nE_M12_LV9001_79330_sham	UVA	106	215	Hexanoyl-CoA	Energy metabolism	864.181	-2.78127	21.0743	1638.56	13219.5	4.12121			13219.5	4.12121	1.12396	4.66083	0.772477	27	26
SHAM	30_nE_M12_LV9003_79326_sham	UVA	106	215	Hexanoyl-CoA	Energy metabolism	864.181	-2.10436	21.068	819.895	5133.26	3.71039			5133.26	3.71039	1.12396	4.2357	0.772477	33	29.7
SHAM	32_nE_M12_LV9038_2_79324_sham	UVA	106	215	Hexanoyl-CoA	Energy metabolism	864.181	-2.11231	21.1077	975.362	6548.57	3.81615	exclude	organ transplant procedure			1.12396		0.772477	35	31
TCM	05_nE_M12_LV9036_79317_tachypacing	UVA	106	215	Hexanoyl-CoA	Energy metabolism	864.181	0.704563	21.5282	206.327	928.208	2.96765			928.208	2.96765	1.16821	3.35238	0.97274	5	3.1
TCM	06_nE_M12_LV9027_79323_tachypacing	UVA	106	215	Hexanoyl-CoA	Energy metabolism	864.181	1.6392	21.5362	6467.52	33483.3	4.52483	exclude	organ transplant procedure			1.16821		0.97274	6	3.7
TCM	14_nE_M12_LV9030_79320_tachypacing	UVA	106	215	Hexanoyl-CoA	Energy metabolism	864.181	-0.484337	21.5145	307	518.322	2.7146			518.322	2.7146	1.16821	3.08194	0.97274	14	8.6
TCM	16_nE_M12_LV9035_79318_tachypacing_200918104651	UVA	106	215	Hexanoyl-CoA	Energy metabolism	864.181	-2.32913	21.0943	3571.97	26317.7	4.42025			26317.7	4.42025	1.16821	4.75364	0.97274	19	21.1
TCM	21_nE_M12_LV9028_79322_tachypacing	UVA	106	215	Hexanoyl-CoA	Energy metabolism	864.181	-1.38568	21.0768	1445.07	11660.4	4.06672			11660.4	4.06672	1.16821	4.56903	0.97274	24	24.2
TCM	25_nE_M12_LV9032_79319_tachypacing	UVA	106	215	Hexanoyl-CoA	Energy metabolism	864.181	-2.63291	21.0953	1117.99	8148.75	3.91109			8148.75	3.91109	1.16821	4.40357	0.97274	28	26.7
TCM	29_nE_M12_LV9029_79321_tachypacing	UVA	106	215	Hexanoyl-CoA	Energy metabolism	864.181	-2.71617	21.0867	275.72	1627.41	3.2115	exclude	extraction Problem			1.16821		0.97274	32	29.1
TCM	33_nE_M12_LV9029_2_79321_tachypacing	UVA	106	215	Hexanoyl-CoA	Energy metabolism	864.181	-1.86158	21.5133	395.283	2802.67	3.44757			2802.67	3.44757	1.16821	4.06905	0.97274	36	31.6
QC	02_nE_M12_QC_1	UVA	106	215	Hexanoyl-CoA	Energy metabolism	864.181	0.211851	21.5102	1942.01	9283.54	3.96771			9283.54	3.96771	0.577911	4.19553	0.679468	2	1.2
QC	07_nE_M12_QC_2	UVA	106	215	Hexanoyl-CoA	Energy metabolism	864.181	1.74436	21.5183	1425.18	5439.59	3.73557			5439.59	3.73557	0.577911	4.07872	0.679468	7	4.3
QC	10_nE_M12_QC_3	UVA	106	215	Hexanoyl-CoA	Energy metabolism	864.181	0.843465	21.5157	880.112	3673.54	3.56509			3673.54	3.56509	0.577911	3.97738	0.679468	10	6.2
QC	10_nE_M12_QC_3_200918084609	UVA	106	215	Hexanoyl-CoA	Energy metabolism	864.181	-2.29241	21.0512	2174.01	17778.6	4.2499			17778.6	4.2499	0.577911	4.70998	0.679468	16	19.3
QC	18_nE_M12_QC_4	UVA	106	215	Hexanoyl-CoA	Energy metabolism	864.181	-2.15434	21.0667	2744.08	21740.9	4.33728			21740.9	4.33728	0.577911	4.81854	0.679468	21	22.3
QC	23_nE_M12_QC_5	UVA	106	215	Hexanoyl-CoA	Energy metabolism	864.181	-2.30104	21.1027	1275.31	10352.5	4.01505			10352.5	4.01505	0.577911	4.50707	0.679468	26	25.4
QC	26_nE_M12_QC_6	UVA	106	215	Hexanoyl-CoA	Energy metabolism	864.181	-1.62286	21.0847	1302.34	9945.57	3.99763			9945.57	3.99763	0.577911	4.49866	0.679468	29	27.3
UM	11_nE_M12_UM_2	UVA	106	215	Hexanoyl-CoA	Energy metabolism	864.181													11	6.8
UM	11_nE_M12_UM_2_200918092625	UVA	106	215	Hexanoyl-CoA	Energy metabolism	864.181													17	19.9
UM	15_nE_M12_UM_3	UVA	106	215	Hexanoyl-CoA	Energy metabolism	864.181													15	9.3
UM	19_nE_M12_UM_4	UVA	106	215	Hexanoyl-CoA	Energy metabolism	864.181	-19.6245	21.5933	550.621	498.328	2.69752			498.328	2.69752		3.41229		22	23
UM	27_nE_M12_UM_5	UVA	106	215	Hexanoyl-CoA	Energy metabolism	864.181													30	27.9
UM	31_nE_M12_UM_6	UVA	106	215	Hexanoyl-CoA	Energy metabolism	864.181													34	30.4
UM	35_nE_M12_UM_8	UVA	106	215	Hexanoyl-CoA	Energy metabolism	864.181													38	32.8
blank	01_nE_M12_blank_0	UVA	106	215	Hexanoyl-CoA	Energy metabolism	864.181													1	0.6
blank	04_nE_M12_blank_1	UVA	106	215	Hexanoyl-CoA	Energy metabolism	864.181													4	2.5
blank	12_nE_M12_blank_2	UVA	106	215	Hexanoyl-CoA	Energy metabolism	864.181													12	7.4
blank	12_nE_M12_blank_2_200918100639	UVA	106	215	Hexanoyl-CoA	Energy metabolism	864.181													18	20.5
blank	20_nE_M12_blank_3	UVA	106	215	Hexanoyl-CoA	Energy metabolism	864.181													23	23.6
blank	28_nE_M12_blank_4	UVA	106	215	Hexanoyl-CoA	Energy metabolism	864.181													31	28.5
blank	36_nE_M12_blank_5	UVA	106	215	Hexanoyl-CoA	Energy metabolism	864.181													39	33.4
SHAM	08_nE_M12_LV9011_79328_sham	MVA_UVA	110	218	Hexose mono-phosphate	Carbohydrates and conjugates	259.022	-1.03717	7.32942	3.49807e+06	7.87981e+07	7.89652			7.87981e+07	7.89652	0.386198	8.17942	0.36992	8	4.9
SHAM	09_nE_M12_LV9010_79329_sham	MVA_UVA	110	218	Hexose mono-phosphate	Carbohydrates and conjugates	259.022	-1.15552	7.35633	3119274	7.21787e+07	7.85841			7.21787e+07	7.85841	0.386198	8.28648	0.36992	9	5.6
SHAM	17_nE_M12_LV9012_79327_sham	MVA_UVA	110	218	Hexose mono-phosphate	Carbohydrates and conjugates	259.022	-2.42049	7.15663	3.65006e+06	8.02456e+07	7.90442			8.02456e+07	7.90442	0.386198	8.37192	0.36992	20	21.7
SHAM	22_nE_M12_LV9004_79325_sham	MVA_UVA	110	218	Hexose mono-phosphate	Carbohydrates and conjugates	259.022	-2.65829	7.22002	1.62204e+06	3.02308e+07	7.48045			3.02308e+07	7.48045	0.386198	8.10735	0.36992	25	24.8
SHAM	24_nE_M12_LV9001_79330_sham	MVA_UVA	110	218	Hexose mono-phosphate	Carbohydrates and conjugates	259.022	-2.63346	7.25263	1.72451e+06	3.74505e+07	7.57346			3.74505e+07	7.57346	0.386198	8.11307	0.36992	27	26
SHAM	30_nE_M12_LV9003_79326_sham	MVA_UVA	110	218	Hexose mono-phosphate	Carbohydrates and conjugates	259.022	-2.52924	7.13083	4.53333e+06	9.18476e+07	7.96307			9.18476e+07	7.96307	0.386198	8.48837	0.36992	33	29.7
SHAM	32_nE_M12_LV9038_2_79324_sham	MVA_UVA	110	218	Hexose mono-phosphate	Carbohydrates and conjugates	259.022	-2.32376	7.23993	3.89797e+06	1.03038e+08	8.013	exclude	organ transplant procedure			0.386198		0.36992	35	31
TCM	05_nE_M12_LV9036_79317_tachypacing	MVA_UVA	110	218	Hexose mono-phosphate	Carbohydrates and conjugates	259.022	-1.21403	7.35217	4630534	1.53349e+08	8.18568			1.53349e+08	8.18568	0.461232	8.57042	0.35749	5	3.1
TCM	06_nE_M12_LV9027_79323_tachypacing	MVA_UVA	110	218	Hexose mono-phosphate	Carbohydrates and conjugates	259.022	-1.276	7.30202	4328711	1.15403e+08	8.06222	exclude	organ transplant procedure			0.461232		0.35749	6	3.7
TCM	14_nE_M12_LV9030_79320_tachypacing	MVA_UVA	110	218	Hexose mono-phosphate	Carbohydrates and conjugates	259.022	-1.22612	7.34722	3.54127e+06	8.02887e+07	7.90465			8.02887e+07	7.90465	0.461232	8.27199	0.35749	14	8.6
TCM	16_nE_M12_LV9035_79318_tachypacing_200918104651	MVA_UVA	110	218	Hexose mono-phosphate	Carbohydrates and conjugates	259.022	-2.35372	6.95377	5.79772e+06	1.61723e+08	8.20877			1.61723e+08	8.20877	0.461232	8.54216	0.35749	19	21.1
TCM	21_nE_M12_LV9028_79322_tachypacing	MVA_UVA	110	218	Hexose mono-phosphate	Carbohydrates and conjugates	259.022	-2.48827	7.19753	2.85143e+06	5.30905e+07	7.72502			5.30905e+07	7.72502	0.461232	8.22733	0.35749	24	24.2
TCM	25_nE_M12_LV9032_79319_tachypacing	MVA_UVA	110	218	Hexose mono-phosphate	Carbohydrates and conjugates	259.022	-2.54269	7.12867	2.80641e+06	6.43789e+07	7.80874			6.43789e+07	7.80874	0.461232	8.30122	0.35749	28	26.7
TCM	29_nE_M12_LV9029_79321_tachypacing	MVA_UVA	110	218	Hexose mono-phosphate	Carbohydrates and conjugates	259.022	-2.51888	7.3738	1.60989e+06	4.41269e+07	7.6447	exclude	extraction Problem			0.461232		0.35749	32	29.1
TCM	33_nE_M12_LV9029_2_79321_tachypacing	MVA_UVA	110	218	Hexose mono-phosphate	Carbohydrates and conjugates	259.022	-2.35803	7.2267	3.93377e+06	8.78568e+07	7.94378			8.78568e+07	7.94378	0.461232	8.56526	0.35749	36	31.6
QC	02_nE_M12_QC_1	MVA_UVA	110	218	Hexose mono-phosphate	Carbohydrates and conjugates	259.022	-1.0133	7.31615	5.27764e+06	1.29221e+08	8.11133			1.29221e+08	8.11133	0.218751	8.33915	0.0494833	2	1.2
QC	07_nE_M12_QC_2	MVA_UVA	110	218	Hexose mono-phosphate	Carbohydrates and conjugates	259.022	-1.10795	7.33372	3.66906e+06	1.0292e+08	8.0125			1.0292e+08	8.0125	0.218751	8.35565	0.0494833	7	4.3
QC	10_nE_M12_QC_3	MVA_UVA	110	218	Hexose mono-phosphate	Carbohydrates and conjugates	259.022	-1.17457	7.35677	4536770	9.03504e+07	7.95593			9.03504e+07	7.95593	0.218751	8.36823	0.0494833	10	6.2
QC	10_nE_M12_QC_3_200918084609	MVA_UVA	110	218	Hexose mono-phosphate	Carbohydrates and conjugates	259.022	-2.33721	6.97902	3528117	8.80441e+07	7.9447			8.80441e+07	7.9447	0.218751	8.40478	0.0494833	16	19.3
QC	18_nE_M12_QC_4	MVA_UVA	110	218	Hexose mono-phosphate	Carbohydrates and conjugates	259.022	-2.54914	7.12558	4233331	7.42454e+07	7.87067			7.42454e+07	7.87067	0.218751	8.35193	0.0494833	21	22.3
QC	23_nE_M12_QC_5	MVA_UVA	110	218	Hexose mono-phosphate	Carbohydrates and conjugates	259.022	-2.49499	7.1558	4.12396e+06	7.68854e+07	7.88584			7.68854e+07	7.88584	0.218751	8.37786	0.0494833	26	25.4
QC	26_nE_M12_QC_6	MVA_UVA	110	218	Hexose mono-phosphate	Carbohydrates and conjugates	259.022	-2.52585	7.19355	3.16314e+06	7.43216e+07	7.87112			7.43216e+07	7.87112	0.218751	8.37215	0.0494833	29	27.3
UM	11_nE_M12_UM_2	MVA_UVA	110	218	Hexose mono-phosphate	Carbohydrates and conjugates	259.022	-2.22234	7.18152	36991.6	840554	5.92457			840554	5.92457	0.665746	6.54021	0.54638	11	6.8
UM	11_nE_M12_UM_2_200918092625	MVA_UVA	110	218	Hexose mono-phosphate	Carbohydrates and conjugates	259.022	-2.90415	6.93322	16193.1	322303	5.50826			322303	5.50826	0.665746	6.13051	0.54638	17	19.9
UM	15_nE_M12_UM_3	MVA_UVA	110	218	Hexose mono-phosphate	Carbohydrates and conjugates	259.022	-2.14068	7.26713	40008.6	665310	5.82302			665310	5.82302	0.665746	6.54256	0.54638	15	9.3
UM	19_nE_M12_UM_4	MVA_UVA	110	218	Hexose mono-phosphate	Carbohydrates and conjugates	259.022	-3.14626	7.16087	17861.2	295605	5.47071			295605	5.47071	0.665746	6.18549	0.54638	22	23
UM	27_nE_M12_UM_5	MVA_UVA	110	218	Hexose mono-phosphate	Carbohydrates and conjugates	259.022	-3.20713	7.15942	15083.7	175898	5.24526			175898	5.24526	0.665746	5.98466	0.54638	30	27.9
UM	31_nE_M12_UM_6	MVA_UVA	110	218	Hexose mono-phosphate	Carbohydrates and conjugates	259.022	-3.27164	7.1387	12486.3	241118	5.38223			241118	5.38223	0.665746	6.16538	0.54638	34	30.4
UM	35_nE_M12_UM_8	MVA_UVA	110	218	Hexose mono-phosphate	Carbohydrates and conjugates	259.022	-3.11576	7.13473	14268.1	183700	5.26411			183700	5.26411	0.665746	6.12917	0.54638	38	32.8
blank	01_nE_M12_blank_0	MVA_UVA	110	218	Hexose mono-phosphate	Carbohydrates and conjugates	259.022	-7.04166	10.506	150.967	3028.35	3.48121			3028.35	3.48121	0.368881	7.02227	0.607277	1	0.6
blank	04_nE_M12_blank_1	MVA_UVA	110	218	Hexose mono-phosphate	Carbohydrates and conjugates	259.022	-3.45798	6.84648	176.161	11753.8	4.07018			11753.8	4.07018	0.368881	7.37989	0.607277	4	2.5
blank	12_nE_M12_blank_2	MVA_UVA	110	218	Hexose mono-phosphate	Carbohydrates and conjugates	259.022	-2.60109	9.94485	310.228							0.368881		0.607277	12	7.4
blank	12_nE_M12_blank_2_200918100639	MVA_UVA	110	218	Hexose mono-phosphate	Carbohydrates and conjugates	259.022	-3.21323	11.8921	237.002	9846.93	3.9933			9846.93	3.9933	0.368881	6.64216	0.607277	18	20.5
blank	20_nE_M12_blank_3	MVA_UVA	110	218	Hexose mono-phosphate	Carbohydrates and conjugates	259.022	-3.23679	11.5645	299.996	11011.6	4.04185			11011.6	4.04185	0.368881	7.10971	0.607277	23	23.6
blank	28_nE_M12_blank_4	MVA_UVA	110	218	Hexose mono-phosphate	Carbohydrates and conjugates	259.022	-4.01966	11.9382	274.92	7150.52	3.85434			7150.52	3.85434	0.368881	6.70658	0.607277	31	28.5
blank	36_nE_M12_blank_5	MVA_UVA	110	218	Hexose mono-phosphate	Carbohydrates and conjugates	259.022	-3.40368	11.5023	271.635	8938.57	3.95127			8938.57	3.95127	0.368881	7.13479	0.607277	39	33.4
SHAM	08_nE_M12_LV9011_79328_sham	UVA	118	231	Indoxyl sulphate	Amino acids, peptides and metabolites	212.002	-0.74466	17.9963	1287.39	11770	4.07078			11770	4.07078	1.10053	4.35368	1.07122	8	4.9
SHAM	09_nE_M12_LV9010_79329_sham	UVA	118	231	Indoxyl sulphate	Amino acids, peptides and metabolites	212.002	-1.57388	17.9502	3748.57	31360.9	4.49639			31360.9	4.49639	1.10053	4.92446	1.07122	9	5.6
SHAM	17_nE_M12_LV9012_79327_sham	UVA	118	231	Indoxyl sulphate	Amino acids, peptides and metabolites	212.002	-1.11942	17.922	21431.4	121101	5.08315			121101	5.08315	1.10053	5.55065	1.07122	20	21.7
SHAM	22_nE_M12_LV9004_79325_sham	UVA	118	231	Indoxyl sulphate	Amino acids, peptides and metabolites	212.002	-1.14923	17.9832	1663.51	10153.2	4.0066			10153.2	4.0066	1.10053	4.6335	1.07122	25	24.8
SHAM	24_nE_M12_LV9001_79330_sham	UVA	118	231	Indoxyl sulphate	Amino acids, peptides and metabolites	212.002	-0.684277	17.9288	2200.07	14497.3	4.16129			14497.3	4.16129	1.10053	4.7009	1.07122	27	26
SHAM	30_nE_M12_LV9003_79326_sham	UVA	118	231	Indoxyl sulphate	Amino acids, peptides and metabolites	212.002	-0.693394	18.0627	7295.66	42187.3	4.62518			42187.3	4.62518	1.10053	5.15049	1.07122	33	29.7
SHAM	32_nE_M12_LV9038_2_79324_sham	UVA	118	231	Indoxyl sulphate	Amino acids, peptides and metabolites	212.002	-1.45218	18.0092	892.145	6555.58	3.81661	exclude	organ transplant procedure			1.10053		1.07122	35	31
TCM	05_nE_M12_LV9036_79317_tachypacing	UVA	118	231	Indoxyl sulphate	Amino acids, peptides and metabolites	212.002	-1.15774	18.0088	10385.9	68226.9	4.83396			68226.9	4.83396	1.3132	5.2187	1.44884	5	3.1
TCM	06_nE_M12_LV9027_79323_tachypacing	UVA	118	231	Indoxyl sulphate	Amino acids, peptides and metabolites	212.002	1.48521	18.0482	2218.55	20464.8	4.31101	exclude	organ transplant procedure			1.3132		1.44884	6	3.7
TCM	14_nE_M12_LV9030_79320_tachypacing	UVA	118	231	Indoxyl sulphate	Amino acids, peptides and metabolites	212.002	0.015956	17.9797	4421.25	4529.66	3.65607			4529.66	3.65607	1.3132	4.0234	1.44884	14	8.6
TCM	16_nE_M12_LV9035_79318_tachypacing_200918104651	UVA	118	231	Indoxyl sulphate	Amino acids, peptides and metabolites	212.002	-0.848834	17.8397	5497.33	31154.4	4.49352			31154.4	4.49352	1.3132	4.82691	1.44884	19	21.1
TCM	21_nE_M12_LV9028_79322_tachypacing	UVA	118	231	Indoxyl sulphate	Amino acids, peptides and metabolites	212.002	-0.46974	17.9002	23639.3	150905	5.1787			150905	5.1787	1.3132	5.68102	1.44884	24	24.2
TCM	25_nE_M12_LV9032_79319_tachypacing	UVA	118	231	Indoxyl sulphate	Amino acids, peptides and metabolites	212.002	0.595321	17.9032	691.384	6734.32	3.82829			6734.32	3.82829	1.3132	4.32077	1.44884	28	26.7
TCM	29_nE_M12_LV9029_79321_tachypacing	UVA	118	231	Indoxyl sulphate	Amino acids, peptides and metabolites	212.002	0.367632	18.0657	352.978	2618.49	3.41805	exclude	extraction Problem			1.3132		1.44884	32	29.1
TCM	33_nE_M12_LV9029_2_79321_tachypacing	UVA	118	231	Indoxyl sulphate	Amino acids, peptides and metabolites	212.002	0.0835893	18.0097	533.005	3218.32	3.50763			3218.32	3.50763	1.3132	4.12911	1.44884	36	31.6
QC	02_nE_M12_QC_1	UVA	118	231	Indoxyl sulphate	Amino acids, peptides and metabolites	212.002	-1.92028	18.0218	10291.2	75473.3	4.87779			75473.3	4.87779	0.455992	5.10562	0.293526	2	1.2
QC	07_nE_M12_QC_2	UVA	118	231	Indoxyl sulphate	Amino acids, peptides and metabolites	212.002	-1.0096	17.9993	12257.3	72710.2	4.8616			72710.2	4.8616	0.455992	5.20474	0.293526	7	4.3
QC	10_nE_M12_QC_3	UVA	118	231	Indoxyl sulphate	Amino acids, peptides and metabolites	212.002	0.405696	17.9338	9862.61	64999.3	4.81291			64999.3	4.81291	0.455992	5.22521	0.293526	10	6.2
QC	10_nE_M12_QC_3_200918084609	UVA	118	231	Indoxyl sulphate	Amino acids, peptides and metabolites	212.002	-1.00289	17.7653	6867.16	39897.2	4.60094			39897.2	4.60094	0.455992	5.06103	0.293526	16	19.3
QC	18_nE_M12_QC_4	UVA	118	231	Indoxyl sulphate	Amino acids, peptides and metabolites	212.002	-0.748575	17.9057	5780.29	29837.3	4.47476			29837.3	4.47476	0.455992	4.95602	0.293526	21	22.3
QC	23_nE_M12_QC_5	UVA	118	231	Indoxyl sulphate	Amino acids, peptides and metabolites	212.002	-0.379105	17.9727	4731.79	30989.5	4.49121			30989.5	4.49121	0.455992	4.98324	0.293526	26	25.4
QC	26_nE_M12_QC_6	UVA	118	231	Indoxyl sulphate	Amino acids, peptides and metabolites	212.002	-0.633587	17.939	4659.48	24115.9	4.3823			24115.9	4.3823	0.455992	4.88334	0.293526	29	27.3
UM	11_nE_M12_UM_2	UVA	118	231	Indoxyl sulphate	Amino acids, peptides and metabolites	212.002	2.24162	18.0237	1.19845e+06	7.76984e+06	6.89041			7.76984e+06	6.89041	0.607409	7.50606	0.501725	11	6.8
UM	11_nE_M12_UM_2_200918092625	UVA	118	231	Indoxyl sulphate	Amino acids, peptides and metabolites	212.002	-0.256862	17.8257	557557	3.37888e+06	6.52877			3.37888e+06	6.52877	0.607409	7.15102	0.501725	17	19.9
UM	15_nE_M12_UM_3	UVA	118	231	Indoxyl sulphate	Amino acids, peptides and metabolites	212.002	2.18382	17.9968	1.03355e+06	6.87477e+06	6.83726			6.87477e+06	6.83726	0.607409	7.5568	0.501725	15	9.3
UM	19_nE_M12_UM_4	UVA	118	231	Indoxyl sulphate	Amino acids, peptides and metabolites	212.002	-0.18026	17.8887	552561	2.96674e+06	6.47228			2.96674e+06	6.47228	0.607409	7.18705	0.501725	22	23
UM	27_nE_M12_UM_5	UVA	118	231	Indoxyl sulphate	Amino acids, peptides and metabolites	212.002	-0.0949944	17.9503	409307	2.59708e+06	6.41448			2.59708e+06	6.41448	0.607409	7.15388	0.501725	30	27.9
UM	31_nE_M12_UM_6	UVA	118	231	Indoxyl sulphate	Amino acids, peptides and metabolites	212.002	-0.38229	18.0313	344081	2.11121e+06	6.32453			2.11121e+06	6.32453	0.607409	7.10769	0.501725	34	30.4
UM	35_nE_M12_UM_8	UVA	118	231	Indoxyl sulphate	Amino acids, peptides and metabolites	212.002	-0.20857	18.1362	266110	1.81601e+06	6.25912			1.81601e+06	6.25912	0.607409	7.12418	0.501725	38	32.8
blank	01_nE_M12_blank_0	UVA	118	231	Indoxyl sulphate	Amino acids, peptides and metabolites	212.002	0.903352	18.0273	183.747	1063.73	3.02683			1063.73	3.02683	1.15665	6.5679	1.2895	1	0.6
blank	04_nE_M12_blank_1	UVA	118	231	Indoxyl sulphate	Amino acids, peptides and metabolites	212.002	2.37254	17.9812	402.971	2622.58	3.41873			2622.58	3.41873	1.15665	6.72844	1.2895	4	2.5
blank	12_nE_M12_blank_2	UVA	118	231	Indoxyl sulphate	Amino acids, peptides and metabolites	212.002	3.66347	18.0112	329.847	2925.24	3.46616			2925.24	3.46616	1.15665	6.94478	1.2895	12	7.4
blank	12_nE_M12_blank_2_200918100639	UVA	118	231	Indoxyl sulphate	Amino acids, peptides and metabolites	212.002	1.63619	17.855	81.749	145.559	2.16304			145.559	2.16304	1.15665	4.8119	1.2895	18	20.5
blank	20_nE_M12_blank_3	UVA	118	231	Indoxyl sulphate	Amino acids, peptides and metabolites	212.002	-0.684997	17.9333	128.849	353.046	2.54783			353.046	2.54783	1.15665	5.61569	1.2895	23	23.6
blank	28_nE_M12_blank_4	UVA	118	231	Indoxyl sulphate	Amino acids, peptides and metabolites	212.002	3.50753	18.0407	110.856	178.858	2.25251			178.858	2.25251	1.15665	5.10475	1.2895	31	28.5
blank	36_nE_M12_blank_5	UVA	118	231	Indoxyl sulphate	Amino acids, peptides and metabolites	212.002	2.49988	17.9947	109.574	102.452	2.01052			102.452	2.01052	1.15665	5.19404	1.2895	39	33.4
SHAM	08_nE_M12_LV9011_79328_sham	MVA_UVA	120	233	IMP (Inosinic acid)	Nucleotides and metabolites	347.04	-0.687279	11.2143	938755	5.22087e+06	6.71774			5.22087e+06	6.71774	0.868192	7.00065	0.925907	8	4.9
SHAM	09_nE_M12_LV9010_79329_sham	MVA_UVA	120	233	IMP (Inosinic acid)	Nucleotides and metabolites	347.04	-0.435065	11.1879	3284896	2.26162e+07	7.35442			2.26162e+07	7.35442	0.868192	7.78249	0.925907	9	5.6
SHAM	17_nE_M12_LV9012_79327_sham	MVA_UVA	120	233	IMP (Inosinic acid)	Nucleotides and metabolites	347.04	-2.30399	11.1347	1497670	7.38488e+06	6.86834			7.38488e+06	6.86834	0.868192	7.33584	0.925907	20	21.7
SHAM	22_nE_M12_LV9004_79325_sham	MVA_UVA	120	233	IMP (Inosinic acid)	Nucleotides and metabolites	347.04	-2.63284	11.109	3.54106e+06	2.14194e+07	7.33081			2.14194e+07	7.33081	0.868192	7.95771	0.925907	25	24.8
SHAM	24_nE_M12_LV9001_79330_sham	MVA_UVA	120	233	IMP (Inosinic acid)	Nucleotides and metabolites	347.04	-2.40881	11.1222	1.3571e+06	6.6914e+06	6.82552			6.6914e+06	6.82552	0.868192	7.36513	0.925907	27	26
SHAM	30_nE_M12_LV9003_79326_sham	MVA_UVA	120	233	IMP (Inosinic acid)	Nucleotides and metabolites	347.04	-2.76491	11.1735	6.49343e+06	4.69249e+07	7.6714			4.69249e+07	7.6714	0.868192	8.19671	0.925907	33	29.7
SHAM	32_nE_M12_LV9038_2_79324_sham	MVA_UVA	120	233	IMP (Inosinic acid)	Nucleotides and metabolites	347.04	-2.66126	11.1488	5743605	4.31521e+07	7.635	exclude	organ transplant procedure			0.868192		0.925907	35	31
TCM	05_nE_M12_LV9036_79317_tachypacing	MVA_UVA	120	233	IMP (Inosinic acid)	Nucleotides and metabolites	347.04	-0.871403	11.2103	5.87525e+06	4.66407e+07	7.66876			4.66407e+07	7.66876	0.461895	8.0535	0.62127	5	3.1
TCM	06_nE_M12_LV9027_79323_tachypacing	MVA_UVA	120	233	IMP (Inosinic acid)	Nucleotides and metabolites	347.04	-0.721975	11.2375	1.28583e+06	7.13977e+06	6.85368	exclude	organ transplant procedure			0.461895		0.62127	6	3.7
TCM	14_nE_M12_LV9030_79320_tachypacing	MVA_UVA	120	233	IMP (Inosinic acid)	Nucleotides and metabolites	347.04	-0.972832	11.2077	3.69244e+06	2.80593e+07	7.44808			2.80593e+07	7.44808	0.461895	7.81542	0.62127	14	8.6
TCM	16_nE_M12_LV9035_79318_tachypacing_200918104651	MVA_UVA	120	233	IMP (Inosinic acid)	Nucleotides and metabolites	347.04	-2.56993	11.1435	3.61107e+06	2.23445e+07	7.34917			2.23445e+07	7.34917	0.461895	7.68256	0.62127	19	21.1
TCM	21_nE_M12_LV9028_79322_tachypacing	MVA_UVA	120	233	IMP (Inosinic acid)	Nucleotides and metabolites	347.04	-2.53512	11.1295	2.98352e+06	1.72417e+07	7.23658			1.72417e+07	7.23658	0.461895	7.7389	0.62127	24	24.2
TCM	25_nE_M12_LV9032_79319_tachypacing	MVA_UVA	120	233	IMP (Inosinic acid)	Nucleotides and metabolites	347.04	-2.36898	11.1193	2.77544e+06	1.51567e+07	7.1806			1.51567e+07	7.1806	0.461895	7.67308	0.62127	28	26.7
TCM	29_nE_M12_LV9029_79321_tachypacing	MVA_UVA	120	233	IMP (Inosinic acid)	Nucleotides and metabolites	347.04	-2.80613	11.2662	2.21192e+06	1.23786e+07	7.09267	exclude	extraction Problem			0.461895		0.62127	32	29.1
TCM	33_nE_M12_LV9029_2_79321_tachypacing	MVA_UVA	120	233	IMP (Inosinic acid)	Nucleotides and metabolites	347.04	-2.40862	11.1421	5.52691e+06	4.29602e+07	7.63307			4.29602e+07	7.63307	0.461895	8.25455	0.62127	36	31.6
QC	02_nE_M12_QC_1	MVA_UVA	120	233	IMP (Inosinic acid)	Nucleotides and metabolites	347.04	-0.662009	11.1788	5208519	3.65084e+07	7.56239			3.65084e+07	7.56239	0.256757	7.79021	0.0900192	2	1.2
QC	07_nE_M12_QC_2	MVA_UVA	120	233	IMP (Inosinic acid)	Nucleotides and metabolites	347.04	-0.689166	11.2017	4.27543e+06	3.2026e+07	7.5055			3.2026e+07	7.5055	0.256757	7.84865	0.0900192	7	4.3
QC	10_nE_M12_QC_3	MVA_UVA	120	233	IMP (Inosinic acid)	Nucleotides and metabolites	347.04	-0.886623	11.1546	4285247	2.9351e+07	7.46762			2.9351e+07	7.46762	0.256757	7.87992	0.0900192	10	6.2
QC	10_nE_M12_QC_3_200918084609	MVA_UVA	120	233	IMP (Inosinic acid)	Nucleotides and metabolites	347.04	-2.61295	11.1404	3.30322e+06	2.00911e+07	7.303			2.00911e+07	7.303	0.256757	7.76309	0.0900192	16	19.3
QC	18_nE_M12_QC_4	MVA_UVA	120	233	IMP (Inosinic acid)	Nucleotides and metabolites	347.04	-2.39096	11.1227	3841467	2.07711e+07	7.31746			2.07711e+07	7.31746	0.256757	7.79872	0.0900192	21	22.3
QC	23_nE_M12_QC_5	MVA_UVA	120	233	IMP (Inosinic acid)	Nucleotides and metabolites	347.04	-2.71973	11.0944	3.0413e+06	2.16427e+07	7.33531			2.16427e+07	7.33531	0.256757	7.82733	0.0900192	26	25.4
QC	26_nE_M12_QC_6	MVA_UVA	120	233	IMP (Inosinic acid)	Nucleotides and metabolites	347.04	-2.51644	11.0655	3.63021e+06	2.08876e+07	7.31989			2.08876e+07	7.31989	0.256757	7.82092	0.0900192	29	27.3
UM	11_nE_M12_UM_2	MVA_UVA	120	233	IMP (Inosinic acid)	Nucleotides and metabolites	347.04	-1.19183	11.1894	4091.52	27585.4	4.44068			27585.4	4.44068	0.896006	5.05632	0.733105	11	6.8
UM	11_nE_M12_UM_2_200918092625	MVA_UVA	120	233	IMP (Inosinic acid)	Nucleotides and metabolites	347.04	-2.50496	11.1106	898.255	6259.04	3.79651			6259.04	3.79651	0.896006	4.41875	0.733105	17	19.9
UM	15_nE_M12_UM_3	MVA_UVA	120	233	IMP (Inosinic acid)	Nucleotides and metabolites	347.04	-1.22311	11.1571	2723.95	14165	4.15122			14165	4.15122	0.896006	4.87076	0.733105	15	9.3
UM	19_nE_M12_UM_4	MVA_UVA	120	233	IMP (Inosinic acid)	Nucleotides and metabolites	347.04	-1.54138	11.1135	857.897	5510.19	3.74117			5510.19	3.74117	0.896006	4.45594	0.733105	22	23
UM	27_nE_M12_UM_5	MVA_UVA	120	233	IMP (Inosinic acid)	Nucleotides and metabolites	347.04	-1.70113	11.1131	989.689	5430.03	3.7348			5430.03	3.7348	0.896006	4.4742	0.733105	30	27.9
UM	31_nE_M12_UM_6	MVA_UVA	120	233	IMP (Inosinic acid)	Nucleotides and metabolites	347.04	-2.26206	11.2029	1526.13	5964.56	3.77558			5964.56	3.77558	0.896006	4.55873	0.733105	34	30.4
UM	35_nE_M12_UM_8	MVA_UVA	120	233	IMP (Inosinic acid)	Nucleotides and metabolites	347.04	-2.16133	11.2769	1261.8	2735.77	3.43708			2735.77	3.43708	0.896006	4.30214	0.733105	38	32.8
blank	01_nE_M12_blank_0	MVA_UVA	120	233	IMP (Inosinic acid)	Nucleotides and metabolites	347.04										1.23435		1.59843	1	0.6
blank	04_nE_M12_blank_1	MVA_UVA	120	233	IMP (Inosinic acid)	Nucleotides and metabolites	347.04	-2.42766	10.7241	117.369	560.652	2.74869			560.652	2.74869	1.23435	6.05841	1.59843	4	2.5
blank	12_nE_M12_blank_2	MVA_UVA	120	233	IMP (Inosinic acid)	Nucleotides and metabolites	347.04	-2.75097	10.412	151.322	1830.95	3.26268			1830.95	3.26268	1.23435	6.74129	1.59843	12	7.4
blank	12_nE_M12_blank_2_200918100639	MVA_UVA	120	233	IMP (Inosinic acid)	Nucleotides and metabolites	347.04										1.23435		1.59843	18	20.5
blank	20_nE_M12_blank_3	MVA_UVA	120	233	IMP (Inosinic acid)	Nucleotides and metabolites	347.04	-9.60079	10.6925	95.4903	89.0909	1.94983			89.0909	1.94983	1.23435	5.0177	1.59843	23	23.6
blank	28_nE_M12_blank_4	MVA_UVA	120	233	IMP (Inosinic acid)	Nucleotides and metabolites	347.04	-1.11488	11.144	127.643	236.23	2.37334			236.23	2.37334	1.23435	5.22557	1.59843	31	28.5
blank	36_nE_M12_blank_5	MVA_UVA	120	233	IMP (Inosinic acid)	Nucleotides and metabolites	347.04	-2.346	10.6926	108.098	197.527	2.29563			197.527	2.29563	1.23435	5.47915	1.59843	39	33.4
SHAM	08_nE_M12_LV9011_79328_sham	MVA_UVA	124	240	Lactic acid	Energy metabolism	89.0244	44.7239	7.93903	48158.4	1.4301e+06	6.15537			1.4301e+06	6.15537	0.631471	6.43827	0.308451	8	4.9
SHAM	09_nE_M12_LV9010_79329_sham	MVA_UVA	124	240	Lactic acid	Energy metabolism	89.0244	44.2428	8.07058	33365.5	702501	5.84665			702501	5.84665	0.631471	6.27472	0.308451	9	5.6
SHAM	17_nE_M12_LV9012_79327_sham	MVA_UVA	124	240	Lactic acid	Energy metabolism	89.0244	42.9098	8.03295	34026.6	637493	5.80448			637493	5.80448	0.631471	6.27198	0.308451	20	21.7
SHAM	22_nE_M12_LV9004_79325_sham	MVA_UVA	124	240	Lactic acid	Energy metabolism	89.0244	42.8324	8.05532	18528.6	372060	5.57061			372060	5.57061	0.631471	6.19751	0.308451	25	24.8
SHAM	24_nE_M12_LV9001_79330_sham	MVA_UVA	124	240	Lactic acid	Energy metabolism	89.0244	42.8881	7.99367	18595.7	388656	5.58957			388656	5.58957	0.631471	6.12918	0.308451	27	26
SHAM	30_nE_M12_LV9003_79326_sham	MVA_UVA	124	240	Lactic acid	Energy metabolism	89.0244	42.9598	8.01942	19947.5	362680	5.55952			362680	5.55952	0.631471	6.08483	0.308451	33	29.7
SHAM	32_nE_M12_LV9038_2_79324_sham	MVA_UVA	124	240	Lactic acid	Energy metabolism	89.0244	42.7077	8.01442	13879	275506	5.44013	exclude	organ transplant procedure			0.631471		0.308451	35	31
TCM	05_nE_M12_LV9036_79317_tachypacing	MVA_UVA	124	240	Lactic acid	Energy metabolism	89.0244	44.535	7.99205	35746	677795	5.8311			677795	5.8311	0.270676	6.21584	0.145203	5	3.1
TCM	06_nE_M12_LV9027_79323_tachypacing	MVA_UVA	124	240	Lactic acid	Energy metabolism	89.0244	44.3823	8.14552	58136.2	1.50004e+06	6.1761	exclude	organ transplant procedure			0.270676		0.145203	6	3.7
TCM	14_nE_M12_LV9030_79320_tachypacing	MVA_UVA	124	240	Lactic acid	Energy metabolism	89.0244	44.4836	8.05058	32192.8	756310	5.8787			756310	5.8787	0.270676	6.24604	0.145203	14	8.6
TCM	16_nE_M12_LV9035_79318_tachypacing_200918104651	MVA_UVA	124	240	Lactic acid	Energy metabolism	89.0244	42.8193	8.08295	40853.2	772118	5.88768			772118	5.88768	0.270676	6.22107	0.145203	19	21.1
TCM	21_nE_M12_LV9028_79322_tachypacing	MVA_UVA	124	240	Lactic acid	Energy metabolism	89.0244	42.8936	8.01413	36304.2	657438	5.81785			657438	5.81785	0.270676	6.32017	0.145203	24	24.2
TCM	25_nE_M12_LV9032_79319_tachypacing	MVA_UVA	124	240	Lactic acid	Energy metabolism	89.0244	42.8656	8.04777	33250.1	561296	5.74919			561296	5.74919	0.270676	6.24167	0.145203	28	26.7
TCM	29_nE_M12_LV9029_79321_tachypacing	MVA_UVA	124	240	Lactic acid	Energy metabolism	89.0244	42.5956	7.98112	14886.1	279817	5.44687	exclude	extraction Problem			0.270676		0.145203	32	29.1
TCM	33_nE_M12_LV9029_2_79321_tachypacing	MVA_UVA	124	240	Lactic acid	Energy metabolism	89.0244	42.7544	7.99667	15824.1	315775	5.49938			315775	5.49938	0.270676	6.12086	0.145203	36	31.6
QC	02_nE_M12_QC_1	MVA_UVA	124	240	Lactic acid	Energy metabolism	89.0244	44.6635	8.00753	59667.5	980167	5.9913			980167	5.9913	0.231066	6.21912	0.0652006	2	1.2
QC	07_nE_M12_QC_2	MVA_UVA	124	240	Lactic acid	Energy metabolism	89.0244	44.4374	8.03553	42997.6	795836	5.90082			795836	5.90082	0.231066	6.24397	0.0652006	7	4.3
QC	10_nE_M12_QC_3	MVA_UVA	124	240	Lactic acid	Energy metabolism	89.0244	44.3848	8.08532	34891.7	666245	5.82363			666245	5.82363	0.231066	6.23593	0.0652006	10	6.2
QC	10_nE_M12_QC_3_200918084609	MVA_UVA	124	240	Lactic acid	Energy metabolism	89.0244	42.6095	8.12858	37955.1	601132	5.77897			601132	5.77897	0.231066	6.23905	0.0652006	16	19.3
QC	18_nE_M12_QC_4	MVA_UVA	124	240	Lactic acid	Energy metabolism	89.0244	43.0387	8.04642	36978.9	636021	5.80347			636021	5.80347	0.231066	6.28473	0.0652006	21	22.3
QC	23_nE_M12_QC_5	MVA_UVA	124	240	Lactic acid	Energy metabolism	89.0244	42.6962	8.06445	36640.6	511709	5.70902			511709	5.70902	0.231066	6.20104	0.0652006	26	25.4
QC	26_nE_M12_QC_6	MVA_UVA	124	240	Lactic acid	Energy metabolism	89.0244	42.8551	8.04092	33128.2	585147	5.76726			585147	5.76726	0.231066	6.2683	0.0652006	29	27.3
UM	11_nE_M12_UM_2	MVA_UVA	124	240	Lactic acid	Energy metabolism	89.0244	43.5077	8.04888	26093.9	541269	5.73341			541269	5.73341	0.264502	6.34906	0.165037	11	6.8
UM	11_nE_M12_UM_2_200918092625	MVA_UVA	124	240	Lactic acid	Energy metabolism	89.0244	42.7021	8.18807	21979.7	359965	5.55626			359965	5.55626	0.264502	6.1785	0.165037	17	19.9
UM	15_nE_M12_UM_3	MVA_UVA	124	240	Lactic acid	Energy metabolism	89.0244	43.7909	8.12068	22053.7	471455	5.67344			471455	5.67344	0.264502	6.39298	0.165037	15	9.3
UM	19_nE_M12_UM_4	MVA_UVA	124	240	Lactic acid	Energy metabolism	89.0244	42.8128	8.0937	19046.6	393551	5.595			393551	5.595	0.264502	6.30977	0.165037	22	23
UM	27_nE_M12_UM_5	MVA_UVA	124	240	Lactic acid	Energy metabolism	89.0244	42.7989	8.10775	15535.2	309433	5.49057			309433	5.49057	0.264502	6.22996	0.165037	30	27.9
UM	31_nE_M12_UM_6	MVA_UVA	124	240	Lactic acid	Energy metabolism	89.0244	42.8675	8.0886	14836	309118	5.49012			309118	5.49012	0.264502	6.27328	0.165037	34	30.4
UM	35_nE_M12_UM_8	MVA_UVA	124	240	Lactic acid	Energy metabolism	89.0244	42.7378	8.17805	13757.1	257893	5.41144			257893	5.41144	0.264502	6.2765	0.165037	38	32.8
blank	01_nE_M12_blank_0	MVA_UVA	124	240	Lactic acid	Energy metabolism	89.0244	44.898	9.86748	1573.33										1	0.6
blank	04_nE_M12_blank_1	MVA_UVA	124	240	Lactic acid	Energy metabolism	89.0244	44.6924	10.0233	2139.63										4	2.5
blank	12_nE_M12_blank_2	MVA_UVA	124	240	Lactic acid	Energy metabolism	89.0244	44.6409	9.92927	3208.16										12	7.4
blank	12_nE_M12_blank_2_200918100639	MVA_UVA	124	240	Lactic acid	Energy metabolism	89.0244	43.3837	9.85213	2795.04										18	20.5
blank	20_nE_M12_blank_3	MVA_UVA	124	240	Lactic acid	Energy metabolism	89.0244	43.6292	9.86722	2468.95										23	23.6
blank	28_nE_M12_blank_4	MVA_UVA	124	240	Lactic acid	Energy metabolism	89.0244	43.3837	9.85157	2002.24										31	28.5
blank	36_nE_M12_blank_5	MVA_UVA	124	240	Lactic acid	Energy metabolism	89.0244	43.2628	9.85165	2048.22										39	33.4
SHAM	08_nE_M12_LV9011_79328_sham	MVA_UVA	128	244	Lysine	Amino acids, peptides and metabolites	145.098	5.90329	0.901848	35986.4	512953	5.71008			512953	5.71008	0.34676	5.99298	0.308575	8	4.9
SHAM	09_nE_M12_LV9010_79329_sham	MVA_UVA	128	244	Lysine	Amino acids, peptides and metabolites	145.098	5.37519	0.862592	20087.5	299629	5.47658			299629	5.47658	0.34676	5.90465	0.308575	9	5.6
SHAM	17_nE_M12_LV9012_79327_sham	MVA_UVA	128	244	Lysine	Amino acids, peptides and metabolites	145.098	3.86287	0.882938	39047.8	497087	5.69643			497087	5.69643	0.34676	6.16393	0.308575	20	21.7
SHAM	22_nE_M12_LV9004_79325_sham	MVA_UVA	128	244	Lysine	Amino acids, peptides and metabolites	145.098	4.09295	0.85594	17911.3	231643	5.36482			231643	5.36482	0.34676	5.99172	0.308575	25	24.8
SHAM	24_nE_M12_LV9001_79330_sham	MVA_UVA	128	244	Lysine	Amino acids, peptides and metabolites	145.098	3.97521	0.839528	42940.9	468675	5.67087			468675	5.67087	0.34676	6.21049	0.308575	27	26
SHAM	30_nE_M12_LV9003_79326_sham	MVA_UVA	128	244	Lysine	Amino acids, peptides and metabolites	145.098	4.34546	0.877565	18530.7	247743	5.394			247743	5.394	0.34676	5.91931	0.308575	33	29.7
SHAM	32_nE_M12_LV9038_2_79324_sham	MVA_UVA	128	244	Lysine	Amino acids, peptides and metabolites	145.098	4.2523	0.805758	18760.3	175065	5.2432	exclude	organ transplant procedure			0.34676		0.308575	35	31
TCM	05_nE_M12_LV9036_79317_tachypacing	MVA_UVA	128	244	Lysine	Amino acids, peptides and metabolites	145.098	5.64194	0.83755	35204.6	480096	5.68133			480096	5.68133	0.365668	6.06607	0.21607	5	3.1
TCM	06_nE_M12_LV9027_79323_tachypacing	MVA_UVA	128	244	Lysine	Amino acids, peptides and metabolites	145.098	5.79042	0.853862	26722.6	374120	5.57301	exclude	organ transplant procedure			0.365668		0.21607	6	3.7
TCM	14_nE_M12_LV9030_79320_tachypacing	MVA_UVA	128	244	Lysine	Amino acids, peptides and metabolites	145.098	5.92969	0.905168	23335.4	320974	5.50647			320974	5.50647	0.365668	5.87381	0.21607	14	8.6
TCM	16_nE_M12_LV9035_79318_tachypacing_200918104651	MVA_UVA	128	244	Lysine	Amino acids, peptides and metabolites	145.098	4.86762	0.836643	42369.9	585491	5.76752			585491	5.76752	0.365668	6.10091	0.21607	19	21.1
TCM	21_nE_M12_LV9028_79322_tachypacing	MVA_UVA	128	244	Lysine	Amino acids, peptides and metabolites	145.098	4.70346	0.835967	23788.8	312360	5.49466			312360	5.49466	0.365668	5.99697	0.21607	24	24.2
TCM	25_nE_M12_LV9032_79319_tachypacing	MVA_UVA	128	244	Lysine	Amino acids, peptides and metabolites	145.098	4.4304	0.889087	18826.6	241748	5.38336			241748	5.38336	0.365668	5.87584	0.21607	28	26.7
TCM	29_nE_M12_LV9029_79321_tachypacing	MVA_UVA	128	244	Lysine	Amino acids, peptides and metabolites	145.098	4.31856	0.826473	17902.5	219730	5.34189	exclude	extraction Problem			0.365668		0.21607	32	29.1
TCM	33_nE_M12_LV9029_2_79321_tachypacing	MVA_UVA	128	244	Lysine	Amino acids, peptides and metabolites	145.098	4.41004	0.826913	27411.5	269852	5.43113			269852	5.43113	0.365668	6.05261	0.21607	36	31.6
QC	02_nE_M12_QC_1	MVA_UVA	128	244	Lysine	Amino acids, peptides and metabolites	145.098	5.40721	0.964362	30055.9	469370	5.67152			469370	5.67152	0.159582	5.89934	0.0983098	2	1.2
QC	07_nE_M12_QC_2	MVA_UVA	128	244	Lysine	Amino acids, peptides and metabolites	145.098	5.94312	0.840338	32128.4	462344	5.66496			462344	5.66496	0.159582	6.00811	0.0983098	7	4.3
QC	10_nE_M12_QC_3	MVA_UVA	128	244	Lysine	Amino acids, peptides and metabolites	145.098	5.78089	0.885657	29140.1	401473	5.60366			401473	5.60366	0.159582	6.01595	0.0983098	10	6.2
QC	10_nE_M12_QC_3_200918084609	MVA_UVA	128	244	Lysine	Amino acids, peptides and metabolites	145.098	4.48466	0.895042	27015.6	356986	5.55265			356986	5.55265	0.159582	6.01273	0.0983098	16	19.3
QC	18_nE_M12_QC_4	MVA_UVA	128	244	Lysine	Amino acids, peptides and metabolites	145.098	4.05898	0.877413	23206	330570	5.51926			330570	5.51926	0.159582	6.00052	0.0983098	21	22.3
QC	23_nE_M12_QC_5	MVA_UVA	128	244	Lysine	Amino acids, peptides and metabolites	145.098	4.31142	0.893928	24286.6	319692	5.50473			319692	5.50473	0.159582	5.99675	0.0983098	26	25.4
QC	26_nE_M12_QC_6	MVA_UVA	128	244	Lysine	Amino acids, peptides and metabolites	145.098	4.30322	0.877953	27290	350403	5.54457			350403	5.54457	0.159582	6.0456	0.0983098	29	27.3
UM	11_nE_M12_UM_2	MVA_UVA	128	244	Lysine	Amino acids, peptides and metabolites	145.098	4.86195	0.88834	44339.6	722000	5.85854			722000	5.85854	0.216274	6.47418	0.157169	11	6.8
UM	11_nE_M12_UM_2_200918092625	MVA_UVA	128	244	Lysine	Amino acids, peptides and metabolites	145.098	4.35931	0.840877	33401.4	518784	5.71499			518784	5.71499	0.216274	6.33723	0.157169	17	19.9
UM	15_nE_M12_UM_3	MVA_UVA	128	244	Lysine	Amino acids, peptides and metabolites	145.098	4.92829	0.848335	36676.8	640247	5.80635			640247	5.80635	0.216274	6.52589	0.157169	15	9.3
UM	19_nE_M12_UM_4	MVA_UVA	128	244	Lysine	Amino acids, peptides and metabolites	145.098	4.45849	0.914117	33718.4	465499	5.66792			465499	5.66792	0.216274	6.38269	0.157169	22	23
UM	27_nE_M12_UM_5	MVA_UVA	128	244	Lysine	Amino acids, peptides and metabolites	145.098	4.21687	0.911492	36351	455726	5.6587			455726	5.6587	0.216274	6.3981	0.157169	30	27.9
UM	31_nE_M12_UM_6	MVA_UVA	128	244	Lysine	Amino acids, peptides and metabolites	145.098	4.23749	0.900462	26989.9	434535	5.63802			434535	5.63802	0.216274	6.42118	0.157169	34	30.4
UM	35_nE_M12_UM_8	MVA_UVA	128	244	Lysine	Amino acids, peptides and metabolites	145.098	4.3453	0.906673	33191.4	432907	5.63639			432907	5.63639	0.216274	6.50145	0.157169	38	32.8
blank	01_nE_M12_blank_0	MVA_UVA	128	244	Lysine	Amino acids, peptides and metabolites	145.098	-0.885602	0.632938	319.995	740.178	2.86934			740.178	2.86934	0.723187	6.4104	1.03228	1	0.6
blank	04_nE_M12_blank_1	MVA_UVA	128	244	Lysine	Amino acids, peptides and metabolites	145.098	7.56239	0.648502	306.31	350.372	2.54453			350.372	2.54453	0.723187	5.85424	1.03228	4	2.5
blank	12_nE_M12_blank_2	MVA_UVA	128	244	Lysine	Amino acids, peptides and metabolites	145.098	5.40967	0.6485	124.075	1202.47	3.08007			1202.47	3.08007	0.723187	6.55869	1.03228	12	7.4
blank	12_nE_M12_blank_2_200918100639	MVA_UVA	128	244	Lysine	Amino acids, peptides and metabolites	145.098	3.1456	1.47391	58.3525	54.5129	1.7365			54.5129	1.7365	0.723187	4.38536	1.03228	18	20.5
blank	20_nE_M12_blank_3	MVA_UVA	128	244	Lysine	Amino acids, peptides and metabolites	145.098	1.79602	0.368208	87.7197	395.551	2.5972			395.551	2.5972	0.723187	5.66506	1.03228	23	23.6
blank	28_nE_M12_blank_4	MVA_UVA	128	244	Lysine	Amino acids, peptides and metabolites	145.098	2.12719	1.81638	140.972							0.723187		1.03228	31	28.5
blank	36_nE_M12_blank_5	MVA_UVA	128	244	Lysine	Amino acids, peptides and metabolites	145.098	0.341285	0.679707	154.743	516.822	2.71334			516.822	2.71334	0.723187	5.89686	1.03228	39	33.4
SHAM	08_nE_M12_LV9011_79328_sham	MVA_UVA	130	292	Malic acid	Energy metabolism	133.014	6.63357	14.0686	1.91623e+06	1.37428e+07	7.13808			1.37428e+07	7.13808	0.165964	7.42098	0.159676	8	4.9
SHAM	09_nE_M12_LV9010_79329_sham	MVA_UVA	130	292	Malic acid	Energy metabolism	133.014	6.99146	14.1001	2.07693e+06	1.53586e+07	7.18635			1.53586e+07	7.18635	0.165964	7.61442	0.159676	9	5.6
SHAM	17_nE_M12_LV9012_79327_sham	MVA_UVA	130	292	Malic acid	Energy metabolism	133.014	4.43434	14.1184	2.12576e+06	1.36623e+07	7.13552			1.36623e+07	7.13552	0.165964	7.60302	0.159676	20	21.7
SHAM	22_nE_M12_LV9004_79325_sham	MVA_UVA	130	292	Malic acid	Energy metabolism	133.014	4.17427	14.1635	2.13089e+06	1.02036e+07	7.00875			1.02036e+07	7.00875	0.165964	7.63565	0.159676	25	24.8
SHAM	24_nE_M12_LV9001_79330_sham	MVA_UVA	130	292	Malic acid	Energy metabolism	133.014	4.52461	14.1195	2.20207e+06	1.04185e+07	7.01781			1.04185e+07	7.01781	0.165964	7.55742	0.159676	27	26
SHAM	30_nE_M12_LV9003_79326_sham	MVA_UVA	130	292	Malic acid	Energy metabolism	133.014	4.06949	14.1881	1.91237e+06	1.15886e+07	7.06403			1.15886e+07	7.06403	0.165964	7.58933	0.159676	33	29.7
SHAM	32_nE_M12_LV9038_2_79324_sham	MVA_UVA	130	292	Malic acid	Energy metabolism	133.014	4.10141	14.1777	1.66824e+06	7.46792e+06	6.8732	exclude	organ transplant procedure			0.165964		0.159676	35	31
TCM	05_nE_M12_LV9036_79317_tachypacing	MVA_UVA	130	292	Malic acid	Energy metabolism	133.014	6.34715	14.1031	1.86593e+06	1.22953e+07	7.08974			1.22953e+07	7.08974	0.198389	7.47448	0.154694	5	3.1
TCM	06_nE_M12_LV9027_79323_tachypacing	MVA_UVA	130	292	Malic acid	Energy metabolism	133.014	6.62201	14.1645	1.4999e+06	9.06827e+06	6.95752	exclude	organ transplant procedure			0.198389		0.154694	6	3.7
TCM	14_nE_M12_LV9030_79320_tachypacing	MVA_UVA	130	292	Malic acid	Energy metabolism	133.014	6.52287	14.1366	1.55446e+06	1.05422e+07	7.02293			1.05422e+07	7.02293	0.198389	7.39027	0.154694	14	8.6
TCM	16_nE_M12_LV9035_79318_tachypacing_200918104651	MVA_UVA	130	292	Malic acid	Energy metabolism	133.014	4.70985	14.1045	2736568	1.53968e+07	7.18743			1.53968e+07	7.18743	0.198389	7.52082	0.154694	19	21.1
TCM	21_nE_M12_LV9028_79322_tachypacing	MVA_UVA	130	292	Malic acid	Energy metabolism	133.014	4.15993	14.0859	1.8946e+06	1.18218e+07	7.07269			1.18218e+07	7.07269	0.198389	7.575	0.154694	24	24.2
TCM	25_nE_M12_LV9032_79319_tachypacing	MVA_UVA	130	292	Malic acid	Energy metabolism	133.014	4.30173	14.1311	2.21014e+06	9.86979e+06	6.99431			9.86979e+06	6.99431	0.198389	7.48678	0.154694	28	26.7
TCM	29_nE_M12_LV9029_79321_tachypacing	MVA_UVA	130	292	Malic acid	Energy metabolism	133.014	4.15974	14.2088	1.85203e+06	9.15298e+06	6.96156	exclude	extraction Problem			0.198389		0.154694	32	29.1
TCM	33_nE_M12_LV9029_2_79321_tachypacing	MVA_UVA	130	292	Malic acid	Energy metabolism	133.014	4.27427	14.1794	2267880	8.96105e+06	6.95236			8.96105e+06	6.95236	0.198389	7.57384	0.154694	36	31.6
QC	02_nE_M12_QC_1	MVA_UVA	130	292	Malic acid	Energy metabolism	133.014	6.71914	14.1047	2.0437e+06	1.53613e+07	7.18643			1.53613e+07	7.18643	0.120863	7.41425	0.148075	2	1.2
QC	07_nE_M12_QC_2	MVA_UVA	130	292	Malic acid	Energy metabolism	133.014	6.66189	14.1303	2129512	1.22928e+07	7.08965			1.22928e+07	7.08965	0.120863	7.4328	0.148075	7	4.3
QC	10_nE_M12_QC_3	MVA_UVA	130	292	Malic acid	Energy metabolism	133.014	6.76227	14.1212	2032732	1.12108e+07	7.04964			1.12108e+07	7.04964	0.120863	7.46193	0.148075	10	6.2
QC	10_nE_M12_QC_3_200918084609	MVA_UVA	130	292	Malic acid	Energy metabolism	133.014	4.50361	14.0804	2.46705e+06	1.23864e+07	7.09295			1.23864e+07	7.09295	0.120863	7.55303	0.148075	16	19.3
QC	18_nE_M12_QC_4	MVA_UVA	130	292	Malic acid	Energy metabolism	133.014	4.43625	14.1116	1.81527e+06	1.11643e+07	7.04783			1.11643e+07	7.04783	0.120863	7.52909	0.148075	21	22.3
QC	23_nE_M12_QC_5	MVA_UVA	130	292	Malic acid	Energy metabolism	133.014	4.14362	14.1448	2.21063e+06	1.22945e+07	7.08971			1.22945e+07	7.08971	0.120863	7.58173	0.148075	26	25.4
QC	26_nE_M12_QC_6	MVA_UVA	130	292	Malic acid	Energy metabolism	133.014	4.46841	14.1142	1.84287e+06	1.11435e+07	7.04702			1.11435e+07	7.04702	0.120863	7.54805	0.148075	29	27.3
UM	11_nE_M12_UM_2	MVA_UVA	130	292	Malic acid	Energy metabolism	133.014	6.87202	14.1325	666938	2.47227e+06	6.3931			2.47227e+06	6.3931	0.219981	7.00874	0.164428	11	6.8
UM	11_nE_M12_UM_2_200918092625	MVA_UVA	130	292	Malic acid	Energy metabolism	133.014	4.87403	14.1315	831372	2.39594e+06	6.37948			2.39594e+06	6.37948	0.219981	7.00172	0.164428	17	19.9
UM	15_nE_M12_UM_3	MVA_UVA	130	292	Malic acid	Energy metabolism	133.014	6.88676	14.1468	657815	2.14885e+06	6.33221			2.14885e+06	6.33221	0.219981	7.05175	0.164428	15	9.3
UM	19_nE_M12_UM_4	MVA_UVA	130	292	Malic acid	Energy metabolism	133.014	4.74784	14.15	430258	1.60614e+06	6.20578			1.60614e+06	6.20578	0.219981	6.92056	0.164428	22	23
UM	27_nE_M12_UM_5	MVA_UVA	130	292	Malic acid	Energy metabolism	133.014	4.65291	14.1652	329528	1.44258e+06	6.15914			1.44258e+06	6.15914	0.219981	6.89854	0.164428	30	27.9
UM	31_nE_M12_UM_6	MVA_UVA	130	292	Malic acid	Energy metabolism	133.014	4.34842	14.1928	433348	1.57979e+06	6.1986			1.57979e+06	6.1986	0.219981	6.98175	0.164428	34	30.4
UM	35_nE_M12_UM_8	MVA_UVA	130	292	Malic acid	Energy metabolism	133.014	4.60126	14.2512	497354	1.73287e+06	6.23877			1.73287e+06	6.23877	0.219981	7.10382	0.164428	38	32.8
blank	01_nE_M12_blank_0	MVA_UVA	130	292	Malic acid	Energy metabolism	133.014	5.22675	14.2278	69813.4	419056	5.62227			419056	5.62227	0.294878	9.16334	0.454735	1	0.6
blank	04_nE_M12_blank_1	MVA_UVA	130	292	Malic acid	Energy metabolism	133.014	5.17736	14.2281	44376.9	363442	5.56044			363442	5.56044	0.294878	8.87015	0.454735	4	2.5
blank	12_nE_M12_blank_2	MVA_UVA	130	292	Malic acid	Energy metabolism	133.014	5.36944	14.2115	65351.7	426834	5.63026			426834	5.63026	0.294878	9.10887	0.454735	12	7.4
blank	12_nE_M12_blank_2_200918100639	MVA_UVA	130	292	Malic acid	Energy metabolism	133.014	4.08717	14.1656	110344	705504	5.8485			705504	5.8485	0.294878	8.49736	0.454735	18	20.5
blank	20_nE_M12_blank_3	MVA_UVA	130	292	Malic acid	Energy metabolism	133.014	4.06794	14.1962	117605	742637	5.87078			742637	5.87078	0.294878	8.93864	0.454735	23	23.6
blank	28_nE_M12_blank_4	MVA_UVA	130	292	Malic acid	Energy metabolism	133.014	4.01758	14.1961	127524	742906	5.87093			742906	5.87093	0.294878	8.72317	0.454735	31	28.5
blank	36_nE_M12_blank_5	MVA_UVA	130	292	Malic acid	Energy metabolism	133.014	4.09479	14.2275	99427.9	698909	5.84442			698909	5.84442	0.294878	9.02794	0.454735	39	33.4
SHAM	08_nE_M12_LV9011_79328_sham	MVA_UVA	134	295	Mannitol, Sorbitol	Carbohydrates and conjugates	181.072	1.53194	1.08396	42207.6	196793	5.29401			196793	5.29401	0.50228	5.57691	0.32644	8	4.9
SHAM	09_nE_M12_LV9010_79329_sham	MVA_UVA	134	295	Mannitol, Sorbitol	Carbohydrates and conjugates	181.072	1.7396	1.09383	25466.7	109969	5.04127			109969	5.04127	0.50228	5.46934	0.32644	9	5.6
SHAM	17_nE_M12_LV9012_79327_sham	MVA_UVA	134	295	Mannitol, Sorbitol	Carbohydrates and conjugates	181.072	0.373716	1.09108	19131.2	80074.2	4.90349			80074.2	4.90349	0.50228	5.37099	0.32644	20	21.7
SHAM	22_nE_M12_LV9004_79325_sham	MVA_UVA	134	295	Mannitol, Sorbitol	Carbohydrates and conjugates	181.072	0.530217	1.08021	11550	52409.7	4.71941			52409.7	4.71941	0.50228	5.34631	0.32644	25	24.8
SHAM	24_nE_M12_LV9001_79330_sham	MVA_UVA	134	295	Mannitol, Sorbitol	Carbohydrates and conjugates	181.072	0.849108	1.07006	21322.2	65512.5	4.81632			65512.5	4.81632	0.50228	5.35594	0.32644	27	26
SHAM	30_nE_M12_LV9003_79326_sham	MVA_UVA	134	295	Mannitol, Sorbitol	Carbohydrates and conjugates	181.072	0.987919	1.08678	25583.7	138993	5.14299			138993	5.14299	0.50228	5.6683	0.32644	33	29.7
SHAM	32_nE_M12_LV9038_2_79324_sham	MVA_UVA	134	295	Mannitol, Sorbitol	Carbohydrates and conjugates	181.072	1.14418	1.0608	7184.32	30029.5	4.47755	exclude	organ transplant procedure			0.50228		0.32644	35	31
TCM	05_nE_M12_LV9036_79317_tachypacing	MVA_UVA	134	295	Mannitol, Sorbitol	Carbohydrates and conjugates	181.072	1.13851	1.09269	14134	66511.1	4.82289			66511.1	4.82289	0.790048	5.20763	0.851561	5	3.1
TCM	06_nE_M12_LV9027_79323_tachypacing	MVA_UVA	134	295	Mannitol, Sorbitol	Carbohydrates and conjugates	181.072	0.867038	1.1056	21810.2	115887	5.06404	exclude	organ transplant procedure			0.790048		0.851561	6	3.7
TCM	14_nE_M12_LV9030_79320_tachypacing	MVA_UVA	134	295	Mannitol, Sorbitol	Carbohydrates and conjugates	181.072	1.68591	1.09759	16870.7	56045.4	4.74854			56045.4	4.74854	0.790048	5.11588	0.851561	14	8.6
TCM	16_nE_M12_LV9035_79318_tachypacing_200918104651	MVA_UVA	134	295	Mannitol, Sorbitol	Carbohydrates and conjugates	181.072	0.561517	1.11835	45409.8	241602	5.3831			241602	5.3831	0.790048	5.71649	0.851561	19	21.1
TCM	21_nE_M12_LV9028_79322_tachypacing	MVA_UVA	134	295	Mannitol, Sorbitol	Carbohydrates and conjugates	181.072	1.02868	1.098	74720.7	434061	5.63755			434061	5.63755	0.790048	6.13987	0.851561	24	24.2
TCM	25_nE_M12_LV9032_79319_tachypacing	MVA_UVA	134	295	Mannitol, Sorbitol	Carbohydrates and conjugates	181.072	0.753151	1.08543	63827.8	206241	5.31438			206241	5.31438	0.790048	5.80685	0.851561	28	26.7
TCM	29_nE_M12_LV9029_79321_tachypacing	MVA_UVA	134	295	Mannitol, Sorbitol	Carbohydrates and conjugates	181.072	0.989605	1.11013	19768.8	104455	5.01893	exclude	extraction Problem			0.790048		0.851561	32	29.1
TCM	33_nE_M12_LV9029_2_79321_tachypacing	MVA_UVA	134	295	Mannitol, Sorbitol	Carbohydrates and conjugates	181.072	0.859268	1.06377	26969.8	94030.5	4.97327			94030.5	4.97327	0.790048	5.59475	0.851561	36	31.6
QC	02_nE_M12_QC_1	MVA_UVA	134	295	Mannitol, Sorbitol	Carbohydrates and conjugates	181.072	0.575191	1.1069	36781.4	177684	5.24965			177684	5.24965	0.149737	5.47747	0.154398	2	1.2
QC	07_nE_M12_QC_2	MVA_UVA	134	295	Mannitol, Sorbitol	Carbohydrates and conjugates	181.072	1.72654	1.09659	41760.6	162489	5.21082			162489	5.21082	0.149737	5.55397	0.154398	7	4.3
QC	10_nE_M12_QC_3	MVA_UVA	134	295	Mannitol, Sorbitol	Carbohydrates and conjugates	181.072	0.981178	1.08619	39878.2	132516	5.12227			132516	5.12227	0.149737	5.53456	0.154398	10	6.2
QC	10_nE_M12_QC_3_200918084609	MVA_UVA	134	295	Mannitol, Sorbitol	Carbohydrates and conjugates	181.072	0.943537	1.09175	35966	164187	5.21534			164187	5.21534	0.149737	5.67542	0.154398	16	19.3
QC	18_nE_M12_QC_4	MVA_UVA	134	295	Mannitol, Sorbitol	Carbohydrates and conjugates	181.072	0.102405	1.09112	32243.8	133713	5.12617			133713	5.12617	0.149737	5.60743	0.154398	21	22.3
QC	23_nE_M12_QC_5	MVA_UVA	134	295	Mannitol, Sorbitol	Carbohydrates and conjugates	181.072	0.280187	1.09759	23784.9	116628	5.0668			116628	5.0668	0.149737	5.55882	0.154398	26	25.4
QC	26_nE_M12_QC_6	MVA_UVA	134	295	Mannitol, Sorbitol	Carbohydrates and conjugates	181.072	0.993475	1.11623	24506.9	137096	5.13702			137096	5.13702	0.149737	5.63806	0.154398	29	27.3
UM	11_nE_M12_UM_2	MVA_UVA	134	295	Mannitol, Sorbitol	Carbohydrates and conjugates	181.072	0.953068	1.0469	67853.7	416453	5.61957			416453	5.61957	0.193635	6.23521	0.172663	11	6.8
UM	11_nE_M12_UM_2_200918092625	MVA_UVA	134	295	Mannitol, Sorbitol	Carbohydrates and conjugates	181.072	0.941029	1.0869	83415.8	365644	5.56306			365644	5.56306	0.193635	6.1853	0.172663	17	19.9
UM	15_nE_M12_UM_3	MVA_UVA	134	295	Mannitol, Sorbitol	Carbohydrates and conjugates	181.072	0.879555	1.0709	124216	430470	5.63394			430470	5.63394	0.193635	6.35348	0.172663	15	9.3
UM	19_nE_M12_UM_4	MVA_UVA	134	295	Mannitol, Sorbitol	Carbohydrates and conjugates	181.072	1.01351	1.07263	75400.1	312154	5.49437			312154	5.49437	0.193635	6.20914	0.172663	22	23
UM	27_nE_M12_UM_5	MVA_UVA	134	295	Mannitol, Sorbitol	Carbohydrates and conjugates	181.072	1.10216	1.08566	73836	271587	5.43391			271587	5.43391	0.193635	6.17331	0.172663	30	27.9
UM	31_nE_M12_UM_6	MVA_UVA	134	295	Mannitol, Sorbitol	Carbohydrates and conjugates	181.072	1.05537	1.06057	71191.1	278014	5.44407			278014	5.44407	0.193635	6.22722	0.172663	34	30.4
UM	35_nE_M12_UM_8	MVA_UVA	134	295	Mannitol, Sorbitol	Carbohydrates and conjugates	181.072	1.13356	1.07489	71138	297065	5.47285			297065	5.47285	0.193635	6.33791	0.172663	38	32.8
blank	01_nE_M12_blank_0	MVA_UVA	134	295	Mannitol, Sorbitol	Carbohydrates and conjugates	181.072	3.14858	0.913242	50.1888							0.556056		1.10939	1	0.6
blank	04_nE_M12_blank_1	MVA_UVA	134	295	Mannitol, Sorbitol	Carbohydrates and conjugates	181.072	2.0278	1.00668	108.099							0.556056		1.10939	4	2.5
blank	12_nE_M12_blank_2	MVA_UVA	134	295	Mannitol, Sorbitol	Carbohydrates and conjugates	181.072	2.7778	1.61395	124.1	848.364	2.92858			848.364	2.92858	0.556056	6.4072	1.10939	12	7.4
blank	12_nE_M12_blank_2_200918100639	MVA_UVA	134	295	Mannitol, Sorbitol	Carbohydrates and conjugates	181.072	1.60365	0.913292	115.562							0.556056		1.10939	18	20.5
blank	20_nE_M12_blank_3	MVA_UVA	134	295	Mannitol, Sorbitol	Carbohydrates and conjugates	181.072	1.33679	1.0378	104.81	580.583	2.76386			580.583	2.76386	0.556056	5.83173	1.10939	23	23.6
blank	28_nE_M12_blank_4	MVA_UVA	134	295	Mannitol, Sorbitol	Carbohydrates and conjugates	181.072	1.43792	1.55168	137.648	233.706	2.36867			233.706	2.36867	0.556056	5.22091	1.10939	31	28.5
blank	36_nE_M12_blank_5	MVA_UVA	134	295	Mannitol, Sorbitol	Carbohydrates and conjugates	181.072	1.84241	1.06905	145.846							0.556056		1.10939	39	33.4
SHAM	08_nE_M12_LV9011_79328_sham	MVA_UVA	136	298	Methionine	Amino acids, peptides and metabolites	148.044	3.88888	1.55992	1.33703e+06	3.49806e+06	6.54383			3.49806e+06	6.54383	0.238086	6.82673	0.0947332	8	4.9
SHAM	09_nE_M12_LV9010_79329_sham	MVA_UVA	136	298	Methionine	Amino acids, peptides and metabolites	148.044	3.65792	1.55156	811044	3.15639e+06	6.49919			3.15639e+06	6.49919	0.238086	6.92726	0.0947332	9	5.6
SHAM	17_nE_M12_LV9012_79327_sham	MVA_UVA	136	298	Methionine	Amino acids, peptides and metabolites	148.044	3.00876	1.55511	1.19479e+06	2.888e+06	6.4606			2.888e+06	6.4606	0.238086	6.9281	0.0947332	20	21.7
SHAM	22_nE_M12_LV9004_79325_sham	MVA_UVA	136	298	Methionine	Amino acids, peptides and metabolites	148.044	3.15388	1.54512	669541	1.85378e+06	6.26806			1.85378e+06	6.26806	0.238086	6.89496	0.0947332	25	24.8
SHAM	24_nE_M12_LV9001_79330_sham	MVA_UVA	136	298	Methionine	Amino acids, peptides and metabolites	148.044	2.98244	1.55546	794172	2.39672e+06	6.37962			2.39672e+06	6.37962	0.238086	6.91923	0.0947332	27	26
SHAM	30_nE_M12_LV9003_79326_sham	MVA_UVA	136	298	Methionine	Amino acids, peptides and metabolites	148.044	3.07952	1.54424	909830	2.13356e+06	6.3291			2.13356e+06	6.3291	0.238086	6.85441	0.0947332	33	29.7
SHAM	32_nE_M12_LV9038_2_79324_sham	MVA_UVA	136	298	Methionine	Amino acids, peptides and metabolites	148.044	2.94795	1.54748	424535	1.2009e+06	6.07951	exclude	organ transplant procedure			0.238086		0.0947332	35	31
TCM	05_nE_M12_LV9036_79317_tachypacing	MVA_UVA	136	298	Methionine	Amino acids, peptides and metabolites	148.044	3.33742	1.55672	848488	2.19374e+06	6.34118			2.19374e+06	6.34118	0.545367	6.72592	0.366129	5	3.1
TCM	06_nE_M12_LV9027_79323_tachypacing	MVA_UVA	136	298	Methionine	Amino acids, peptides and metabolites	148.044	3.75026	1.55134	850085	2.37523e+06	6.37571	exclude	organ transplant procedure			0.545367		0.366129	6	3.7
TCM	14_nE_M12_LV9030_79320_tachypacing	MVA_UVA	136	298	Methionine	Amino acids, peptides and metabolites	148.044	3.22099	1.55198	513805	2.02261e+06	6.30591			2.02261e+06	6.30591	0.545367	6.67325	0.366129	14	8.6
TCM	16_nE_M12_LV9035_79318_tachypacing_200918104651	MVA_UVA	136	298	Methionine	Amino acids, peptides and metabolites	148.044	2.44504	1.57002	1564655	5.15519e+06	6.71224			5.15519e+06	6.71224	0.545367	7.04563	0.366129	19	21.1
TCM	21_nE_M12_LV9028_79322_tachypacing	MVA_UVA	136	298	Methionine	Amino acids, peptides and metabolites	148.044	2.88033	1.5449	922916	2.54183e+06	6.40515			2.54183e+06	6.40515	0.545367	6.90746	0.366129	24	24.2
TCM	25_nE_M12_LV9032_79319_tachypacing	MVA_UVA	136	298	Methionine	Amino acids, peptides and metabolites	148.044	3.00272	1.54989	493558	1.6696e+06	6.22261			1.6696e+06	6.22261	0.545367	6.71509	0.366129	28	26.7
TCM	29_nE_M12_LV9029_79321_tachypacing	MVA_UVA	136	298	Methionine	Amino acids, peptides and metabolites	148.044	2.89993	1.56383	491166	1.41217e+06	6.14989	exclude	extraction Problem			0.545367		0.366129	32	29.1
TCM	33_nE_M12_LV9029_2_79321_tachypacing	MVA_UVA	136	298	Methionine	Amino acids, peptides and metabolites	148.044	3.03736	1.53382	451861	1.39987e+06	6.14609			1.39987e+06	6.14609	0.545367	6.76757	0.366129	36	31.6
QC	02_nE_M12_QC_1	MVA_UVA	136	298	Methionine	Amino acids, peptides and metabolites	148.044	2.97775	1.56357	1.10771e+06	3.2736e+06	6.51503			3.2736e+06	6.51503	0.13277	6.74285	0.19627	2	1.2
QC	07_nE_M12_QC_2	MVA_UVA	136	298	Methionine	Amino acids, peptides and metabolites	148.044	3.56331	1.55718	1.15425e+06	3.01867e+06	6.47982			3.01867e+06	6.47982	0.13277	6.82297	0.19627	7	4.3
QC	10_nE_M12_QC_3	MVA_UVA	136	298	Methionine	Amino acids, peptides and metabolites	148.044	3.15331	1.55338	652400	2.22311e+06	6.34696			2.22311e+06	6.34696	0.13277	6.75926	0.19627	10	6.2
QC	10_nE_M12_QC_3_200918084609	MVA_UVA	136	298	Methionine	Amino acids, peptides and metabolites	148.044	2.86496	1.54955	835990	2.78785e+06	6.44527			2.78785e+06	6.44527	0.13277	6.90535	0.19627	16	19.3
QC	18_nE_M12_QC_4	MVA_UVA	136	298	Methionine	Amino acids, peptides and metabolites	148.044	2.88179	1.56129	859728	2.6943e+06	6.43045			2.6943e+06	6.43045	0.13277	6.9117	0.19627	21	22.3
QC	23_nE_M12_QC_5	MVA_UVA	136	298	Methionine	Amino acids, peptides and metabolites	148.044	2.85445	1.5629	979297	3.07414e+06	6.48772			3.07414e+06	6.48772	0.13277	6.97974	0.19627	26	25.4
QC	26_nE_M12_QC_6	MVA_UVA	136	298	Methionine	Amino acids, peptides and metabolites	148.044	2.83341	1.56539	659322	2.43758e+06	6.38696			2.43758e+06	6.38696	0.13277	6.88799	0.19627	29	27.3
UM	11_nE_M12_UM_2	MVA_UVA	136	298	Methionine	Amino acids, peptides and metabolites	148.044	3.78074	1.56518	627328	1.70663e+06	6.23214			1.70663e+06	6.23214	0.16867	6.84778	0.109223	11	6.8
UM	11_nE_M12_UM_2_200918092625	MVA_UVA	136	298	Methionine	Amino acids, peptides and metabolites	148.044	3.45603	1.55877	787029	1.99311e+06	6.29953			1.99311e+06	6.29953	0.16867	6.92178	0.109223	17	19.9
UM	15_nE_M12_UM_3	MVA_UVA	136	298	Methionine	Amino acids, peptides and metabolites	148.044	3.65792	1.5666	322156	1.3186e+06	6.12011			1.3186e+06	6.12011	0.16867	6.83965	0.109223	15	9.3
UM	19_nE_M12_UM_4	MVA_UVA	136	298	Methionine	Amino acids, peptides and metabolites	148.044	3.32621	1.57554	398183	1.47716e+06	6.16943			1.47716e+06	6.16943	0.16867	6.8842	0.109223	22	23
UM	27_nE_M12_UM_5	MVA_UVA	136	298	Methionine	Amino acids, peptides and metabolites	148.044	3.29933	1.56271	490809	1.61262e+06	6.20753			1.61262e+06	6.20753	0.16867	6.94693	0.109223	30	27.9
UM	31_nE_M12_UM_6	MVA_UVA	136	298	Methionine	Amino acids, peptides and metabolites	148.044	3.33113	1.55965	390160	1.36264e+06	6.13438			1.36264e+06	6.13438	0.16867	6.91754	0.109223	34	30.4
UM	35_nE_M12_UM_8	MVA_UVA	136	298	Methionine	Amino acids, peptides and metabolites	148.044	3.33518	1.55149	402288	1.2595e+06	6.1002			1.2595e+06	6.1002	0.16867	6.96526	0.109223	38	32.8
blank	01_nE_M12_blank_0	MVA_UVA	136	298	Methionine	Amino acids, peptides and metabolites	148.044													1	0.6
blank	04_nE_M12_blank_1	MVA_UVA	136	298	Methionine	Amino acids, peptides and metabolites	148.044													4	2.5
blank	12_nE_M12_blank_2	MVA_UVA	136	298	Methionine	Amino acids, peptides and metabolites	148.044													12	7.4
blank	12_nE_M12_blank_2_200918100639	MVA_UVA	136	298	Methionine	Amino acids, peptides and metabolites	148.044													18	20.5
blank	20_nE_M12_blank_3	MVA_UVA	136	298	Methionine	Amino acids, peptides and metabolites	148.044													23	23.6
blank	28_nE_M12_blank_4	MVA_UVA	136	298	Methionine	Amino acids, peptides and metabolites	148.044													31	28.5
blank	36_nE_M12_blank_5	MVA_UVA	136	298	Methionine	Amino acids, peptides and metabolites	148.044													39	33.4
SHAM	08_nE_M12_LV9011_79328_sham	MVA_UVA	142	308	NAD	Energy metabolism	662.102	-1.24451	10.3737	652743	3.66789e+06	6.56442			3.66789e+06	6.56442	0.324288	6.84732	0.200853	8	4.9
SHAM	09_nE_M12_LV9010_79329_sham	MVA_UVA	142	308	NAD	Energy metabolism	662.102	-0.730107	10.3199	917526	4.30726e+06	6.6342			4.30726e+06	6.6342	0.324288	7.06227	0.200853	9	5.6
SHAM	17_nE_M12_LV9012_79327_sham	MVA_UVA	142	308	NAD	Energy metabolism	662.102	-2.276	10.3405	592112	2.36335e+06	6.37353			2.36335e+06	6.37353	0.324288	6.84103	0.200853	20	21.7
SHAM	22_nE_M12_LV9004_79325_sham	MVA_UVA	142	308	NAD	Energy metabolism	662.102	-2.27641	10.3171	429335	1.93273e+06	6.28617			1.93273e+06	6.28617	0.324288	6.91307	0.200853	25	24.8
SHAM	24_nE_M12_LV9001_79330_sham	MVA_UVA	142	308	NAD	Energy metabolism	662.102	-1.92766	10.2979	600783	2.304e+06	6.36248			2.304e+06	6.36248	0.324288	6.9021	0.200853	27	26
SHAM	30_nE_M12_LV9003_79326_sham	MVA_UVA	142	308	NAD	Energy metabolism	662.102	-2.09941	10.3828	668030	2.52802e+06	6.40278			2.52802e+06	6.40278	0.324288	6.92809	0.200853	33	29.7
SHAM	32_nE_M12_LV9038_2_79324_sham	MVA_UVA	142	308	NAD	Energy metabolism	662.102	-2.63713	10.3728	46456.9	162706	5.2114	exclude	organ transplant procedure			0.324288		0.200853	35	31
TCM	05_nE_M12_LV9036_79317_tachypacing	MVA_UVA	142	308	NAD	Energy metabolism	662.102	-1.42138	10.3606	1.09446e+06	5.6183e+06	6.74961			5.6183e+06	6.74961	0.540528	7.13434	0.472841	5	3.1
TCM	06_nE_M12_LV9027_79323_tachypacing	MVA_UVA	142	308	NAD	Energy metabolism	662.102	-0.814389	10.3828	586659	2.86448e+06	6.45705	exclude	organ transplant procedure			0.540528		0.472841	6	3.7
TCM	14_nE_M12_LV9030_79320_tachypacing	MVA_UVA	142	308	NAD	Energy metabolism	662.102	-1.22925	10.3534	870900	3.57312e+06	6.55305			3.57312e+06	6.55305	0.540528	6.92039	0.472841	14	8.6
TCM	16_nE_M12_LV9035_79318_tachypacing_200918104651	MVA_UVA	142	308	NAD	Energy metabolism	662.102	-2.111	10.3436	814456	3.92404e+06	6.59373			3.92404e+06	6.59373	0.540528	6.92712	0.472841	19	21.1
TCM	21_nE_M12_LV9028_79322_tachypacing	MVA_UVA	142	308	NAD	Energy metabolism	662.102	-1.91409	10.3049	677743	2.80158e+06	6.4474			2.80158e+06	6.4474	0.540528	6.94972	0.472841	24	24.2
TCM	25_nE_M12_LV9032_79319_tachypacing	MVA_UVA	142	308	NAD	Energy metabolism	662.102	-2.06162	10.3265	662411	2.94763e+06	6.46947			2.94763e+06	6.46947	0.540528	6.96195	0.472841	28	26.7
TCM	29_nE_M12_LV9029_79321_tachypacing	MVA_UVA	142	308	NAD	Energy metabolism	662.102	-2.2489	10.3951	323279	1.13767e+06	6.05602	exclude	extraction Problem			0.540528		0.472841	32	29.1
TCM	33_nE_M12_LV9029_2_79321_tachypacing	MVA_UVA	142	308	NAD	Energy metabolism	662.102	-2.28215	10.3667	98594.4	332757	5.52213			332757	5.52213	0.540528	6.14361	0.472841	36	31.6
QC	02_nE_M12_QC_1	MVA_UVA	142	308	NAD	Energy metabolism	662.102	-1.10192	10.3329	1.00277e+06	5.07785e+06	6.70568			5.07785e+06	6.70568	0.267368	6.9335	0.0790851	2	1.2
QC	07_nE_M12_QC_2	MVA_UVA	142	308	NAD	Energy metabolism	662.102	-1.31966	10.3651	963498	4.2417e+06	6.62754			4.2417e+06	6.62754	0.267368	6.97069	0.0790851	7	4.3
QC	10_nE_M12_QC_3	MVA_UVA	142	308	NAD	Energy metabolism	662.102	-1.01434	10.3184	886144	3.85116e+06	6.58559			3.85116e+06	6.58559	0.267368	6.99789	0.0790851	10	6.2
QC	10_nE_M12_QC_3_200918084609	MVA_UVA	142	308	NAD	Energy metabolism	662.102	-1.82648	10.4306	906138	3.10537e+06	6.49211			3.10537e+06	6.49211	0.267368	6.9522	0.0790851	16	19.3
QC	18_nE_M12_QC_4	MVA_UVA	142	308	NAD	Energy metabolism	662.102	-1.95462	10.303	731886	3.05098e+06	6.48444			3.05098e+06	6.48444	0.267368	6.9657	0.0790851	21	22.3
QC	23_nE_M12_QC_5	MVA_UVA	142	308	NAD	Energy metabolism	662.102	-2.22986	10.3337	609595	2.54072e+06	6.40496			2.54072e+06	6.40496	0.267368	6.89698	0.0790851	26	25.4
QC	26_nE_M12_QC_6	MVA_UVA	142	308	NAD	Energy metabolism	662.102	-1.99473	10.306	701623	2.60453e+06	6.41573			2.60453e+06	6.41573	0.267368	6.91676	0.0790851	29	27.3
UM	11_nE_M12_UM_2	MVA_UVA	142	308	NAD	Energy metabolism	662.102	-2.74586	10.364	818.591	2674.34	3.42722			2674.34	3.42722	1.0811	4.04286	0.917576	11	6.8
UM	11_nE_M12_UM_2_200918092625	MVA_UVA	142	308	NAD	Energy metabolism	662.102	0.972223	10.3631	169.102	244.377	2.38806			244.377	2.38806	1.0811	3.0103	0.917576	17	19.9
UM	15_nE_M12_UM_3	MVA_UVA	142	308	NAD	Energy metabolism	662.102	-4.17164	10.3162	741.023	1593.48	3.20235			1593.48	3.20235	1.0811	3.92189	0.917576	15	9.3
UM	19_nE_M12_UM_4	MVA_UVA	142	308	NAD	Energy metabolism	662.102	-3.95962	10.3193	124.959	214.541	2.33151			214.541	2.33151	1.0811	3.04628	0.917576	22	23
UM	27_nE_M12_UM_5	MVA_UVA	142	308	NAD	Energy metabolism	662.102	-0.779271	10.3656	201.675	360.097	2.55642			360.097	2.55642	1.0811	3.29582	0.917576	30	27.9
UM	31_nE_M12_UM_6	MVA_UVA	142	308	NAD	Energy metabolism	662.102	1.94015	10.3932	109.155	368.404	2.56632			368.404	2.56632	1.0811	3.34948	0.917576	34	30.4
UM	35_nE_M12_UM_8	MVA_UVA	142	308	NAD	Energy metabolism	662.102	-1.97766	10.4516	291.129	572.391	2.75769			572.391	2.75769	1.0811	3.62275	0.917576	38	32.8
blank	01_nE_M12_blank_0	MVA_UVA	142	308	NAD	Energy metabolism	662.102													1	0.6
blank	04_nE_M12_blank_1	MVA_UVA	142	308	NAD	Energy metabolism	662.102													4	2.5
blank	12_nE_M12_blank_2	MVA_UVA	142	308	NAD	Energy metabolism	662.102	-0.410536	10.3186	72.9631	68.0756	1.83299			68.0756	1.83299		5.31161		12	7.4
blank	12_nE_M12_blank_2_200918100639	MVA_UVA	142	308	NAD	Energy metabolism	662.102													18	20.5
blank	20_nE_M12_blank_3	MVA_UVA	142	308	NAD	Energy metabolism	662.102													23	23.6
blank	28_nE_M12_blank_4	MVA_UVA	142	308	NAD	Energy metabolism	662.102													31	28.5
blank	36_nE_M12_blank_5	MVA_UVA	142	308	NAD	Energy metabolism	662.102													39	33.4
SHAM	08_nE_M12_LV9011_79328_sham	MVA_UVA	144	309	NADH	Energy metabolism	664.117	-0.22327	14.9319	1.5273e+06	8.22086e+06	6.91492			8.22086e+06	6.91492	0.450431	7.19782	0.22475	8	4.9
SHAM	09_nE_M12_LV9010_79329_sham	MVA_UVA	144	309	NADH	Energy metabolism	664.117	-0.157563	14.9268	980257	5.94405e+06	6.77408			5.94405e+06	6.77408	0.450431	7.20215	0.22475	9	5.6
SHAM	17_nE_M12_LV9012_79327_sham	MVA_UVA	144	309	NADH	Energy metabolism	664.117	-2.34235	14.9707	1.01299e+06	4.29794e+06	6.63326			4.29794e+06	6.63326	0.450431	7.10076	0.22475	20	21.7
SHAM	22_nE_M12_LV9004_79325_sham	MVA_UVA	144	309	NADH	Energy metabolism	664.117	-2.19441	15.0107	562728	2.06974e+06	6.31592			2.06974e+06	6.31592	0.450431	6.94281	0.22475	25	24.8
SHAM	24_nE_M12_LV9001_79330_sham	MVA_UVA	144	309	NADH	Energy metabolism	664.117	-2.3913	14.9658	1.22195e+06	4.59369e+06	6.66216			4.59369e+06	6.66216	0.450431	7.20178	0.22475	27	26
SHAM	30_nE_M12_LV9003_79326_sham	MVA_UVA	144	309	NADH	Energy metabolism	664.117	-2.23084	15.0133	847578	3.34884e+06	6.52489			3.34884e+06	6.52489	0.450431	7.0502	0.22475	33	29.7
SHAM	32_nE_M12_LV9038_2_79324_sham	MVA_UVA	144	309	NADH	Energy metabolism	664.117	-2.7538	15.0037	28922.1	86173.1	4.93537	exclude	organ transplant procedure			0.450431		0.22475	35	31
TCM	05_nE_M12_LV9036_79317_tachypacing	MVA_UVA	144	309	NADH	Energy metabolism	664.117	-0.25163	14.9379	1.13533e+06	5.57238e+06	6.74604			5.57238e+06	6.74604	0.505943	7.13078	0.484828	5	3.1
TCM	06_nE_M12_LV9027_79323_tachypacing	MVA_UVA	144	309	NADH	Energy metabolism	664.117	-0.130103	14.9864	284608	1.32252e+06	6.1214	exclude	organ transplant procedure			0.505943		0.484828	6	3.7
TCM	14_nE_M12_LV9030_79320_tachypacing	MVA_UVA	144	309	NADH	Energy metabolism	664.117	-0.354626	14.918	761472	3.74909e+06	6.57393			3.74909e+06	6.57393	0.505943	6.94126	0.484828	14	8.6
TCM	16_nE_M12_LV9035_79318_tachypacing_200918104651	MVA_UVA	144	309	NADH	Energy metabolism	664.117	-2.17872	14.9856	1.04941e+06	5.48447e+06	6.73913			5.48447e+06	6.73913	0.505943	7.07253	0.484828	19	21.1
TCM	21_nE_M12_LV9028_79322_tachypacing	MVA_UVA	144	309	NADH	Energy metabolism	664.117	-2.57961	14.9456	1.25238e+06	4.7556e+06	6.6772			4.7556e+06	6.6772	0.505943	7.17952	0.484828	24	24.2
TCM	25_nE_M12_LV9032_79319_tachypacing	MVA_UVA	144	309	NADH	Energy metabolism	664.117	-2.3595	14.9919	781345	3.50232e+06	6.54436			3.50232e+06	6.54436	0.505943	7.03683	0.484828	28	26.7
TCM	29_nE_M12_LV9029_79321_tachypacing	MVA_UVA	144	309	NADH	Energy metabolism	664.117	-2.64407	15.0334	370083	1.45217e+06	6.16202	exclude	extraction Problem			0.505943		0.484828	32	29.1
TCM	33_nE_M12_LV9029_2_79321_tachypacing	MVA_UVA	144	309	NADH	Energy metabolism	664.117	-2.46546	15.0064	77689	274422	5.43842			274422	5.43842	0.505943	6.0599	0.484828	36	31.6
QC	02_nE_M12_QC_1	MVA_UVA	144	309	NADH	Energy metabolism	664.117	-0.0734915	14.9435	1.13469e+06	5.88404e+06	6.76968			5.88404e+06	6.76968	0.198558	6.9975	0.214254	2	1.2
QC	07_nE_M12_QC_2	MVA_UVA	144	309	NADH	Energy metabolism	664.117	-0.302994	14.9375	1.10044e+06	5.41796e+06	6.73384			5.41796e+06	6.73384	0.198558	7.07698	0.214254	7	4.3
QC	10_nE_M12_QC_3	MVA_UVA	144	309	NADH	Energy metabolism	664.117	-0.0959332	14.9249	943417	4.732e+06	6.67504			4.732e+06	6.67504	0.198558	7.08734	0.214254	10	6.2
QC	10_nE_M12_QC_3_200918084609	MVA_UVA	144	309	NADH	Energy metabolism	664.117	-2.34933	14.9802	1.66416e+06	6.49907e+06	6.81285			6.49907e+06	6.81285	0.198558	7.27293	0.214254	16	19.3
QC	18_nE_M12_QC_4	MVA_UVA	144	309	NADH	Energy metabolism	664.117	-2.33638	14.9515	855158	3.96442e+06	6.59818			3.96442e+06	6.59818	0.198558	7.07944	0.214254	21	22.3
QC	23_nE_M12_QC_5	MVA_UVA	144	309	NADH	Energy metabolism	664.117	-2.2679	15.0008	971257	3.93373e+06	6.5948			3.93373e+06	6.5948	0.198558	7.08683	0.214254	26	25.4
QC	26_nE_M12_QC_6	MVA_UVA	144	309	NADH	Energy metabolism	664.117	-2.26441	14.9684	1.0906e+06	4.38908e+06	6.64237			4.38908e+06	6.64237	0.198558	7.14341	0.214254	29	27.3
UM	11_nE_M12_UM_2	MVA_UVA	144	309	NADH	Energy metabolism	664.117	0.311071	14.9818	1453.66	4718.27	3.67378			4718.27	3.67378	0.739318	4.28943	0.607957	11	6.8
UM	11_nE_M12_UM_2_200918092625	MVA_UVA	144	309	NADH	Energy metabolism	664.117	-1.52045	14.9933	626.671	1928.28	3.28517			1928.28	3.28517	0.739318	3.90741	0.607957	17	19.9
UM	15_nE_M12_UM_3	MVA_UVA	144	309	NADH	Energy metabolism	664.117	0.486126	14.939	970.803	2391.65	3.3787			2391.65	3.3787	0.739318	4.09824	0.607957	15	9.3
UM	19_nE_M12_UM_4	MVA_UVA	144	309	NADH	Energy metabolism	664.117	-1.98916	14.9653	843.98	1859.11	3.2693			1859.11	3.2693	0.739318	3.98408	0.607957	22	23
UM	27_nE_M12_UM_5	MVA_UVA	144	309	NADH	Energy metabolism	664.117	-1.03029	14.9951	507.428	1610.06	3.20684			1610.06	3.20684	0.739318	3.94624	0.607957	30	27.9
UM	31_nE_M12_UM_6	MVA_UVA	144	309	NADH	Energy metabolism	664.117	-2.60798	15.0139	429.032	740.676	2.86963			740.676	2.86963	0.739318	3.65278	0.607957	34	30.4
UM	35_nE_M12_UM_8	MVA_UVA	144	309	NADH	Energy metabolism	664.117	-1.93402	15.0859	334.22	276.735	2.44206			276.735	2.44206	0.739318	3.30712	0.607957	38	32.8
blank	01_nE_M12_blank_0	MVA_UVA	144	309	NADH	Energy metabolism	664.117										0.287442		0.0165023	1	0.6
blank	04_nE_M12_blank_1	MVA_UVA	144	309	NADH	Energy metabolism	664.117	0.777156	14.9756	140.447	447.603	2.65089			447.603	2.65089	0.287442	5.96061	0.0165023	4	2.5
blank	12_nE_M12_blank_2	MVA_UVA	144	309	NADH	Energy metabolism	664.117	-2.16378	14.9278	160.549	296.386	2.47186			296.386	2.47186	0.287442	5.95047	0.0165023	12	7.4
blank	12_nE_M12_blank_2_200918100639	MVA_UVA	144	309	NADH	Energy metabolism	664.117										0.287442		0.0165023	18	20.5
blank	20_nE_M12_blank_3	MVA_UVA	144	309	NADH	Energy metabolism	664.117										0.287442		0.0165023	23	23.6
blank	28_nE_M12_blank_4	MVA_UVA	144	309	NADH	Energy metabolism	664.117										0.287442		0.0165023	31	28.5
blank	36_nE_M12_blank_5	MVA_UVA	144	309	NADH	Energy metabolism	664.117										0.287442		0.0165023	39	33.4
SHAM	08_nE_M12_LV9011_79328_sham	UVA	146	310	NADP	Energy metabolism	742.068	-0.451104	14.7354	391266	1.3227e+06	6.12146			1.3227e+06	6.12146	0.56861	6.40437	0.395559	8	4.9
SHAM	09_nE_M12_LV9010_79329_sham	UVA	146	310	NADP	Energy metabolism	742.068	-0.51613	14.7137	481639	1.49104e+06	6.17349			1.49104e+06	6.17349	0.56861	6.60156	0.395559	9	5.6
SHAM	17_nE_M12_LV9012_79327_sham	UVA	146	310	NADP	Energy metabolism	742.068	-3.10217	14.6774	180381	579461	5.76302			579461	5.76302	0.56861	6.23052	0.395559	20	21.7
SHAM	22_nE_M12_LV9004_79325_sham	UVA	146	310	NADP	Energy metabolism	742.068	-2.72681	14.7005	113115	363288	5.56025			363288	5.56025	0.56861	6.18715	0.395559	25	24.8
SHAM	24_nE_M12_LV9001_79330_sham	UVA	146	310	NADP	Energy metabolism	742.068	-2.71283	14.6822	225440	541670	5.73374			541670	5.73374	0.56861	6.27335	0.395559	27	26
SHAM	30_nE_M12_LV9003_79326_sham	UVA	146	310	NADP	Energy metabolism	742.068	-3.20197	14.7421	207087	620880	5.79301			620880	5.79301	0.56861	6.31831	0.395559	33	29.7
SHAM	32_nE_M12_LV9038_2_79324_sham	UVA	146	310	NADP	Energy metabolism	742.068	-1.7357	14.7033	1871.77	6879.3	3.83754	exclude	organ transplant procedure			0.56861		0.395559	35	31
TCM	05_nE_M12_LV9036_79317_tachypacing	UVA	146	310	NADP	Energy metabolism	742.068	-0.172949	14.7297	381502	1.10817e+06	6.04461			1.10817e+06	6.04461	0.535325	6.42935	0.42563	5	3.1
TCM	06_nE_M12_LV9027_79323_tachypacing	UVA	146	310	NADP	Energy metabolism	742.068	-0.747231	14.7505	271077	925043	5.96616	exclude	organ transplant procedure			0.535325		0.42563	6	3.7
TCM	14_nE_M12_LV9030_79320_tachypacing	UVA	146	310	NADP	Energy metabolism	742.068	-0.240684	14.7282	233453	834311	5.92133			834311	5.92133	0.535325	6.28867	0.42563	14	8.6
TCM	16_nE_M12_LV9035_79318_tachypacing_200918104651	UVA	146	310	NADP	Energy metabolism	742.068	-2.66348	14.6549	186839	507216	5.70519			507216	5.70519	0.535325	6.03858	0.42563	19	21.1
TCM	21_nE_M12_LV9028_79322_tachypacing	UVA	146	310	NADP	Energy metabolism	742.068	-2.79156	14.6694	196720	491621	5.69163			491621	5.69163	0.535325	6.19395	0.42563	24	24.2
TCM	25_nE_M12_LV9032_79319_tachypacing	UVA	146	310	NADP	Energy metabolism	742.068	-3.00418	14.6931	172994	508859	5.7066			508859	5.7066	0.535325	6.19907	0.42563	28	26.7
TCM	29_nE_M12_LV9029_79321_tachypacing	UVA	146	310	NADP	Energy metabolism	742.068	-3.29388	14.7483	43927	153700	5.18667	exclude	extraction Problem			0.535325		0.42563	32	29.1
TCM	33_nE_M12_LV9029_2_79321_tachypacing	UVA	146	310	NADP	Energy metabolism	742.068	-2.11008	14.7187	65677.4	174345	5.24141			174345	5.24141	0.535325	5.86289	0.42563	36	31.6
QC	02_nE_M12_QC_1	UVA	146	310	NADP	Energy metabolism	742.068	0.108433	14.7478	425487	1.42803e+06	6.15474			1.42803e+06	6.15474	0.503185	6.38256	0.308291	2	1.2
QC	07_nE_M12_QC_2	UVA	146	310	NADP	Energy metabolism	742.068	-0.946657	14.7447	358164	1.04722e+06	6.02004			1.04722e+06	6.02004	0.503185	6.36319	0.308291	7	4.3
QC	10_nE_M12_QC_3	UVA	146	310	NADP	Energy metabolism	742.068	-0.0798356	14.7036	328271	1.06841e+06	6.02874			1.06841e+06	6.02874	0.503185	6.44103	0.308291	10	6.2
QC	10_nE_M12_QC_3_200918084609	UVA	146	310	NADP	Energy metabolism	742.068	-1.63117	14.577	102090	366417	5.56398			366417	5.56398	0.503185	6.02406	0.308291	16	19.3
QC	18_nE_M12_QC_4	UVA	146	310	NADP	Energy metabolism	742.068	-2.8903	14.6861	149034	495609	5.69514			495609	5.69514	0.503185	6.1764	0.308291	21	22.3
QC	23_nE_M12_QC_5	UVA	146	310	NADP	Energy metabolism	742.068	-3.00795	14.701	210181	549089	5.73964			549089	5.73964	0.503185	6.23166	0.308291	26	25.4
QC	26_nE_M12_QC_6	UVA	146	310	NADP	Energy metabolism	742.068	-3.22157	14.6894	208481	541363	5.73349			541363	5.73349	0.503185	6.23452	0.308291	29	27.3
UM	11_nE_M12_UM_2	UVA	146	310	NADP	Energy metabolism	742.068													11	6.8
UM	11_nE_M12_UM_2_200918092625	UVA	146	310	NADP	Energy metabolism	742.068													17	19.9
UM	15_nE_M12_UM_3	UVA	146	310	NADP	Energy metabolism	742.068													15	9.3
UM	19_nE_M12_UM_4	UVA	146	310	NADP	Energy metabolism	742.068													22	23
UM	27_nE_M12_UM_5	UVA	146	310	NADP	Energy metabolism	742.068													30	27.9
UM	31_nE_M12_UM_6	UVA	146	310	NADP	Energy metabolism	742.068													34	30.4
UM	35_nE_M12_UM_8	UVA	146	310	NADP	Energy metabolism	742.068													38	32.8
blank	01_nE_M12_blank_0	UVA	146	310	NADP	Energy metabolism	742.068										0.302939		0.353427	1	0.6
blank	04_nE_M12_blank_1	UVA	146	310	NADP	Energy metabolism	742.068										0.302939		0.353427	4	2.5
blank	12_nE_M12_blank_2	UVA	146	310	NADP	Energy metabolism	742.068	0.238301	14.7409	84.1874	78.548	1.89514			78.548	1.89514	0.302939	5.37375	0.353427	12	7.4
blank	12_nE_M12_blank_2_200918100639	UVA	146	310	NADP	Energy metabolism	742.068										0.302939		0.353427	18	20.5
blank	20_nE_M12_blank_3	UVA	146	310	NADP	Energy metabolism	742.068	-8.39796	14.6946	129.671	121.373	2.08412			121.373	2.08412	0.302939	5.15198	0.353427	23	23.6
blank	28_nE_M12_blank_4	UVA	146	310	NADP	Energy metabolism	742.068										0.302939		0.353427	31	28.5
blank	36_nE_M12_blank_5	UVA	146	310	NADP	Energy metabolism	742.068										0.302939		0.353427	39	33.4
SHAM	08_nE_M12_LV9011_79328_sham	UVA	148	311	NADPH	Energy metabolism	744.084	-0.427086	17.6537	289225	2.63651e+06	6.42103			2.63651e+06	6.42103	0.801978	6.70393	0.655279	8	4.9
SHAM	09_nE_M12_LV9010_79329_sham	UVA	148	311	NADPH	Energy metabolism	744.084	-0.563373	17.5922	373163	3.01167e+06	6.47881			3.01167e+06	6.47881	0.801978	6.90688	0.655279	9	5.6
SHAM	17_nE_M12_LV9012_79327_sham	UVA	148	311	NADPH	Energy metabolism	744.084	-2.76482	17.4238	97973.7	906733	5.95748			906733	5.95748	0.801978	6.42498	0.655279	20	21.7
SHAM	22_nE_M12_LV9004_79325_sham	UVA	148	311	NADPH	Energy metabolism	744.084	-2.7476	17.5158	40512.4	334108	5.52389			334108	5.52389	0.801978	6.15078	0.655279	25	24.8
SHAM	24_nE_M12_LV9001_79330_sham	UVA	148	311	NADPH	Energy metabolism	744.084	-2.825	17.446	109682	910354	5.95921			910354	5.95921	0.801978	6.49883	0.655279	27	26
SHAM	30_nE_M12_LV9003_79326_sham	UVA	148	311	NADPH	Energy metabolism	744.084	-2.85802	17.58	71407.1	627114	5.79735			627114	5.79735	0.801978	6.32265	0.655279	33	29.7
SHAM	32_nE_M12_LV9038_2_79324_sham	UVA	148	311	NADPH	Energy metabolism	744.084	-2.71051	17.5108	25891.2	197096	5.29468	exclude	organ transplant procedure			0.801978		0.655279	35	31
TCM	05_nE_M12_LV9036_79317_tachypacing	UVA	148	311	NADPH	Energy metabolism	744.084	-0.477389	17.6663	208541	1.6184e+06	6.20908			1.6184e+06	6.20908	0.707265	6.59382	0.602189	5	3.1
TCM	06_nE_M12_LV9027_79323_tachypacing	UVA	148	311	NADPH	Energy metabolism	744.084	-0.409702	17.6588	23657.8	277454	5.44319	exclude	organ transplant procedure			0.707265		0.602189	6	3.7
TCM	14_nE_M12_LV9030_79320_tachypacing	UVA	148	311	NADPH	Energy metabolism	744.084	-0.466991	17.6838	152136	1.25842e+06	6.09982			1.25842e+06	6.09982	0.707265	6.46716	0.602189	14	8.6
TCM	16_nE_M12_LV9035_79318_tachypacing_200918104651	UVA	148	311	NADPH	Energy metabolism	744.084	-2.67147	17.3413	89042.5	666787	5.82399			666787	5.82399	0.707265	6.15738	0.602189	19	21.1
TCM	21_nE_M12_LV9028_79322_tachypacing	UVA	148	311	NADPH	Energy metabolism	744.084	-2.6569	17.4173	73736.1	579645	5.76316			579645	5.76316	0.707265	6.26548	0.602189	24	24.2
TCM	25_nE_M12_LV9032_79319_tachypacing	UVA	148	311	NADPH	Energy metabolism	744.084	-2.76953	17.4203	37925.9	390230	5.59132			390230	5.59132	0.707265	6.0838	0.602189	28	26.7
TCM	29_nE_M12_LV9029_79321_tachypacing	UVA	148	311	NADPH	Energy metabolism	744.084	-2.50794	17.5828	19554.9	162487	5.21082	exclude	extraction Problem			0.707265		0.602189	32	29.1
TCM	33_nE_M12_LV9029_2_79321_tachypacing	UVA	148	311	NADPH	Energy metabolism	744.084	-2.67001	17.5113	18961.6	161922	5.20931			161922	5.20931	0.707265	5.83079	0.602189	36	31.6
QC	02_nE_M12_QC_1	UVA	148	311	NADPH	Energy metabolism	744.084	-0.404552	17.7105	262360	2.17777e+06	6.33801			2.17777e+06	6.33801	0.522578	6.56583	0.304498	2	1.2
QC	07_nE_M12_QC_2	UVA	148	311	NADPH	Energy metabolism	744.084	-0.483879	17.6723	207428	1.73277e+06	6.23874			1.73277e+06	6.23874	0.522578	6.58189	0.304498	7	4.3
QC	10_nE_M12_QC_3	UVA	148	311	NADPH	Energy metabolism	744.084	-0.48408	17.638	178841	1.49045e+06	6.17332			1.49045e+06	6.17332	0.522578	6.58561	0.304498	10	6.2
QC	10_nE_M12_QC_3_200918084609	UVA	148	311	NADPH	Energy metabolism	744.084	-2.47309	17.0647	86702.4	843559	5.92612			843559	5.92612	0.522578	6.3862	0.304498	16	19.3
QC	18_nE_M12_QC_4	UVA	148	311	NADPH	Energy metabolism	744.084	-2.72385	17.4383	86558.3	678215	5.83137			678215	5.83137	0.522578	6.31262	0.304498	21	22.3
QC	23_nE_M12_QC_5	UVA	148	311	NADPH	Energy metabolism	744.084	-2.61633	17.4743	73388.4	658237	5.81838			658237	5.81838	0.522578	6.3104	0.304498	26	25.4
QC	26_nE_M12_QC_6	UVA	148	311	NADPH	Energy metabolism	744.084	-2.77373	17.4408	79764.3	681719	5.83361			681719	5.83361	0.522578	6.33464	0.304498	29	27.3
UM	11_nE_M12_UM_2	UVA	148	311	NADPH	Energy metabolism	744.084	-0.0841972	17.6032	155.55	317.649	2.50195			317.649	2.50195	0.832478	3.11759	0.714167	11	6.8
UM	11_nE_M12_UM_2_200918092625	UVA	148	311	NADPH	Energy metabolism	744.084										0.832478		0.714167	17	19.9
UM	15_nE_M12_UM_3	UVA	148	311	NADPH	Energy metabolism	744.084	-3.66605	16.7512	87.9669	82.2489	1.91513			82.2489	1.91513	0.832478	2.63467	0.714167	15	9.3
UM	19_nE_M12_UM_4	UVA	148	311	NADPH	Energy metabolism	744.084										0.832478		0.714167	22	23
UM	27_nE_M12_UM_5	UVA	148	311	NADPH	Energy metabolism	744.084										0.832478		0.714167	30	27.9
UM	31_nE_M12_UM_6	UVA	148	311	NADPH	Energy metabolism	744.084										0.832478		0.714167	34	30.4
UM	35_nE_M12_UM_8	UVA	148	311	NADPH	Energy metabolism	744.084										0.832478		0.714167	38	32.8
blank	01_nE_M12_blank_0	UVA	148	311	NADPH	Energy metabolism	744.084													1	0.6
blank	04_nE_M12_blank_1	UVA	148	311	NADPH	Energy metabolism	744.084	-3.502	17.4672	70.5935	65.6514	1.81724			65.6514	1.81724		5.12696		4	2.5
blank	12_nE_M12_blank_2	UVA	148	311	NADPH	Energy metabolism	744.084													12	7.4
blank	12_nE_M12_blank_2_200918100639	UVA	148	311	NADPH	Energy metabolism	744.084													18	20.5
blank	20_nE_M12_blank_3	UVA	148	311	NADPH	Energy metabolism	744.084													23	23.6
blank	28_nE_M12_blank_4	UVA	148	311	NADPH	Energy metabolism	744.084													31	28.5
blank	36_nE_M12_blank_5	UVA	148	311	NADPH	Energy metabolism	744.084													39	33.4
SHAM	08_nE_M12_LV9011_79328_sham	UVA	156	318	Oleoyl-CoA	Energy metabolism	1030.35	-0.280014	23.7438	4489.52	30283.2	4.4812			30283.2	4.4812	0.352199	4.76411	0.218209	8	4.9
SHAM	09_nE_M12_LV9010_79329_sham	UVA	156	318	Oleoyl-CoA	Energy metabolism	1030.35	0.509913	23.8197	1583.12	15561.5	4.19205			15561.5	4.19205	0.352199	4.62012	0.218209	9	5.6
SHAM	17_nE_M12_LV9012_79327_sham	UVA	156	318	Oleoyl-CoA	Energy metabolism	1030.35	0.239792	23.6513	3720.2	19858.3	4.29794			19858.3	4.29794	0.352199	4.76544	0.218209	20	21.7
SHAM	22_nE_M12_LV9004_79325_sham	UVA	156	318	Oleoyl-CoA	Energy metabolism	1030.35	2.86202	23.6507	2160.39	16367.6	4.21398			16367.6	4.21398	0.352199	4.84088	0.218209	25	24.8
SHAM	24_nE_M12_LV9001_79330_sham	UVA	156	318	Oleoyl-CoA	Energy metabolism	1030.35	1.86709	23.6755	1329.29	16620.5	4.22064			16620.5	4.22064	0.352199	4.76026	0.218209	27	26
SHAM	30_nE_M12_LV9003_79326_sham	UVA	156	318	Oleoyl-CoA	Energy metabolism	1030.35	1.59693	23.6843	1192.78	11336.2	4.05447			11336.2	4.05447	0.352199	4.57977	0.218209	33	29.7
SHAM	32_nE_M12_LV9038_2_79324_sham	UVA	156	318	Oleoyl-CoA	Energy metabolism	1030.35	2.29236	23.7043	2872.84	27216.8	4.43484	exclude	organ transplant procedure			0.352199		0.218209	35	31
TCM	05_nE_M12_LV9036_79317_tachypacing	UVA	156	318	Oleoyl-CoA	Energy metabolism	1030.35	-1.53368	23.7943	505.256	4490.04	3.65225			4490.04	3.65225	1.1066	4.03699	0.964293	5	3.1
TCM	06_nE_M12_LV9027_79323_tachypacing	UVA	156	318	Oleoyl-CoA	Energy metabolism	1030.35	0.758584	23.757	389.985	4163.01	3.61941	exclude	organ transplant procedure			1.1066		0.964293	6	3.7
TCM	14_nE_M12_LV9030_79320_tachypacing	UVA	156	318	Oleoyl-CoA	Energy metabolism	1030.35	0.436704	23.7542	7102	53197.5	4.72589			53197.5	4.72589	1.1066	5.09323	0.964293	14	8.6
TCM	16_nE_M12_LV9035_79318_tachypacing_200918104651	UVA	156	318	Oleoyl-CoA	Energy metabolism	1030.35	0.00409048	23.6572	941.164	6075.16	3.78356			6075.16	3.78356	1.1066	4.11695	0.964293	19	21.1
TCM	21_nE_M12_LV9028_79322_tachypacing	UVA	156	318	Oleoyl-CoA	Energy metabolism	1030.35	1.3735	23.6698	1772.52	12695.6	4.10365			12695.6	4.10365	1.1066	4.60597	0.964293	24	24.2
TCM	25_nE_M12_LV9032_79319_tachypacing	UVA	156	318	Oleoyl-CoA	Energy metabolism	1030.35	-0.2578	23.6763	1027.33	5174.22	3.71385			5174.22	3.71385	1.1066	4.20632	0.964293	28	26.7
TCM	29_nE_M12_LV9029_79321_tachypacing	UVA	156	318	Oleoyl-CoA	Energy metabolism	1030.35	-0.751443	23.7262	704.527	4610.64	3.66376	exclude	extraction Problem			1.1066		0.964293	32	29.1
TCM	33_nE_M12_LV9029_2_79321_tachypacing	UVA	156	318	Oleoyl-CoA	Energy metabolism	1030.35	-0.6998	23.7112	2377.86	19883.9	4.2985			19883.9	4.2985	1.1066	4.91998	0.964293	36	31.6
QC	02_nE_M12_QC_1	UVA	156	318	Oleoyl-CoA	Energy metabolism	1030.35	-0.00262466	23.7773	4032.67	40647.1	4.60903			40647.1	4.60903	0.743331	4.83685	0.598639	2	1.2
QC	07_nE_M12_QC_2	UVA	156	318	Oleoyl-CoA	Energy metabolism	1030.35	-0.216947	23.7233	3549.84	28327.5	4.45221			28327.5	4.45221	0.743331	4.79536	0.598639	7	4.3
QC	10_nE_M12_QC_3	UVA	156	318	Oleoyl-CoA	Energy metabolism	1030.35	0.0669072	23.7562	2581.78	22610.6	4.35431			22610.6	4.35431	0.743331	4.76661	0.598639	10	6.2
QC	10_nE_M12_QC_3_200918084609	UVA	156	318	Oleoyl-CoA	Energy metabolism	1030.35	0.57829	23.6248	1968.51	23142.9	4.36442			23142.9	4.36442	0.743331	4.8245	0.598639	16	19.3
QC	18_nE_M12_QC_4	UVA	156	318	Oleoyl-CoA	Energy metabolism	1030.35	-0.266913	23.7363	1353.22	8182.19	3.91287			8182.19	3.91287	0.743331	4.39413	0.598639	21	22.3
QC	23_nE_M12_QC_5	UVA	156	318	Oleoyl-CoA	Energy metabolism	1030.35	0.470817	23.6467	741.949	6261.85	3.7967			6261.85	3.7967	0.743331	4.28872	0.598639	26	25.4
QC	26_nE_M12_QC_6	UVA	156	318	Oleoyl-CoA	Energy metabolism	1030.35	0.0680042	23.7282	336.464	1795.15	3.2541			1795.15	3.2541	0.743331	3.75513	0.598639	29	27.3
UM	11_nE_M12_UM_2	UVA	156	318	Oleoyl-CoA	Energy metabolism	1030.35													11	6.8
UM	11_nE_M12_UM_2_200918092625	UVA	156	318	Oleoyl-CoA	Energy metabolism	1030.35													17	19.9
UM	15_nE_M12_UM_3	UVA	156	318	Oleoyl-CoA	Energy metabolism	1030.35													15	9.3
UM	19_nE_M12_UM_4	UVA	156	318	Oleoyl-CoA	Energy metabolism	1030.35													22	23
UM	27_nE_M12_UM_5	UVA	156	318	Oleoyl-CoA	Energy metabolism	1030.35													30	27.9
UM	31_nE_M12_UM_6	UVA	156	318	Oleoyl-CoA	Energy metabolism	1030.35													34	30.4
UM	35_nE_M12_UM_8	UVA	156	318	Oleoyl-CoA	Energy metabolism	1030.35													38	32.8
blank	01_nE_M12_blank_0	UVA	156	318	Oleoyl-CoA	Energy metabolism	1030.35													1	0.6
blank	04_nE_M12_blank_1	UVA	156	318	Oleoyl-CoA	Energy metabolism	1030.35													4	2.5
blank	12_nE_M12_blank_2	UVA	156	318	Oleoyl-CoA	Energy metabolism	1030.35													12	7.4
blank	12_nE_M12_blank_2_200918100639	UVA	156	318	Oleoyl-CoA	Energy metabolism	1030.35													18	20.5
blank	20_nE_M12_blank_3	UVA	156	318	Oleoyl-CoA	Energy metabolism	1030.35													23	23.6
blank	28_nE_M12_blank_4	UVA	156	318	Oleoyl-CoA	Energy metabolism	1030.35													31	28.5
blank	36_nE_M12_blank_5	UVA	156	318	Oleoyl-CoA	Energy metabolism	1030.35													39	33.4
SHAM	08_nE_M12_LV9011_79328_sham	UVA	158	320	Orotic acid	Nucleotides and metabolites	155.01	-2.62396	10.2037	590.127	2262.31	3.35455			2262.31	3.35455	0.799424	3.63746	0.740225	8	4.9
SHAM	09_nE_M12_LV9010_79329_sham	UVA	158	320	Orotic acid	Nucleotides and metabolites	155.01	-2.45729	10.165	2584.27	8718.32	3.94043			8718.32	3.94043	0.799424	4.3685	0.740225	9	5.6
SHAM	17_nE_M12_LV9012_79327_sham	UVA	158	320	Orotic acid	Nucleotides and metabolites	155.01	-4.09643	10.2004	1235.55							0.799424		0.740225	20	21.7
SHAM	22_nE_M12_LV9004_79325_sham	UVA	158	320	Orotic acid	Nucleotides and metabolites	155.01	-7.0815	10.5507	220.739	1395.41	3.1447			1395.41	3.1447	0.799424	3.7716	0.740225	25	24.8
SHAM	24_nE_M12_LV9001_79330_sham	UVA	158	320	Orotic acid	Nucleotides and metabolites	155.01	-6.41518	10.1734	521.242							0.799424		0.740225	27	26
SHAM	30_nE_M12_LV9003_79326_sham	UVA	158	320	Orotic acid	Nucleotides and metabolites	155.01	-4.99877	10.2426	1485.2	3974.82	3.59932			3974.82	3.59932	0.799424	4.12462	0.740225	33	29.7
SHAM	32_nE_M12_LV9038_2_79324_sham	UVA	158	320	Orotic acid	Nucleotides and metabolites	155.01	-6.85924	10.7931	203.5			exclude	organ transplant procedure			0.799424		0.740225	35	31
TCM	05_nE_M12_LV9036_79317_tachypacing	UVA	158	320	Orotic acid	Nucleotides and metabolites	155.01	-3.52221	10.1755	1634.11	7277.66	3.86199			7277.66	3.86199	0.640319	4.24673	0.578246	5	3.1
TCM	06_nE_M12_LV9027_79323_tachypacing	UVA	158	320	Orotic acid	Nucleotides and metabolites	155.01	-0.569079	10.2271	594.18	2255.28	3.3532	exclude	organ transplant procedure			0.640319		0.578246	6	3.7
TCM	14_nE_M12_LV9030_79320_tachypacing	UVA	158	320	Orotic acid	Nucleotides and metabolites	155.01	-2.97533	10.1847	1870.87	4516.52	3.6548			4516.52	3.6548	0.640319	4.02214	0.578246	14	8.6
TCM	16_nE_M12_LV9035_79318_tachypacing_200918104651	UVA	158	320	Orotic acid	Nucleotides and metabolites	155.01	-5.02906	10.1915	828.076	3262.9	3.5136			3262.9	3.5136	0.640319	3.84699	0.578246	19	21.1
TCM	21_nE_M12_LV9028_79322_tachypacing	UVA	158	320	Orotic acid	Nucleotides and metabolites	155.01	-5.95206	10.1959	535.347	3264.93	3.51387			3264.93	3.51387	0.640319	4.01619	0.578246	24	24.2
TCM	25_nE_M12_LV9032_79319_tachypacing	UVA	158	320	Orotic acid	Nucleotides and metabolites	155.01	-5.06205	10.1707	560.282							0.640319		0.578246	28	26.7
TCM	29_nE_M12_LV9029_79321_tachypacing	UVA	158	320	Orotic acid	Nucleotides and metabolites	155.01	-5.52204	10.2082	594.059	4580.34	3.6609	exclude	extraction Problem			0.640319		0.578246	32	29.1
TCM	33_nE_M12_LV9029_2_79321_tachypacing	UVA	158	320	Orotic acid	Nucleotides and metabolites	155.01	-7.17916	10.2265	345.833	592.438	2.77264			592.438	2.77264	0.640319	3.39412	0.578246	36	31.6
QC	02_nE_M12_QC_1	UVA	158	320	Orotic acid	Nucleotides and metabolites	155.01	-2.48861	10.1677	2433.55	8860.12	3.94744			8860.12	3.94744	0.586484	4.17526	0.423126	2	1.2
QC	07_nE_M12_QC_2	UVA	158	320	Orotic acid	Nucleotides and metabolites	155.01	-2.59152	10.1958	1957.15	6843.38	3.83527			6843.38	3.83527	0.586484	4.17842	0.423126	7	4.3
QC	10_nE_M12_QC_3	UVA	158	320	Orotic acid	Nucleotides and metabolites	155.01	-2.76155	10.1504	1836	4964.08	3.69584			4964.08	3.69584	0.586484	4.10814	0.423126	10	6.2
QC	10_nE_M12_QC_3_200918084609	UVA	158	320	Orotic acid	Nucleotides and metabolites	155.01	-5.37283	10.2763	567.976	4793.11	3.68062			4793.11	3.68062	0.586484	4.1407	0.423126	16	19.3
QC	18_nE_M12_QC_4	UVA	158	320	Orotic acid	Nucleotides and metabolites	155.01	-4.28861	10.1628	839.276	3407.82	3.53248			3407.82	3.53248	0.586484	4.01373	0.423126	21	22.3
QC	23_nE_M12_QC_5	UVA	158	320	Orotic acid	Nucleotides and metabolites	155.01	-4.93971	10.1936	570.365	560.897	2.74888			560.897	2.74888	0.586484	3.2409	0.423126	26	25.4
QC	26_nE_M12_QC_6	UVA	158	320	Orotic acid	Nucleotides and metabolites	155.01	-5.58393	10.1503	543.553	2892.4	3.46126			2892.4	3.46126	0.586484	3.96229	0.423126	29	27.3
UM	11_nE_M12_UM_2	UVA	158	320	Orotic acid	Nucleotides and metabolites	155.01	2.95913	10.1927	15218.3	44784.3	4.65113			44784.3	4.65113	0.422267	5.26677	0.310633	11	6.8
UM	11_nE_M12_UM_2_200918092625	UVA	158	320	Orotic acid	Nucleotides and metabolites	155.01	-4.53343	10.2074	9262.96	29132.9	4.46438			29132.9	4.46438	0.422267	5.08663	0.310633	17	19.9
UM	15_nE_M12_UM_3	UVA	158	320	Orotic acid	Nucleotides and metabolites	155.01	1.96405	10.1761	15655.1	40372	4.60608			40372	4.60608	0.422267	5.32562	0.310633	15	9.3
UM	19_nE_M12_UM_4	UVA	158	320	Orotic acid	Nucleotides and metabolites	155.01	-2.34711	10.1635	6449.65	18150.1	4.25888			18150.1	4.25888	0.422267	4.97365	0.310633	22	23
UM	27_nE_M12_UM_5	UVA	158	320	Orotic acid	Nucleotides and metabolites	155.01	-3.10773	10.1943	7694.05	20762.1	4.31727			20762.1	4.31727	0.422267	5.05667	0.310633	30	27.9
UM	31_nE_M12_UM_6	UVA	158	320	Orotic acid	Nucleotides and metabolites	155.01	-5.53525	10.2219	9422.01	20480	4.31133			20480	4.31133	0.422267	5.09449	0.310633	34	30.4
UM	35_nE_M12_UM_8	UVA	158	320	Orotic acid	Nucleotides and metabolites	155.01	-5.13573	10.2647	5738.57	15828.7	4.19944			15828.7	4.19944	0.422267	5.0645	0.310633	38	32.8
blank	01_nE_M12_blank_0	UVA	158	320	Orotic acid	Nucleotides and metabolites	155.01													1	0.6
blank	04_nE_M12_blank_1	UVA	158	320	Orotic acid	Nucleotides and metabolites	155.01													4	2.5
blank	12_nE_M12_blank_2	UVA	158	320	Orotic acid	Nucleotides and metabolites	155.01													12	7.4
blank	12_nE_M12_blank_2_200918100639	UVA	158	320	Orotic acid	Nucleotides and metabolites	155.01	-7.14202	10.7397	262.56										18	20.5
blank	20_nE_M12_blank_3	UVA	158	320	Orotic acid	Nucleotides and metabolites	155.01	-7.91782	10.7548	297.527										23	23.6
blank	28_nE_M12_blank_4	UVA	158	320	Orotic acid	Nucleotides and metabolites	155.01	-8.05736	10.6613	303.15	2091.65	3.32049			2091.65	3.32049		6.17273		31	28.5
blank	36_nE_M12_blank_5	UVA	158	320	Orotic acid	Nucleotides and metabolites	155.01	-8.39996	10.6926	325.542										39	33.4
SHAM	08_nE_M12_LV9011_79328_sham	UVA	159	321	Orotidine	Nucleotides and metabolites	287.052	6.50066	4.53055	24308.8	110110	5.04183			110110	5.04183	0.395932	5.32473	0.471164	8	4.9
SHAM	09_nE_M12_LV9010_79329_sham	UVA	159	321	Orotidine	Nucleotides and metabolites	287.052	7.67781	4.57568	20024.3	129863	5.11349			129863	5.11349	0.395932	5.54155	0.471164	9	5.6
SHAM	17_nE_M12_LV9012_79327_sham	UVA	159	321	Orotidine	Nucleotides and metabolites	287.052	5.14613	4.52232	42407.5	310141	5.49156			310141	5.49156	0.395932	5.95906	0.471164	20	21.7
SHAM	22_nE_M12_LV9004_79325_sham	UVA	159	321	Orotidine	Nucleotides and metabolites	287.052	5.61229	4.52153	28133.1	182448	5.26114			182448	5.26114	0.395932	5.88804	0.471164	25	24.8
SHAM	24_nE_M12_LV9001_79330_sham	UVA	159	321	Orotidine	Nucleotides and metabolites	287.052	5.69973	4.55858	54325.9	253903	5.40467			253903	5.40467	0.395932	5.94428	0.471164	27	26
SHAM	30_nE_M12_LV9003_79326_sham	UVA	159	321	Orotidine	Nucleotides and metabolites	287.052	5.63942	4.53593	54680.1	290058	5.46249			290058	5.46249	0.395932	5.98779	0.471164	33	29.7
SHAM	32_nE_M12_LV9038_2_79324_sham	UVA	159	321	Orotidine	Nucleotides and metabolites	287.052	5.49484	4.56272	23282.7	92642	4.96681	exclude	organ transplant procedure			0.395932		0.471164	35	31
TCM	05_nE_M12_LV9036_79317_tachypacing	UVA	159	321	Orotidine	Nucleotides and metabolites	287.052	3.92139	4.60967	15619.7	74057.7	4.86957			74057.7	4.86957	0.397075	5.25431	0.426865	5	3.1
TCM	06_nE_M12_LV9027_79323_tachypacing	UVA	159	321	Orotidine	Nucleotides and metabolites	287.052	7.14878	4.50432	29979.4	140805	5.14862	exclude	organ transplant procedure			0.397075		0.426865	6	3.7
TCM	14_nE_M12_LV9030_79320_tachypacing	UVA	159	321	Orotidine	Nucleotides and metabolites	287.052	6.2603	4.56235	28389.2	117791	5.07111			117791	5.07111	0.397075	5.43845	0.426865	14	8.6
TCM	16_nE_M12_LV9035_79318_tachypacing_200918104651	UVA	159	321	Orotidine	Nucleotides and metabolites	287.052	5.42828	4.58555	45971.9	231755	5.36503			231755	5.36503	0.397075	5.69842	0.426865	19	21.1
TCM	21_nE_M12_LV9028_79322_tachypacing	UVA	159	321	Orotidine	Nucleotides and metabolites	287.052	5.32026	4.55285	23774	139951	5.14598			139951	5.14598	0.397075	5.64829	0.426865	24	24.2
TCM	25_nE_M12_LV9032_79319_tachypacing	UVA	159	321	Orotidine	Nucleotides and metabolites	287.052	5.64013	4.52558	17821.5	103182	5.01361			103182	5.01361	0.397075	5.50608	0.426865	28	26.7
TCM	29_nE_M12_LV9029_79321_tachypacing	UVA	159	321	Orotidine	Nucleotides and metabolites	287.052	5.49484	4.60142	18236.2	82828.7	4.91818	exclude	extraction Problem			0.397075		0.426865	32	29.1
TCM	33_nE_M12_LV9029_2_79321_tachypacing	UVA	159	321	Orotidine	Nucleotides and metabolites	287.052	5.79587	4.55443	44280	153634	5.18649			153634	5.18649	0.397075	5.80797	0.426865	36	31.6
QC	02_nE_M12_QC_1	UVA	159	321	Orotidine	Nucleotides and metabolites	287.052	6.14955	4.53703	18907.2	106215	5.02619			106215	5.02619	0.63035	5.25401	0.70783	2	1.2
QC	07_nE_M12_QC_2	UVA	159	321	Orotidine	Nucleotides and metabolites	287.052	6.76635	4.56322	22059	100042	5.00018			100042	5.00018	0.63035	5.34333	0.70783	7	4.3
QC	10_nE_M12_QC_3	UVA	159	321	Orotidine	Nucleotides and metabolites	287.052	6.60901	4.60755	13560.3	88077.2	4.94486			88077.2	4.94486	0.63035	5.35716	0.70783	10	6.2
QC	10_nE_M12_QC_3_200918084609	UVA	159	321	Orotidine	Nucleotides and metabolites	287.052	5.38701	4.64958	60472	476562	5.67812			476562	5.67812	0.63035	6.1382	0.70783	16	19.3
QC	18_nE_M12_QC_4	UVA	159	321	Orotidine	Nucleotides and metabolites	287.052	5.53459	4.57167	38740.6	233075	5.3675			233075	5.3675	0.63035	5.84875	0.70783	21	22.3
QC	23_nE_M12_QC_5	UVA	159	321	Orotidine	Nucleotides and metabolites	287.052	5.8146	4.54858	44041.4	267392	5.42715			267392	5.42715	0.63035	5.91917	0.70783	26	25.4
QC	26_nE_M12_QC_6	UVA	159	321	Orotidine	Nucleotides and metabolites	287.052	5.48711	4.5591	47666.2	267871	5.42793			267871	5.42793	0.63035	5.92896	0.70783	29	27.3
UM	11_nE_M12_UM_2	UVA	159	321	Orotidine	Nucleotides and metabolites	287.052	7.32343	4.52032	31452.4	277064	5.44258			277064	5.44258	0.788683	6.05822	0.638241	11	6.8
UM	11_nE_M12_UM_2_200918092625	UVA	159	321	Orotidine	Nucleotides and metabolites	287.052	5.59309	4.61942	14735.7	105748	5.02427			105748	5.02427	0.788683	5.64652	0.638241	17	19.9
UM	15_nE_M12_UM_3	UVA	159	321	Orotidine	Nucleotides and metabolites	287.052	8.07022	4.51958	33595.7	169217	5.22844			169217	5.22844	0.788683	5.94798	0.638241	15	9.3
UM	19_nE_M12_UM_4	UVA	159	321	Orotidine	Nucleotides and metabolites	287.052	5.48812	4.5393	6695.84	49713.4	4.69647			49713.4	4.69647	0.788683	5.41125	0.638241	22	23
UM	27_nE_M12_UM_5	UVA	159	321	Orotidine	Nucleotides and metabolites	287.052	5.41991	4.54102	10826.5	65169.6	4.81404			65169.6	4.81404	0.788683	5.55344	0.638241	30	27.9
UM	31_nE_M12_UM_6	UVA	159	321	Orotidine	Nucleotides and metabolites	287.052	5.57206	4.51255	10541	50684.1	4.70487			50684.1	4.70487	0.788683	5.48803	0.638241	34	30.4
UM	35_nE_M12_UM_8	UVA	159	321	Orotidine	Nucleotides and metabolites	287.052	5.66494	4.55043	6678.68	47147.1	4.67345			47147.1	4.67345	0.788683	5.53851	0.638241	38	32.8
blank	01_nE_M12_blank_0	UVA	159	321	Orotidine	Nucleotides and metabolites	287.052	12.3202	4.74407	82.0462	76.6717	1.88464			76.6717	1.88464	0.180157	5.4257	0.239685	1	0.6
blank	04_nE_M12_blank_1	UVA	159	321	Orotidine	Nucleotides and metabolites	287.052	9.98128	4.8064	106.931	99.9265	1.99968			99.9265	1.99968	0.180157	5.3094	0.239685	4	2.5
blank	12_nE_M12_blank_2	UVA	159	321	Orotidine	Nucleotides and metabolites	287.052	-0.650096	4.74378	118.055	110.323	2.04267			110.323	2.04267	0.180157	5.52128	0.239685	12	7.4
blank	12_nE_M12_blank_2_200918100639	UVA	159	321	Orotidine	Nucleotides and metabolites	287.052										0.180157		0.239685	18	20.5
blank	20_nE_M12_blank_3	UVA	159	321	Orotidine	Nucleotides and metabolites	287.052										0.180157		0.239685	23	23.6
blank	28_nE_M12_blank_4	UVA	159	321	Orotidine	Nucleotides and metabolites	287.052										0.180157		0.239685	31	28.5
blank	36_nE_M12_blank_5	UVA	159	321	Orotidine	Nucleotides and metabolites	287.052										0.180157		0.239685	39	33.4
SHAM	08_nE_M12_LV9011_79328_sham	MVA_UVA	162	326	Oxoglutaric acid (a-Ketoglutarate, KG)	Energy metabolism	145.014	6.01221	15.3934	4691.33	51795.5	4.71429			51795.5	4.71429	0.983744	4.9972	0.922196	8	4.9
SHAM	09_nE_M12_LV9010_79329_sham	MVA_UVA	162	326	Oxoglutaric acid (a-Ketoglutarate, KG)	Energy metabolism	145.014	6.1153	15.3784	10249.1	89481.2	4.95173			89481.2	4.95173	0.983744	5.3798	0.922196	9	5.6
SHAM	17_nE_M12_LV9012_79327_sham	MVA_UVA	162	326	Oxoglutaric acid (a-Ketoglutarate, KG)	Energy metabolism	145.014	3.61906	15.306	108748	509886	5.70747			509886	5.70747	0.983744	6.17497	0.922196	20	21.7
SHAM	22_nE_M12_LV9004_79325_sham	MVA_UVA	162	326	Oxoglutaric acid (a-Ketoglutarate, KG)	Energy metabolism	145.014	3.40795	14.3492	37605.6	109691	5.04017			109691	5.04017	0.983744	5.66707	0.922196	25	24.8
SHAM	24_nE_M12_LV9001_79330_sham	MVA_UVA	162	326	Oxoglutaric acid (a-Ketoglutarate, KG)	Energy metabolism	145.014	3.71009	14.3474	54817.2	122672	5.08875			122672	5.08875	0.983744	5.62836	0.922196	27	26
SHAM	30_nE_M12_LV9003_79326_sham	MVA_UVA	162	326	Oxoglutaric acid (a-Ketoglutarate, KG)	Energy metabolism	145.014	3.36213	14.3728	48031.9	145853	5.16392			145853	5.16392	0.983744	5.68922	0.922196	33	29.7
SHAM	32_nE_M12_LV9038_2_79324_sham	MVA_UVA	162	326	Oxoglutaric acid (a-Ketoglutarate, KG)	Energy metabolism	145.014	3.51148	14.3646	54494.7	124630	5.09562	exclude	organ transplant procedure			0.983744		0.922196	35	31
TCM	05_nE_M12_LV9036_79317_tachypacing	MVA_UVA	162	326	Oxoglutaric acid (a-Ketoglutarate, KG)	Energy metabolism	145.014	6.13231	15.3896	4482.62	55801	4.74664			55801	4.74664	0.399984	5.13138	0.401726	5	3.1
TCM	06_nE_M12_LV9027_79323_tachypacing	MVA_UVA	162	326	Oxoglutaric acid (a-Ketoglutarate, KG)	Energy metabolism	145.014	6.15251	15.4007	6506.09	67342.9	4.82829	exclude	organ transplant procedure			0.399984		0.401726	6	3.7
TCM	14_nE_M12_LV9030_79320_tachypacing	MVA_UVA	162	326	Oxoglutaric acid (a-Ketoglutarate, KG)	Energy metabolism	145.014	6.00753	15.3534	4999.21	65463.4	4.816			65463.4	4.816	0.399984	5.18334	0.401726	14	8.6
TCM	16_nE_M12_LV9035_79318_tachypacing_200918104651	MVA_UVA	162	326	Oxoglutaric acid (a-Ketoglutarate, KG)	Energy metabolism	145.014	3.59794	14.3256	76601.3	140543	5.14781			140543	5.14781	0.399984	5.4812	0.401726	19	21.1
TCM	21_nE_M12_LV9028_79322_tachypacing	MVA_UVA	162	326	Oxoglutaric acid (a-Ketoglutarate, KG)	Energy metabolism	145.014	3.88764	14.33	53536	131630	5.11935			131630	5.11935	0.399984	5.62167	0.401726	24	24.2
TCM	25_nE_M12_LV9032_79319_tachypacing	MVA_UVA	162	326	Oxoglutaric acid (a-Ketoglutarate, KG)	Energy metabolism	145.014	3.57982	14.3405	42740.7	93080	4.96886			93080	4.96886	0.399984	5.46133	0.401726	28	26.7
TCM	29_nE_M12_LV9029_79321_tachypacing	MVA_UVA	162	326	Oxoglutaric acid (a-Ketoglutarate, KG)	Energy metabolism	145.014	3.69124	15.434	4193.56	19425.6	4.28837	exclude	extraction Problem			0.399984		0.401726	32	29.1
TCM	33_nE_M12_LV9029_2_79321_tachypacing	MVA_UVA	162	326	Oxoglutaric acid (a-Ketoglutarate, KG)	Energy metabolism	145.014	3.412	14.3818	28890.6	63899.9	4.8055			63899.9	4.8055	0.399984	5.42698	0.401726	36	31.6
QC	02_nE_M12_QC_1	MVA_UVA	162	326	Oxoglutaric acid (a-Ketoglutarate, KG)	Energy metabolism	145.014	6.28339	15.4159	21449	190588	5.2801			190588	5.2801	0.252992	5.50792	0.143891	2	1.2
QC	07_nE_M12_QC_2	MVA_UVA	162	326	Oxoglutaric acid (a-Ketoglutarate, KG)	Energy metabolism	145.014	6.11218	15.3427	10720.9	136661	5.13565			136661	5.13565	0.252992	5.4788	0.143891	7	4.3
QC	10_nE_M12_QC_3	MVA_UVA	162	326	Oxoglutaric acid (a-Ketoglutarate, KG)	Energy metabolism	145.014	6.0757	15.3672	9833.64	122511	5.08818			122511	5.08818	0.252992	5.50047	0.143891	10	6.2
QC	10_nE_M12_QC_3_200918084609	MVA_UVA	162	326	Oxoglutaric acid (a-Ketoglutarate, KG)	Energy metabolism	145.014	3.49174	14.2516	59754.4	152411	5.18302			152411	5.18302	0.252992	5.6431	0.143891	16	19.3
QC	18_nE_M12_QC_4	MVA_UVA	162	326	Oxoglutaric acid (a-Ketoglutarate, KG)	Energy metabolism	145.014	3.81017	14.3536	42005.3	105943	5.02507			105943	5.02507	0.252992	5.50633	0.143891	21	22.3
QC	23_nE_M12_QC_5	MVA_UVA	162	326	Oxoglutaric acid (a-Ketoglutarate, KG)	Energy metabolism	145.014	3.60724	14.3634	45608.5	97417.2	4.98864			97417.2	4.98864	0.252992	5.48066	0.143891	26	25.4
QC	26_nE_M12_QC_6	MVA_UVA	162	326	Oxoglutaric acid (a-Ketoglutarate, KG)	Energy metabolism	145.014	3.84638	14.3389	35380.9	105646	5.02385			105646	5.02385	0.252992	5.52489	0.143891	29	27.3
UM	11_nE_M12_UM_2	MVA_UVA	162	326	Oxoglutaric acid (a-Ketoglutarate, KG)	Energy metabolism	145.014	6.35465	16.0464	49649.4	247003	5.3927			247003	5.3927	0.828848	6.00834	0.722102	11	6.8
UM	11_nE_M12_UM_2_200918092625	MVA_UVA	162	326	Oxoglutaric acid (a-Ketoglutarate, KG)	Energy metabolism	145.014	3.31793	15.7545	11131	72813.2	4.86221			72813.2	4.86221	0.828848	5.48445	0.722102	17	19.9
UM	15_nE_M12_UM_3	MVA_UVA	162	326	Oxoglutaric acid (a-Ketoglutarate, KG)	Energy metabolism	145.014	6.37043	16.0504	30099.7	204588	5.31088			204588	5.31088	0.828848	6.03042	0.722102	15	9.3
UM	19_nE_M12_UM_4	MVA_UVA	162	326	Oxoglutaric acid (a-Ketoglutarate, KG)	Energy metabolism	145.014	3.50055	15.9111	9518.43	58369.8	4.76619			58369.8	4.76619	0.828848	5.48096	0.722102	22	23
UM	27_nE_M12_UM_5	MVA_UVA	162	326	Oxoglutaric acid (a-Ketoglutarate, KG)	Energy metabolism	145.014	3.51975	15.9727	8563.78	50272.7	4.70133			50272.7	4.70133	0.828848	5.44073	0.722102	30	27.9
UM	31_nE_M12_UM_6	MVA_UVA	162	326	Oxoglutaric acid (a-Ketoglutarate, KG)	Energy metabolism	145.014	3.27948	15.9913	6364.2	45764.8	4.66053			45764.8	4.66053	0.828848	5.44369	0.722102	34	30.4
UM	35_nE_M12_UM_8	MVA_UVA	162	326	Oxoglutaric acid (a-Ketoglutarate, KG)	Energy metabolism	145.014	3.47252	16.034	5726.8	42124.7	4.62454			42124.7	4.62454	0.828848	5.4896	0.722102	38	32.8
blank	01_nE_M12_blank_0	MVA_UVA	162	326	Oxoglutaric acid (a-Ketoglutarate, KG)	Energy metabolism	145.014	6.14374	14.4925	736.732										1	0.6
blank	04_nE_M12_blank_1	MVA_UVA	162	326	Oxoglutaric acid (a-Ketoglutarate, KG)	Energy metabolism	145.014	5.89025	14.4928	580.047										4	2.5
blank	12_nE_M12_blank_2	MVA_UVA	162	326	Oxoglutaric acid (a-Ketoglutarate, KG)	Energy metabolism	145.014	5.74309	14.4918	596.071										12	7.4
blank	12_nE_M12_blank_2_200918100639	MVA_UVA	162	326	Oxoglutaric acid (a-Ketoglutarate, KG)	Energy metabolism	145.014	3.31708	14.6639	489.949										18	20.5
blank	20_nE_M12_blank_3	MVA_UVA	162	326	Oxoglutaric acid (a-Ketoglutarate, KG)	Energy metabolism	145.014	2.81066	14.679	397.057										23	23.6
blank	28_nE_M12_blank_4	MVA_UVA	162	326	Oxoglutaric acid (a-Ketoglutarate, KG)	Energy metabolism	145.014	3.7394	14.6944	327.806										31	28.5
blank	36_nE_M12_blank_5	MVA_UVA	162	326	Oxoglutaric acid (a-Ketoglutarate, KG)	Energy metabolism	145.014	3.37926	14.7102	430.699										39	33.4
SHAM	08_nE_M12_LV9011_79328_sham	UVA	164	329	Palmitoleoyl-CoA	Energy metabolism	1002.32	2.20611	23.0243	2261.92	20596	4.31378			20596	4.31378	0.442996	4.59669	0.355484	8	4.9
SHAM	09_nE_M12_LV9010_79329_sham	UVA	164	329	Palmitoleoyl-CoA	Energy metabolism	1002.32	0.951189	23.0055	642.084	6753.3	3.82952			6753.3	3.82952	0.442996	4.25758	0.355484	9	5.6
SHAM	17_nE_M12_LV9012_79327_sham	UVA	164	329	Palmitoleoyl-CoA	Energy metabolism	1002.32	0.0200219	23.0142	1888.05	20477.7	4.31128			20477.7	4.31128	0.442996	4.77878	0.355484	20	21.7
SHAM	22_nE_M12_LV9004_79325_sham	UVA	164	329	Palmitoleoyl-CoA	Energy metabolism	1002.32	0.219311	23.013	1223.72	10822.7	4.03434			10822.7	4.03434	0.442996	4.66123	0.355484	25	24.8
SHAM	24_nE_M12_LV9001_79330_sham	UVA	164	329	Palmitoleoyl-CoA	Energy metabolism	1002.32	0.574155	23.0058	1203.59	9668.28	3.98535			9668.28	3.98535	0.442996	4.52497	0.355484	27	26
SHAM	30_nE_M12_LV9003_79326_sham	UVA	164	329	Palmitoleoyl-CoA	Energy metabolism	1002.32	-0.136562	23.0302	883.14	11081.5	4.0446			11081.5	4.0446	0.442996	4.5699	0.355484	33	29.7
SHAM	32_nE_M12_LV9038_2_79324_sham	UVA	164	329	Palmitoleoyl-CoA	Energy metabolism	1002.32	-0.610136	23.0347	1219.47	15452.9	4.18901	exclude	organ transplant procedure			0.442996		0.355484	35	31
TCM	05_nE_M12_LV9036_79317_tachypacing	UVA	164	329	Palmitoleoyl-CoA	Energy metabolism	1002.32	4.98286	23.0817	651.85	1032.06	3.01371			1032.06	3.01371	1.31965	3.39845	1.2967	5	3.1
TCM	06_nE_M12_LV9027_79323_tachypacing	UVA	164	329	Palmitoleoyl-CoA	Energy metabolism	1002.32	1.3064	23.0873	171.5	1067.57	3.0284	exclude	organ transplant procedure			1.31965		1.2967	6	3.7
TCM	14_nE_M12_LV9030_79320_tachypacing	UVA	164	329	Palmitoleoyl-CoA	Energy metabolism	1002.32	2.49193	23.0292	2105.67	27301.9	4.43619			27301.9	4.43619	1.31965	4.80353	1.2967	14	8.6
TCM	16_nE_M12_LV9035_79318_tachypacing_200918104651	UVA	164	329	Palmitoleoyl-CoA	Energy metabolism	1002.32	-0.671557	23.0343	376.572	1667.79	3.22214			1667.79	3.22214	1.31965	3.55553	1.2967	19	21.1
TCM	21_nE_M12_LV9028_79322_tachypacing	UVA	164	329	Palmitoleoyl-CoA	Energy metabolism	1002.32	0.426903	23.2182	424.477	3037.12	3.48246			3037.12	3.48246	1.31965	3.98478	1.2967	24	24.2
TCM	25_nE_M12_LV9032_79319_tachypacing	UVA	164	329	Palmitoleoyl-CoA	Energy metabolism	1002.32	3.46052	23.069	251.303	525.55	2.72061			525.55	2.72061	1.31965	3.21309	1.2967	28	26.7
TCM	29_nE_M12_LV9029_79321_tachypacing	UVA	164	329	Palmitoleoyl-CoA	Energy metabolism	1002.32	0.707251	23.1502	347.001	2796.64	3.44664	exclude	extraction Problem			1.31965		1.2967	32	29.1
TCM	33_nE_M12_LV9029_2_79321_tachypacing	UVA	164	329	Palmitoleoyl-CoA	Energy metabolism	1002.32	-0.816856	23.026	1029.65	17454.5	4.24191			17454.5	4.24191	1.31965	4.86339	1.2967	36	31.6
QC	02_nE_M12_QC_1	UVA	164	329	Palmitoleoyl-CoA	Energy metabolism	1002.32	2.50283	23.0457	1264.18	17544.1	4.24413			17544.1	4.24413	0.84223	4.47195	0.726034	2	1.2
QC	07_nE_M12_QC_2	UVA	164	329	Palmitoleoyl-CoA	Energy metabolism	1002.32	1.47832	23.0102	1109.96	13715.6	4.13721			13715.6	4.13721	0.84223	4.48036	0.726034	7	4.3
QC	10_nE_M12_QC_3	UVA	164	329	Palmitoleoyl-CoA	Energy metabolism	1002.32	1.85838	23.0112	955.656	11569.1	4.0633			11569.1	4.0633	0.84223	4.4756	0.726034	10	6.2
QC	10_nE_M12_QC_3_200918084609	UVA	164	329	Palmitoleoyl-CoA	Energy metabolism	1002.32	0.85003	23.2072	733.254	8464.39	3.9276			8464.39	3.9276	0.84223	4.38768	0.726034	16	19.3
QC	18_nE_M12_QC_4	UVA	164	329	Palmitoleoyl-CoA	Energy metabolism	1002.32	0.544385	23.2537	492.282	2617.31	3.41785			2617.31	3.41785	0.84223	3.89911	0.726034	21	22.3
QC	23_nE_M12_QC_5	UVA	164	329	Palmitoleoyl-CoA	Energy metabolism	1002.32	0.842088	23.0085	425.637	1501.06	3.1764			1501.06	3.1764	0.84223	3.66842	0.726034	26	25.4
QC	26_nE_M12_QC_6	UVA	164	329	Palmitoleoyl-CoA	Energy metabolism	1002.32	-3.84673	23.1832	219.977	204.577	2.31086			204.577	2.31086	0.84223	2.81189	0.726034	29	27.3
UM	11_nE_M12_UM_2	UVA	164	329	Palmitoleoyl-CoA	Energy metabolism	1002.32													11	6.8
UM	11_nE_M12_UM_2_200918092625	UVA	164	329	Palmitoleoyl-CoA	Energy metabolism	1002.32													17	19.9
UM	15_nE_M12_UM_3	UVA	164	329	Palmitoleoyl-CoA	Energy metabolism	1002.32													15	9.3
UM	19_nE_M12_UM_4	UVA	164	329	Palmitoleoyl-CoA	Energy metabolism	1002.32													22	23
UM	27_nE_M12_UM_5	UVA	164	329	Palmitoleoyl-CoA	Energy metabolism	1002.32													30	27.9
UM	31_nE_M12_UM_6	UVA	164	329	Palmitoleoyl-CoA	Energy metabolism	1002.32													34	30.4
UM	35_nE_M12_UM_8	UVA	164	329	Palmitoleoyl-CoA	Energy metabolism	1002.32													38	32.8
blank	01_nE_M12_blank_0	UVA	164	329	Palmitoleoyl-CoA	Energy metabolism	1002.32													1	0.6
blank	04_nE_M12_blank_1	UVA	164	329	Palmitoleoyl-CoA	Energy metabolism	1002.32													4	2.5
blank	12_nE_M12_blank_2	UVA	164	329	Palmitoleoyl-CoA	Energy metabolism	1002.32													12	7.4
blank	12_nE_M12_blank_2_200918100639	UVA	164	329	Palmitoleoyl-CoA	Energy metabolism	1002.32													18	20.5
blank	20_nE_M12_blank_3	UVA	164	329	Palmitoleoyl-CoA	Energy metabolism	1002.32													23	23.6
blank	28_nE_M12_blank_4	UVA	164	329	Palmitoleoyl-CoA	Energy metabolism	1002.32													31	28.5
blank	36_nE_M12_blank_5	UVA	164	329	Palmitoleoyl-CoA	Energy metabolism	1002.32													39	33.4
SHAM	08_nE_M12_LV9011_79328_sham	UVA	168	331	Palmityl-CoA	Energy metabolism	1004.34	0.130747	23.5227	2603.91	18925.1	4.27704			18925.1	4.27704	0.33849	4.55994	0.451425	8	4.9
SHAM	09_nE_M12_LV9010_79329_sham	UVA	168	331	Palmityl-CoA	Energy metabolism	1004.34	0.44232	23.5912	1061.1	13085.6	4.1168			13085.6	4.1168	0.33849	4.54486	0.451425	9	5.6
SHAM	17_nE_M12_LV9012_79327_sham	UVA	168	331	Palmityl-CoA	Energy metabolism	1004.34	0.543707	23.4962	2743.5	17602.2	4.24557			17602.2	4.24557	0.33849	4.71307	0.451425	20	21.7
SHAM	22_nE_M12_LV9004_79325_sham	UVA	168	331	Palmityl-CoA	Energy metabolism	1004.34	0.643474	23.4948	1430.11	14199.3	4.15227			14199.3	4.15227	0.33849	4.77916	0.451425	25	24.8
SHAM	24_nE_M12_LV9001_79330_sham	UVA	168	331	Palmityl-CoA	Energy metabolism	1004.34	-0.586215	23.5042	3265.03	31284.2	4.49532			31284.2	4.49532	0.33849	5.03494	0.451425	27	26
SHAM	30_nE_M12_LV9003_79326_sham	UVA	168	331	Palmityl-CoA	Energy metabolism	1004.34	0.708297	23.4973	2011.17	21921.3	4.34087			21921.3	4.34087	0.33849	4.86617	0.451425	33	29.7
SHAM	32_nE_M12_LV9038_2_79324_sham	UVA	168	331	Palmityl-CoA	Energy metabolism	1004.34	-0.785671	23.4707	1881.17	18172.9	4.25942	exclude	organ transplant procedure			0.33849		0.451425	35	31
TCM	05_nE_M12_LV9036_79317_tachypacing	UVA	168	331	Palmityl-CoA	Energy metabolism	1004.34	-1.28509	23.5787	489.714	3567.08	3.55231			3567.08	3.55231	0.812033	3.93705	0.759561	5	3.1
TCM	06_nE_M12_LV9027_79323_tachypacing	UVA	168	331	Palmityl-CoA	Energy metabolism	1004.34	-1.61766	23.5857	428.729	2995.44	3.47646	exclude	organ transplant procedure			0.812033		0.759561	6	3.7
TCM	14_nE_M12_LV9030_79320_tachypacing	UVA	168	331	Palmityl-CoA	Energy metabolism	1004.34	0.86746	23.5103	6001.57	47920.4	4.68052			47920.4	4.68052	0.812033	5.04786	0.759561	14	8.6
TCM	16_nE_M12_LV9035_79318_tachypacing_200918104651	UVA	168	331	Palmityl-CoA	Energy metabolism	1004.34	0.382156	23.5013	1267.29	11914.9	4.07609			11914.9	4.07609	0.812033	4.40948	0.759561	19	21.1
TCM	21_nE_M12_LV9028_79322_tachypacing	UVA	168	331	Palmityl-CoA	Energy metabolism	1004.34	0.9212	23.5297	2285.72	23267.6	4.36675			23267.6	4.36675	0.812033	4.86907	0.759561	24	24.2
TCM	25_nE_M12_LV9032_79319_tachypacing	UVA	168	331	Palmityl-CoA	Energy metabolism	1004.34	0.427735	23.4893	1149.96	7897.61	3.8975			7897.61	3.8975	0.812033	4.38997	0.759561	28	26.7
TCM	29_nE_M12_LV9029_79321_tachypacing	UVA	168	331	Palmityl-CoA	Energy metabolism	1004.34	-0.115158	23.5862	715.099	5493.92	3.73988	exclude	extraction Problem			0.812033		0.759561	32	29.1
TCM	33_nE_M12_LV9029_2_79321_tachypacing	UVA	168	331	Palmityl-CoA	Energy metabolism	1004.34	-0.238727	23.5243	2443.92	24020	4.38057			24020	4.38057	0.812033	5.00205	0.759561	36	31.6
QC	02_nE_M12_QC_1	UVA	168	331	Palmityl-CoA	Energy metabolism	1004.34	-0.126659	23.5283	3052.17	28335.1	4.45232			28335.1	4.45232	0.592182	4.68015	0.520035	2	1.2
QC	07_nE_M12_QC_2	UVA	168	331	Palmityl-CoA	Energy metabolism	1004.34	-0.23346	23.6143	2453.7	21714.1	4.33674			21714.1	4.33674	0.592182	4.67989	0.520035	7	4.3
QC	10_nE_M12_QC_3	UVA	168	331	Palmityl-CoA	Energy metabolism	1004.34	-0.0710424	23.5093	1553.07	14357	4.15706			14357	4.15706	0.592182	4.56936	0.520035	10	6.2
QC	10_nE_M12_QC_3_200918084609	UVA	168	331	Palmityl-CoA	Energy metabolism	1004.34	-0.578035	23.4563	3348.39	24983.1	4.39765			24983.1	4.39765	0.592182	4.85773	0.520035	16	19.3
QC	18_nE_M12_QC_4	UVA	168	331	Palmityl-CoA	Energy metabolism	1004.34	0.395691	23.456	1305.3	12859.9	4.10924			12859.9	4.10924	0.592182	4.5905	0.520035	21	22.3
QC	23_nE_M12_QC_5	UVA	168	331	Palmityl-CoA	Energy metabolism	1004.34	-0.148836	23.491	660.483	6790.63	3.83191			6790.63	3.83191	0.592182	4.32393	0.520035	26	25.4
QC	26_nE_M12_QC_6	UVA	168	331	Palmityl-CoA	Energy metabolism	1004.34	1.1139	23.5568	536.899	2800.13	3.44718			2800.13	3.44718	0.592182	3.94821	0.520035	29	27.3
UM	11_nE_M12_UM_2	UVA	168	331	Palmityl-CoA	Energy metabolism	1004.34													11	6.8
UM	11_nE_M12_UM_2_200918092625	UVA	168	331	Palmityl-CoA	Energy metabolism	1004.34													17	19.9
UM	15_nE_M12_UM_3	UVA	168	331	Palmityl-CoA	Energy metabolism	1004.34													15	9.3
UM	19_nE_M12_UM_4	UVA	168	331	Palmityl-CoA	Energy metabolism	1004.34													22	23
UM	27_nE_M12_UM_5	UVA	168	331	Palmityl-CoA	Energy metabolism	1004.34													30	27.9
UM	31_nE_M12_UM_6	UVA	168	331	Palmityl-CoA	Energy metabolism	1004.34													34	30.4
UM	35_nE_M12_UM_8	UVA	168	331	Palmityl-CoA	Energy metabolism	1004.34													38	32.8
blank	01_nE_M12_blank_0	UVA	168	331	Palmityl-CoA	Energy metabolism	1004.34													1	0.6
blank	04_nE_M12_blank_1	UVA	168	331	Palmityl-CoA	Energy metabolism	1004.34													4	2.5
blank	12_nE_M12_blank_2	UVA	168	331	Palmityl-CoA	Energy metabolism	1004.34													12	7.4
blank	12_nE_M12_blank_2_200918100639	UVA	168	331	Palmityl-CoA	Energy metabolism	1004.34													18	20.5
blank	20_nE_M12_blank_3	UVA	168	331	Palmityl-CoA	Energy metabolism	1004.34													23	23.6
blank	28_nE_M12_blank_4	UVA	168	331	Palmityl-CoA	Energy metabolism	1004.34													31	28.5
blank	36_nE_M12_blank_5	UVA	168	331	Palmityl-CoA	Energy metabolism	1004.34													39	33.4
SHAM	08_nE_M12_LV9011_79328_sham	UVA	173	357	p-Cresyl sulphate	Others	187.007	2.94973	20.5968	18204.9	52931.6	4.72371			52931.6	4.72371	2.08742	5.00662	2.09978	8	4.9
SHAM	09_nE_M12_LV9010_79329_sham	UVA	173	357	p-Cresyl sulphate	Others	187.007	2.82942	20.5973	14602.7	54171.9	4.73377			54171.9	4.73377	2.08742	5.16184	2.09978	9	5.6
SHAM	17_nE_M12_LV9012_79327_sham	UVA	173	357	p-Cresyl sulphate	Others	187.007	0.033599	20.5847	316406	1.1844e+06	6.0735			1.1844e+06	6.0735	2.08742	6.541	2.09978	20	21.7
SHAM	22_nE_M12_LV9004_79325_sham	UVA	173	357	p-Cresyl sulphate	Others	187.007	-0.948542	20.5993	11432	22727.2	4.35655			22727.2	4.35655	2.08742	4.98344	2.09978	25	24.8
SHAM	24_nE_M12_LV9001_79330_sham	UVA	173	357	p-Cresyl sulphate	Others	187.007	-0.970387	20.5917	6875.52	20626.3	4.31442			20626.3	4.31442	2.08742	4.85404	2.09978	27	26
SHAM	30_nE_M12_LV9003_79326_sham	UVA	173	357	p-Cresyl sulphate	Others	187.007	-0.880357	20.632	9513.67	16611.2	4.2204			16611.2	4.2204	2.08742	4.7457	2.09978	33	29.7
SHAM	32_nE_M12_LV9038_2_79324_sham	UVA	173	357	p-Cresyl sulphate	Others	187.007	-0.958655	20.6407	3116.29	8770	3.943	exclude	organ transplant procedure			2.08742		2.09978	35	31
TCM	05_nE_M12_LV9036_79317_tachypacing	UVA	173	357	p-Cresyl sulphate	Others	187.007	2.61928	20.625	36119	136527	5.13522			136527	5.13522	0.984989	5.51996	0.949591	5	3.1
TCM	06_nE_M12_LV9027_79323_tachypacing	UVA	173	357	p-Cresyl sulphate	Others	187.007	2.77938	20.633	25829	89012.5	4.94945	exclude	organ transplant procedure			0.984989		0.949591	6	3.7
TCM	14_nE_M12_LV9030_79320_tachypacing	UVA	173	357	p-Cresyl sulphate	Others	187.007	2.78258	20.6113	20197.6	56384.6	4.75116			56384.6	4.75116	0.984989	5.1185	0.949591	14	8.6
TCM	16_nE_M12_LV9035_79318_tachypacing_200918104651	UVA	173	357	p-Cresyl sulphate	Others	187.007	-0.462112	20.5648	4929.95	12079.2	4.08204			12079.2	4.08204	0.984989	4.41543	0.949591	19	21.1
TCM	21_nE_M12_LV9028_79322_tachypacing	UVA	173	357	p-Cresyl sulphate	Others	187.007	-0.283232	20.594	26166.6	75818.1	4.87977			75818.1	4.87977	0.984989	5.38209	0.949591	24	24.2
TCM	25_nE_M12_LV9032_79319_tachypacing	UVA	173	357	p-Cresyl sulphate	Others	187.007	-0.336117	20.6127	8888.81	25254.7	4.40234			25254.7	4.40234	0.984989	4.89482	0.949591	28	26.7
TCM	29_nE_M12_LV9029_79321_tachypacing	UVA	173	357	p-Cresyl sulphate	Others	187.007	-1.91142	20.6507	3005.19			exclude	extraction Problem			0.984989		0.949591	32	29.1
TCM	33_nE_M12_LV9029_2_79321_tachypacing	UVA	173	357	p-Cresyl sulphate	Others	187.007	-1.60332	20.6413	3669.21	628.495	2.7983			628.495	2.7983	0.984989	3.41978	0.949591	36	31.6
QC	02_nE_M12_QC_1	UVA	173	357	p-Cresyl sulphate	Others	187.007	2.77573	20.6227	90190.1	344185	5.53679			344185	5.53679	0.495371	5.76461	0.366838	2	1.2
QC	07_nE_M12_QC_2	UVA	173	357	p-Cresyl sulphate	Others	187.007	2.82431	20.5997	61549.1	285311	5.45532			285311	5.45532	0.495371	5.79847	0.366838	7	4.3
QC	10_nE_M12_QC_3	UVA	173	357	p-Cresyl sulphate	Others	187.007	2.74562	20.6123	88257.9	348331	5.54199			348331	5.54199	0.495371	5.95429	0.366838	10	6.2
QC	10_nE_M12_QC_3_200918084609	UVA	173	357	p-Cresyl sulphate	Others	187.007	-0.329542	20.5372	49437.5	178082	5.25062			178082	5.25062	0.495371	5.7107	0.366838	16	19.3
QC	18_nE_M12_QC_4	UVA	173	357	p-Cresyl sulphate	Others	187.007	-0.448894	20.5995	31936.8	122967	5.08979			122967	5.08979	0.495371	5.57105	0.366838	21	22.3
QC	23_nE_M12_QC_5	UVA	173	357	p-Cresyl sulphate	Others	187.007	-0.462995	20.5887	28996.4	113294	5.05421			113294	5.05421	0.495371	5.54623	0.366838	26	25.4
QC	26_nE_M12_QC_6	UVA	173	357	p-Cresyl sulphate	Others	187.007	-0.396163	20.6018	35278.6	119627	5.07783			119627	5.07783	0.495371	5.57886	0.366838	29	27.3
UM	11_nE_M12_UM_2	UVA	173	357	p-Cresyl sulphate	Others	187.007	2.86207	20.6345	7.9448e+06	3.7963e+07	7.57936			3.7963e+07	7.57936	0.348051	8.195	0.265864	11	6.8
UM	11_nE_M12_UM_2_200918092625	UVA	173	357	p-Cresyl sulphate	Others	187.007	0.519407	20.5828	5033131	2.0985e+07	7.32191			2.0985e+07	7.32191	0.348051	7.94415	0.265864	17	19.9
UM	15_nE_M12_UM_3	UVA	173	357	p-Cresyl sulphate	Others	187.007	2.78263	20.5987	7027991	3.1949e+07	7.50446			3.1949e+07	7.50446	0.348051	8.224	0.265864	15	9.3
UM	19_nE_M12_UM_4	UVA	173	357	p-Cresyl sulphate	Others	187.007	0.207744	20.5993	3.28331e+06	1.6909e+07	7.22812			1.6909e+07	7.22812	0.348051	7.94289	0.265864	22	23
UM	27_nE_M12_UM_5	UVA	173	357	p-Cresyl sulphate	Others	187.007	0.519714	20.6198	4.25833e+06	1.78375e+07	7.25133			1.78375e+07	7.25133	0.348051	7.99073	0.265864	30	27.9
UM	31_nE_M12_UM_6	UVA	173	357	p-Cresyl sulphate	Others	187.007	0.434713	20.6363	4092204	2.0394e+07	7.3095			2.0394e+07	7.3095	0.348051	8.09266	0.265864	34	30.4
UM	35_nE_M12_UM_8	UVA	173	357	p-Cresyl sulphate	Others	187.007	0.61975	20.6515	3.81645e+06	1.82004e+07	7.26008			1.82004e+07	7.26008	0.348051	8.12514	0.265864	38	32.8
blank	01_nE_M12_blank_0	UVA	173	357	p-Cresyl sulphate	Others	187.007	2.13314	20.6435	4723.87	21589	4.33423			21589	4.33423	0.909955	7.8753	1.10587	1	0.6
blank	04_nE_M12_blank_1	UVA	173	357	p-Cresyl sulphate	Others	187.007	2.71504	20.6128	11135.3	52903.6	4.72349			52903.6	4.72349	0.909955	8.0332	1.10587	4	2.5
blank	12_nE_M12_blank_2	UVA	173	357	p-Cresyl sulphate	Others	187.007	2.73808	20.5805	7139.95	40123.6	4.6034			40123.6	4.6034	0.909955	8.08201	1.10587	12	7.4
blank	12_nE_M12_blank_2_200918100639	UVA	173	357	p-Cresyl sulphate	Others	187.007	-3.8598	20.5802	2290.83	9191.12	3.96337			9191.12	3.96337	0.909955	6.61222	1.10587	18	20.5
blank	20_nE_M12_blank_3	UVA	173	357	p-Cresyl sulphate	Others	187.007	-2.15408	20.5805	1437.82	7201.92	3.85745			7201.92	3.85745	0.909955	6.92531	1.10587	23	23.6
blank	28_nE_M12_blank_4	UVA	173	357	p-Cresyl sulphate	Others	187.007	-3.86116	20.6412	1555.82	7148.58	3.85422			7148.58	3.85422	0.909955	6.70646	1.10587	31	28.5
blank	36_nE_M12_blank_5	UVA	173	357	p-Cresyl sulphate	Others	187.007	-2.09735	20.6418	1450.78	6385.48	3.80519			6385.48	3.80519	0.909955	6.98872	1.10587	39	33.4
SHAM	08_nE_M12_LV9011_79328_sham	UVA	174	365	Pentose	Carbohydrates and conjugates	149.046	-4.0799	1.55992	70560.5	181243	5.25826			181243	5.25826	0.274213	5.54117	0.0875922	8	4.9
SHAM	09_nE_M12_LV9010_79329_sham	UVA	174	365	Pentose	Carbohydrates and conjugates	149.046	-5.16282	1.55156	42108.1	155130	5.1907			155130	5.1907	0.274213	5.61876	0.0875922	9	5.6
SHAM	17_nE_M12_LV9012_79327_sham	UVA	174	365	Pentose	Carbohydrates and conjugates	149.046	-5.38409	1.55511	61351.1	134354	5.12825			134354	5.12825	0.274213	5.59575	0.0875922	20	21.7
SHAM	22_nE_M12_LV9004_79325_sham	UVA	174	365	Pentose	Carbohydrates and conjugates	149.046	-5.41987	1.54512	33098.6	78104	4.89267			78104	4.89267	0.274213	5.51957	0.0875922	25	24.8
SHAM	24_nE_M12_LV9001_79330_sham	UVA	174	365	Pentose	Carbohydrates and conjugates	149.046	-5.70682	1.55546	41571.5	112425	5.05086			112425	5.05086	0.274213	5.59048	0.0875922	27	26
SHAM	30_nE_M12_LV9003_79326_sham	UVA	174	365	Pentose	Carbohydrates and conjugates	149.046	-5.27259	1.54424	46267.6	120106	5.07956			120106	5.07956	0.274213	5.60487	0.0875922	33	29.7
SHAM	32_nE_M12_LV9038_2_79324_sham	UVA	174	365	Pentose	Carbohydrates and conjugates	149.046	-5.57232	1.54748	22525.3	65915.8	4.81899	exclude	organ transplant procedure			0.274213		0.0875922	35	31
TCM	05_nE_M12_LV9036_79317_tachypacing	UVA	174	365	Pentose	Carbohydrates and conjugates	149.046	-0.0299909	1.55672	39830.8	113787	5.05609			113787	5.05609	0.410839	5.44083	0.342061	5	3.1
TCM	06_nE_M12_LV9027_79323_tachypacing	UVA	174	365	Pentose	Carbohydrates and conjugates	149.046	-0.457294	1.55134	43714.5	203098	5.30771	exclude	organ transplant procedure			0.410839		0.342061	6	3.7
TCM	14_nE_M12_LV9030_79320_tachypacing	UVA	174	365	Pentose	Carbohydrates and conjugates	149.046	0.0553537	1.58275	24521.8	54341.8	4.73513			54341.8	4.73513	0.410839	5.10247	0.342061	14	8.6
TCM	16_nE_M12_LV9035_79318_tachypacing_200918104651	UVA	174	365	Pentose	Carbohydrates and conjugates	149.046	-2.265	1.58398	57725.1	156442	5.19435			156442	5.19435	0.410839	5.52774	0.342061	19	21.1
TCM	21_nE_M12_LV9028_79322_tachypacing	UVA	174	365	Pentose	Carbohydrates and conjugates	149.046	-3.15955	1.5449	49477.1	118038	5.07202			118038	5.07202	0.410839	5.57434	0.342061	24	24.2
TCM	25_nE_M12_LV9032_79319_tachypacing	UVA	174	365	Pentose	Carbohydrates and conjugates	149.046	-1.44986	1.54989	25396.9	108616	5.03589			108616	5.03589	0.410839	5.52837	0.342061	28	26.7
TCM	29_nE_M12_LV9029_79321_tachypacing	UVA	174	365	Pentose	Carbohydrates and conjugates	149.046	-5.805	1.54825	23288	81263.6	4.9099	exclude	extraction Problem			0.410839		0.342061	32	29.1
TCM	33_nE_M12_LV9029_2_79321_tachypacing	UVA	174	365	Pentose	Carbohydrates and conjugates	149.046	-5.52347	1.53382	22635.8	49117.5	4.69124			49117.5	4.69124	0.410839	5.31272	0.342061	36	31.6
QC	02_nE_M12_QC_1	UVA	174	365	Pentose	Carbohydrates and conjugates	149.046	0.922995	2.78387	4407.79	41107.5	4.61392			41107.5	4.61392	0.342986	4.84174	0.378687	2	1.2
QC	07_nE_M12_QC_2	UVA	174	365	Pentose	Carbohydrates and conjugates	149.046	-3.06083	1.55718	58483.2	175499	5.24427			175499	5.24427	0.342986	5.58742	0.378687	7	4.3
QC	10_nE_M12_QC_3	UVA	174	365	Pentose	Carbohydrates and conjugates	149.046	-3.6303	1.55338	34338.4	107642	5.03198			107642	5.03198	0.342986	5.44428	0.378687	10	6.2
QC	10_nE_M12_QC_3_200918084609	UVA	174	365	Pentose	Carbohydrates and conjugates	149.046	-4.17515	1.54955	43151.5	146942	5.16714			146942	5.16714	0.342986	5.62723	0.378687	16	19.3
QC	18_nE_M12_QC_4	UVA	174	365	Pentose	Carbohydrates and conjugates	149.046	-4.16502	1.56129	44285.7	134624	5.12912			134624	5.12912	0.342986	5.61038	0.378687	21	22.3
QC	23_nE_M12_QC_5	UVA	174	365	Pentose	Carbohydrates and conjugates	149.046	-3.70693	1.5629	48419.4	117245	5.06909			117245	5.06909	0.342986	5.56111	0.378687	26	25.4
QC	26_nE_M12_QC_6	UVA	174	365	Pentose	Carbohydrates and conjugates	149.046	-5.31199	1.56539	33589.6	129686	5.11289			129686	5.11289	0.342986	5.61393	0.378687	29	27.3
UM	11_nE_M12_UM_2	UVA	174	365	Pentose	Carbohydrates and conjugates	149.046	-1.9802	1.56518	32407.8	269831	5.43109			269831	5.43109	0.200022	6.04674	0.137334	11	6.8
UM	11_nE_M12_UM_2_200918092625	UVA	174	365	Pentose	Carbohydrates and conjugates	149.046	-2.7134	1.05306	49651	252024	5.40144			252024	5.40144	0.200022	6.02369	0.137334	17	19.9
UM	15_nE_M12_UM_3	UVA	174	365	Pentose	Carbohydrates and conjugates	149.046	-3.13658	1.05078	73710.5	269445	5.43047			269445	5.43047	0.200022	6.15001	0.137334	15	9.3
UM	19_nE_M12_UM_4	UVA	174	365	Pentose	Carbohydrates and conjugates	149.046	-2.79405	1.55997	21103.9	177210	5.24849			177210	5.24849	0.200022	5.96326	0.137334	22	23
UM	27_nE_M12_UM_5	UVA	174	365	Pentose	Carbohydrates and conjugates	149.046	-2.72589	1.05924	27718.9	195639	5.29146			195639	5.29146	0.200022	6.03085	0.137334	30	27.9
UM	31_nE_M12_UM_6	UVA	174	365	Pentose	Carbohydrates and conjugates	149.046	-2.90185	1.06057	46037.9	198691	5.29818			198691	5.29818	0.200022	6.08133	0.137334	34	30.4
UM	35_nE_M12_UM_8	UVA	174	365	Pentose	Carbohydrates and conjugates	149.046	-2.791	1.06028	23607.5	168372	5.22627			168372	5.22627	0.200022	6.09133	0.137334	38	32.8
blank	01_nE_M12_blank_0	UVA	174	365	Pentose	Carbohydrates and conjugates	149.046	-2.59373	0.632938	225.238	417.732	2.6209			417.732	2.6209	0.612271	6.16196	0.722318	1	0.6
blank	04_nE_M12_blank_1	UVA	174	365	Pentose	Carbohydrates and conjugates	149.046	-3.7797	0.648502	277.944	4515.17	3.65467			4515.17	3.65467	0.612271	6.96439	0.722318	4	2.5
blank	12_nE_M12_blank_2	UVA	174	365	Pentose	Carbohydrates and conjugates	149.046	-3.1797	0.60178	624.481	4458.46	3.64918			4458.46	3.64918	0.612271	7.1278	0.722318	12	7.4
blank	12_nE_M12_blank_2_200918100639	UVA	174	365	Pentose	Carbohydrates and conjugates	149.046	-5.16619	0.555098	833.006							0.612271		0.722318	18	20.5
blank	20_nE_M12_blank_3	UVA	174	365	Pentose	Carbohydrates and conjugates	149.046	-5.05682	0.679645	779.477							0.612271		0.722318	23	23.6
blank	28_nE_M12_blank_4	UVA	174	365	Pentose	Carbohydrates and conjugates	149.046	-5.09179	1.16236	858.46							0.612271		0.722318	31	28.5
blank	36_nE_M12_blank_5	UVA	174	365	Pentose	Carbohydrates and conjugates	149.046	-5.08289	1.31822	852.24	3141.19	3.49709			3141.19	3.49709	0.612271	6.68062	0.722318	39	33.4
SHAM	08_nE_M12_LV9011_79328_sham	MVA_UVA	175	367	Phenylacetic acid	Amino acids, peptides and metabolites	135.045	7.85529	5.29458	185312	1.68971e+06	6.22781			1.68971e+06	6.22781	0.670956	6.51072	0.417485	8	4.9
SHAM	09_nE_M12_LV9010_79329_sham	MVA_UVA	175	367	Phenylacetic acid	Amino acids, peptides and metabolites	135.045	6.78323	5.34152	121192	772637	5.88798			772637	5.88798	0.670956	6.31604	0.417485	9	5.6
SHAM	17_nE_M12_LV9012_79327_sham	MVA_UVA	175	367	Phenylacetic acid	Amino acids, peptides and metabolites	135.045	8.23777	5.3383	91043.5	789651	5.89744			789651	5.89744	0.670956	6.36494	0.417485	20	21.7
SHAM	22_nE_M12_LV9004_79325_sham	MVA_UVA	175	367	Phenylacetic acid	Amino acids, peptides and metabolites	135.045	4.32126	5.34688	27862.1	161858	5.20913			161858	5.20913	0.670956	5.83603	0.417485	25	24.8
SHAM	24_nE_M12_LV9001_79330_sham	MVA_UVA	175	367	Phenylacetic acid	Amino acids, peptides and metabolites	135.045	7.22785	5.37215	77640.6	682674	5.83421			682674	5.83421	0.670956	6.37383	0.417485	27	26
SHAM	30_nE_M12_LV9003_79326_sham	MVA_UVA	175	367	Phenylacetic acid	Amino acids, peptides and metabolites	135.045	5.73925	5.32953	62943.1	478191	5.6796			478191	5.6796	0.670956	6.20491	0.417485	33	29.7
SHAM	32_nE_M12_LV9038_2_79324_sham	MVA_UVA	175	367	Phenylacetic acid	Amino acids, peptides and metabolites	135.045	5.55249	5.3413	28452	161089	5.20707	exclude	organ transplant procedure			0.670956		0.417485	35	31
TCM	05_nE_M12_LV9036_79317_tachypacing	MVA_UVA	175	367	Phenylacetic acid	Amino acids, peptides and metabolites	135.045	5.91573	5.3384	144195	1.1913e+06	6.07602			1.1913e+06	6.07602	0.583115	6.46076	0.531901	5	3.1
TCM	06_nE_M12_LV9027_79323_tachypacing	MVA_UVA	175	367	Phenylacetic acid	Amino acids, peptides and metabolites	135.045	6.04006	5.24288	122491	855812	5.93238	exclude	organ transplant procedure			0.583115		0.531901	6	3.7
TCM	14_nE_M12_LV9030_79320_tachypacing	MVA_UVA	175	367	Phenylacetic acid	Amino acids, peptides and metabolites	135.045	5.23646	5.32545	115436	828151	5.91811			828151	5.91811	0.583115	6.28545	0.531901	14	8.6
TCM	16_nE_M12_LV9035_79318_tachypacing_200918104651	MVA_UVA	175	367	Phenylacetic acid	Amino acids, peptides and metabolites	135.045	7.90847	5.34568	155013	1.25459e+06	6.0985			1.25459e+06	6.0985	0.583115	6.43189	0.531901	19	21.1
TCM	21_nE_M12_LV9028_79322_tachypacing	MVA_UVA	175	367	Phenylacetic acid	Amino acids, peptides and metabolites	135.045	6.37594	5.34392	73629	497499	5.69679			497499	5.69679	0.583115	6.19911	0.531901	24	24.2
TCM	25_nE_M12_LV9032_79319_tachypacing	MVA_UVA	175	367	Phenylacetic acid	Amino acids, peptides and metabolites	135.045	8.1476	5.30538	117583	939965	5.97311			939965	5.97311	0.583115	6.46559	0.531901	28	26.7
TCM	29_nE_M12_LV9029_79321_tachypacing	MVA_UVA	175	367	Phenylacetic acid	Amino acids, peptides and metabolites	135.045	6.85599	5.37555	84327.8	597849	5.77659	exclude	extraction Problem			0.583115		0.531901	32	29.1
TCM	33_nE_M12_LV9029_2_79321_tachypacing	MVA_UVA	175	367	Phenylacetic acid	Amino acids, peptides and metabolites	135.045	4.61549	5.34858	6609.2	31153.4	4.49351			31153.4	4.49351	0.583115	5.11499	0.531901	36	31.6
QC	02_nE_M12_QC_1	MVA_UVA	175	367	Phenylacetic acid	Amino acids, peptides and metabolites	135.045	7.51977	5.34447	146602	1.18971e+06	6.07544			1.18971e+06	6.07544	0.178238	6.30326	0.0892812	2	1.2
QC	07_nE_M12_QC_2	MVA_UVA	175	367	Phenylacetic acid	Amino acids, peptides and metabolites	135.045	6.51415	5.36118	117636	1.00517e+06	6.00224			1.00517e+06	6.00224	0.178238	6.34539	0.0892812	7	4.3
QC	10_nE_M12_QC_3	MVA_UVA	175	367	Phenylacetic acid	Amino acids, peptides and metabolites	135.045	8.04762	5.3292	147338	1.00239e+06	6.00104			1.00239e+06	6.00104	0.178238	6.41333	0.0892812	10	6.2
QC	10_nE_M12_QC_3_200918084609	MVA_UVA	175	367	Phenylacetic acid	Amino acids, peptides and metabolites	135.045	4.72415	5.4359	113885	840713	5.92465			840713	5.92465	0.178238	6.38473	0.0892812	16	19.3
QC	18_nE_M12_QC_4	MVA_UVA	175	367	Phenylacetic acid	Amino acids, peptides and metabolites	135.045	7.99136	5.33048	95948.3	737469	5.86774			737469	5.86774	0.178238	6.349	0.0892812	21	22.3
QC	23_nE_M12_QC_5	MVA_UVA	175	367	Phenylacetic acid	Amino acids, peptides and metabolites	135.045	7.4882	5.35823	100428	777458	5.89068			777458	5.89068	0.178238	6.3827	0.0892812	26	25.4
QC	26_nE_M12_QC_6	MVA_UVA	175	367	Phenylacetic acid	Amino acids, peptides and metabolites	135.045	7.79863	5.32715	96086.4	811887	5.9095			811887	5.9095	0.178238	6.41053	0.0892812	29	27.3
UM	11_nE_M12_UM_2	MVA_UVA	175	367	Phenylacetic acid	Amino acids, peptides and metabolites	135.045	4.3371	5.47453	1082.38	23255.3	4.36652			23255.3	4.36652	0.364898	4.98217	0.291235	11	6.8
UM	11_nE_M12_UM_2_200918092625	MVA_UVA	175	367	Phenylacetic acid	Amino acids, peptides and metabolites	135.045	2.46463	5.68013	1488.23	29587.6	4.47111			29587.6	4.47111	0.364898	5.09335	0.291235	17	19.9
UM	15_nE_M12_UM_3	MVA_UVA	175	367	Phenylacetic acid	Amino acids, peptides and metabolites	135.045	4.28125	5.59647	1188.33	24154.3	4.38299			24154.3	4.38299	0.364898	5.10253	0.291235	15	9.3
UM	19_nE_M12_UM_4	MVA_UVA	175	367	Phenylacetic acid	Amino acids, peptides and metabolites	135.045	4.12368	5.60452	1052.26	15337.7	4.18576			15337.7	4.18576	0.364898	4.90053	0.291235	22	23
UM	27_nE_M12_UM_5	MVA_UVA	175	367	Phenylacetic acid	Amino acids, peptides and metabolites	135.045	4.38736	5.54312	1410.45	9430.17	3.97452			9430.17	3.97452	0.364898	4.71392	0.291235	30	27.9
UM	31_nE_M12_UM_6	MVA_UVA	175	367	Phenylacetic acid	Amino acids, peptides and metabolites	135.045	3.76343	5.60972	1060.07	14091.9	4.14897			14091.9	4.14897	0.364898	4.93213	0.291235	34	30.4
UM	35_nE_M12_UM_8	MVA_UVA	175	367	Phenylacetic acid	Amino acids, peptides and metabolites	135.045	3.82351	5.49478	679.018	17256.1	4.23694			17256.1	4.23694	0.364898	5.102	0.291235	38	32.8
blank	01_nE_M12_blank_0	MVA_UVA	175	367	Phenylacetic acid	Amino acids, peptides and metabolites	135.045	6.20611	4.97765	1565.52	22862.7	4.35913			22862.7	4.35913	0.542563	7.90019	1.02293	1	0.6
blank	04_nE_M12_blank_1	MVA_UVA	175	367	Phenylacetic acid	Amino acids, peptides and metabolites	135.045	4.80705	5.89653	932.934	15897.7	4.20133			15897.7	4.20133	0.542563	7.51105	1.02293	4	2.5
blank	12_nE_M12_blank_2	MVA_UVA	175	367	Phenylacetic acid	Amino acids, peptides and metabolites	135.045	3.74396	5.41337	562.852							0.542563		1.02293	12	7.4
blank	12_nE_M12_blank_2_200918100639	MVA_UVA	175	367	Phenylacetic acid	Amino acids, peptides and metabolites	135.045	3.15904	5.83423	790.443							0.542563		1.02293	18	20.5
blank	20_nE_M12_blank_3	MVA_UVA	175	367	Phenylacetic acid	Amino acids, peptides and metabolites	135.045	6.58274	5.14887	644.043	13940.2	4.14427			13940.2	4.14427	0.542563	7.21213	1.02293	23	23.6
blank	28_nE_M12_blank_4	MVA_UVA	175	367	Phenylacetic acid	Amino acids, peptides and metabolites	135.045	5.58328	5.14883	538.736	3193.64	3.50429			3193.64	3.50429	0.542563	6.35653	1.02293	31	28.5
blank	36_nE_M12_blank_5	MVA_UVA	175	367	Phenylacetic acid	Amino acids, peptides and metabolites	135.045	3.74438	5.36677	535.79	10581.2	4.02453			10581.2	4.02453	0.542563	7.20806	1.02293	39	33.4
SHAM	08_nE_M12_LV9011_79328_sham	MVA_UVA	187	399	Pyroglutamic acid	Amino acids, peptides and metabolites	128.035	5.93154	8.52328	4.00143e+06	4.97582e+07	7.69686			4.97582e+07	7.69686	0.216422	7.97977	0.197155	8	4.9
SHAM	09_nE_M12_LV9010_79329_sham	MVA_UVA	187	399	Pyroglutamic acid	Amino acids, peptides and metabolites	128.035	5.83573	8.49107	2.17572e+06	3.63766e+07	7.56082			3.63766e+07	7.56082	0.216422	7.98889	0.197155	9	5.6
SHAM	17_nE_M12_LV9012_79327_sham	MVA_UVA	187	399	Pyroglutamic acid	Amino acids, peptides and metabolites	128.035	4.93482	8.63605	2.90375e+06	4.23327e+07	7.62668			4.23327e+07	7.62668	0.216422	8.09418	0.197155	20	21.7
SHAM	22_nE_M12_LV9004_79325_sham	MVA_UVA	187	399	Pyroglutamic acid	Amino acids, peptides and metabolites	128.035	4.82251	8.66092	3.16588e+06	3.19099e+07	7.50393			3.19099e+07	7.50393	0.216422	8.13082	0.197155	25	24.8
SHAM	24_nE_M12_LV9001_79330_sham	MVA_UVA	187	399	Pyroglutamic acid	Amino acids, peptides and metabolites	128.035	4.87299	8.59897	2.0665e+06	2.69771e+07	7.43099			2.69771e+07	7.43099	0.216422	7.97061	0.197155	27	26
SHAM	30_nE_M12_LV9003_79326_sham	MVA_UVA	187	399	Pyroglutamic acid	Amino acids, peptides and metabolites	128.035	4.7683	8.61637	3.48664e+06	4.3435e+07	7.63784			4.3435e+07	7.63784	0.216422	8.16314	0.197155	33	29.7
SHAM	32_nE_M12_LV9038_2_79324_sham	MVA_UVA	187	399	Pyroglutamic acid	Amino acids, peptides and metabolites	128.035	4.84426	8.63123	692765	1.12175e+07	7.0499	exclude	organ transplant procedure			0.216422		0.197155	35	31
TCM	05_nE_M12_LV9036_79317_tachypacing	MVA_UVA	187	399	Pyroglutamic acid	Amino acids, peptides and metabolites	128.035	5.83493	8.37823	2.52984e+06	4.49279e+07	7.65252			4.49279e+07	7.65252	0.52063	8.03726	0.420483	5	3.1
TCM	06_nE_M12_LV9027_79323_tachypacing	MVA_UVA	187	399	Pyroglutamic acid	Amino acids, peptides and metabolites	128.035	5.74455	8.65453	1.65185e+06	2.78073e+07	7.44416	exclude	organ transplant procedure			0.52063		0.420483	6	3.7
TCM	14_nE_M12_LV9030_79320_tachypacing	MVA_UVA	187	399	Pyroglutamic acid	Amino acids, peptides and metabolites	128.035	5.91177	8.50012	2.1009e+06	3.31587e+07	7.5206			3.31587e+07	7.5206	0.52063	7.88794	0.420483	14	8.6
TCM	16_nE_M12_LV9035_79318_tachypacing_200918104651	MVA_UVA	187	399	Pyroglutamic acid	Amino acids, peptides and metabolites	128.035	4.98256	8.58962	4990714	7.42184e+07	7.87051			7.42184e+07	7.87051	0.52063	8.2039	0.420483	19	21.1
TCM	21_nE_M12_LV9028_79322_tachypacing	MVA_UVA	187	399	Pyroglutamic acid	Amino acids, peptides and metabolites	128.035	4.84518	8.59898	3.36087e+06	4.13249e+07	7.61621			4.13249e+07	7.61621	0.52063	8.11853	0.420483	24	24.2
TCM	25_nE_M12_LV9032_79319_tachypacing	MVA_UVA	187	399	Pyroglutamic acid	Amino acids, peptides and metabolites	128.035	4.80316	8.59172	3.09919e+06	4.29214e+07	7.63267			4.29214e+07	7.63267	0.52063	8.12515	0.420483	28	26.7
TCM	29_nE_M12_LV9029_79321_tachypacing	MVA_UVA	187	399	Pyroglutamic acid	Amino acids, peptides and metabolites	128.035	4.84784	8.58838	2361669	2.07819e+07	7.31769	exclude	extraction Problem			0.52063		0.420483	32	29.1
TCM	33_nE_M12_LV9029_2_79321_tachypacing	MVA_UVA	187	399	Pyroglutamic acid	Amino acids, peptides and metabolites	128.035	4.78149	8.67138	424653	8.25512e+06	6.91672			8.25512e+06	6.91672	0.52063	7.5382	0.420483	36	31.6
QC	02_nE_M12_QC_1	MVA_UVA	187	399	Pyroglutamic acid	Amino acids, peptides and metabolites	128.035	5.82405	8.43212	3.12159e+06	4.4767e+07	7.65096			4.4767e+07	7.65096	0.0920689	7.87878	0.245606	2	1.2
QC	07_nE_M12_QC_2	MVA_UVA	187	399	Pyroglutamic acid	Amino acids, peptides and metabolites	128.035	5.85494	8.41532	2.40405e+06	4.13497e+07	7.61647			4.13497e+07	7.61647	0.0920689	7.95962	0.245606	7	4.3
QC	10_nE_M12_QC_3	MVA_UVA	187	399	Pyroglutamic acid	Amino acids, peptides and metabolites	128.035	5.86126	8.48103	2.02294e+06	3.7547e+07	7.57457			3.7547e+07	7.57457	0.0920689	7.98687	0.245606	10	6.2
QC	10_nE_M12_QC_3_200918084609	MVA_UVA	187	399	Pyroglutamic acid	Amino acids, peptides and metabolites	128.035	4.88893	8.97318	3.82942e+06	5.07233e+07	7.70521			5.07233e+07	7.70521	0.0920689	8.16529	0.245606	16	19.3
QC	18_nE_M12_QC_4	MVA_UVA	187	399	Pyroglutamic acid	Amino acids, peptides and metabolites	128.035	4.85728	8.6181	3.48853e+06	4.58169e+07	7.66103			4.58169e+07	7.66103	0.0920689	8.14228	0.245606	21	22.3
QC	23_nE_M12_QC_5	MVA_UVA	187	399	Pyroglutamic acid	Amino acids, peptides and metabolites	128.035	4.83979	8.63833	3429767	4.33729e+07	7.63722			4.33729e+07	7.63722	0.0920689	8.12924	0.245606	26	25.4
QC	26_nE_M12_QC_6	MVA_UVA	187	399	Pyroglutamic acid	Amino acids, peptides and metabolites	128.035	4.81451	8.6286	3.59247e+06	4.47166e+07	7.65047			4.47166e+07	7.65047	0.0920689	8.1515	0.245606	29	27.3
UM	11_nE_M12_UM_2	MVA_UVA	187	399	Pyroglutamic acid	Amino acids, peptides and metabolites	128.035	5.42268	8.35538	2520271	3.76932e+07	7.57626			3.76932e+07	7.57626	0.42428	8.19191	0.320462	11	6.8
UM	11_nE_M12_UM_2_200918092625	MVA_UVA	187	399	Pyroglutamic acid	Amino acids, peptides and metabolites	128.035	4.86626	8.83703	1.37781e+06	1.44642e+07	7.1603			1.44642e+07	7.1603	0.42428	7.78254	0.320462	17	19.9
UM	15_nE_M12_UM_3	MVA_UVA	187	399	Pyroglutamic acid	Amino acids, peptides and metabolites	128.035	5.53265	8.46323	2.88749e+06	2.95448e+07	7.47048			2.95448e+07	7.47048	0.42428	8.19002	0.320462	15	9.3
UM	19_nE_M12_UM_4	MVA_UVA	187	399	Pyroglutamic acid	Amino acids, peptides and metabolites	128.035	4.86681	8.62193	1.89271e+06	1.91345e+07	7.28182			1.91345e+07	7.28182	0.42428	7.99659	0.320462	22	23
UM	27_nE_M12_UM_5	MVA_UVA	187	399	Pyroglutamic acid	Amino acids, peptides and metabolites	128.035	4.8238	8.62157	1.79583e+06	1.61213e+07	7.2074			1.61213e+07	7.2074	0.42428	7.9468	0.320462	30	27.9
UM	31_nE_M12_UM_6	MVA_UVA	187	399	Pyroglutamic acid	Amino acids, peptides and metabolites	128.035	4.85944	8.6336	1.74046e+06	1.54571e+07	7.18913			1.54571e+07	7.18913	0.42428	7.97228	0.320462	34	30.4
UM	35_nE_M12_UM_8	MVA_UVA	187	399	Pyroglutamic acid	Amino acids, peptides and metabolites	128.035	4.90914	8.66078	1.85297e+06	1.55149e+07	7.19075			1.55149e+07	7.19075	0.42428	8.05581	0.320462	38	32.8
blank	01_nE_M12_blank_0	MVA_UVA	187	399	Pyroglutamic acid	Amino acids, peptides and metabolites	128.035	5.89446	10.0388	3116.54	55081.1	4.741			55081.1	4.741	0.742875	8.28207	0.884855	1	0.6
blank	04_nE_M12_blank_1	MVA_UVA	187	399	Pyroglutamic acid	Amino acids, peptides and metabolites	128.035	5.85308	9.89877	24256	388566	5.58946			388566	5.58946	0.742875	8.89918	0.884855	4	2.5
blank	12_nE_M12_blank_2	MVA_UVA	187	399	Pyroglutamic acid	Amino acids, peptides and metabolites	128.035	5.95485	9.86698	111783	1.66938e+06	6.22255			1.66938e+06	6.22255	0.742875	9.70117	0.884855	12	7.4
blank	12_nE_M12_blank_2_200918100639	MVA_UVA	187	399	Pyroglutamic acid	Amino acids, peptides and metabolites	128.035	5.21088	9.89885	53593.9	1.09949e+06	6.04119			1.09949e+06	6.04119	0.742875	8.69005	0.884855	18	20.5
blank	20_nE_M12_blank_3	MVA_UVA	187	399	Pyroglutamic acid	Amino acids, peptides and metabolites	128.035	5.09465	9.89835	121169	2.99491e+06	6.47638			2.99491e+06	6.47638	0.742875	9.54425	0.884855	23	23.6
blank	28_nE_M12_blank_4	MVA_UVA	187	399	Pyroglutamic acid	Amino acids, peptides and metabolites	128.035	5.08049	9.97613	96121.4	2.57929e+06	6.4115			2.57929e+06	6.4115	0.742875	9.26374	0.884855	31	28.5
blank	36_nE_M12_blank_5	MVA_UVA	187	399	Pyroglutamic acid	Amino acids, peptides and metabolites	128.035	5.1746	9.88278	74832.2	1.33221e+06	6.12457			1.33221e+06	6.12457	0.742875	9.3081	0.884855	39	33.4
SHAM	08_nE_M12_LV9011_79328_sham	MVA_UVA	199	427	Succinic acid	Energy metabolism	117.019	8.35097	13.6446	2.05093e+06	1.86851e+07	7.27149			1.86851e+07	7.27149	1.06749	7.5544	0.775753	8	4.9
SHAM	09_nE_M12_LV9010_79329_sham	MVA_UVA	199	427	Succinic acid	Energy metabolism	117.019	8.0552	13.7253	971756	6.30254e+06	6.79952			6.30254e+06	6.79952	1.06749	7.22758	0.775753	9	5.6
SHAM	17_nE_M12_LV9012_79327_sham	MVA_UVA	199	427	Succinic acid	Energy metabolism	117.019	5.75081	13.6955	1.58703e+06	7.14663e+06	6.8541			7.14663e+06	6.8541	1.06749	7.3216	0.775753	20	21.7
SHAM	22_nE_M12_LV9004_79325_sham	MVA_UVA	199	427	Succinic acid	Energy metabolism	117.019	5.64754	13.7935	736794	1.86227e+06	6.27004			1.86227e+06	6.27004	1.06749	6.89694	0.775753	25	24.8
SHAM	24_nE_M12_LV9001_79330_sham	MVA_UVA	199	427	Succinic acid	Energy metabolism	117.019	6.01878	13.745	628859	2.2731e+06	6.35662			2.2731e+06	6.35662	1.06749	6.89623	0.775753	27	26
SHAM	30_nE_M12_LV9003_79326_sham	MVA_UVA	199	427	Succinic acid	Energy metabolism	117.019	5.94328	13.8515	134702	920093	5.96383			920093	5.96383	1.06749	6.48914	0.775753	33	29.7
SHAM	32_nE_M12_LV9038_2_79324_sham	MVA_UVA	199	427	Succinic acid	Energy metabolism	117.019	5.80767	13.822	536692	1.15213e+06	6.0615	exclude	organ transplant procedure			1.06749		0.775753	35	31
TCM	05_nE_M12_LV9036_79317_tachypacing	MVA_UVA	199	427	Succinic acid	Energy metabolism	117.019	7.35875	13.8033	357646	2.51607e+06	6.40072			2.51607e+06	6.40072	0.508677	6.78546	0.444565	5	3.1
TCM	06_nE_M12_LV9027_79323_tachypacing	MVA_UVA	199	427	Succinic acid	Energy metabolism	117.019	8.03424	13.7637	1575236	9.20331e+06	6.96394	exclude	organ transplant procedure			0.508677		0.444565	6	3.7
TCM	14_nE_M12_LV9030_79320_tachypacing	MVA_UVA	199	427	Succinic acid	Energy metabolism	117.019	7.53591	13.7878	359712	2.80938e+06	6.44861			2.80938e+06	6.44861	0.508677	6.81595	0.444565	14	8.6
TCM	16_nE_M12_LV9035_79318_tachypacing_200918104651	MVA_UVA	199	427	Succinic acid	Energy metabolism	117.019	5.83851	13.6428	1.32539e+06	6.46655e+06	6.81067			6.46655e+06	6.81067	0.508677	7.14406	0.444565	19	21.1
TCM	21_nE_M12_LV9028_79322_tachypacing	MVA_UVA	199	427	Succinic acid	Energy metabolism	117.019	6.05453	13.6737	1.26569e+06	3.55813e+06	6.55122			3.55813e+06	6.55122	0.508677	7.05354	0.444565	24	24.2
TCM	25_nE_M12_LV9032_79319_tachypacing	MVA_UVA	199	427	Succinic acid	Energy metabolism	117.019	6.04603	13.7176	965973	5.18316e+06	6.71459			5.18316e+06	6.71459	0.508677	7.20707	0.444565	28	26.7
TCM	29_nE_M12_LV9029_79321_tachypacing	MVA_UVA	199	427	Succinic acid	Energy metabolism	117.019	5.94934	13.839	1.56917e+06	3.8594e+06	6.58652	exclude	extraction Problem			0.508677		0.444565	32	29.1
TCM	33_nE_M12_LV9029_2_79321_tachypacing	MVA_UVA	199	427	Succinic acid	Energy metabolism	117.019	5.79231	13.8236	456601	1.40957e+06	6.14909			1.40957e+06	6.14909	0.508677	6.77057	0.444565	36	31.6
QC	02_nE_M12_QC_1	MVA_UVA	199	427	Succinic acid	Energy metabolism	117.019	7.84525	13.7148	840660	7.06312e+06	6.849			7.06312e+06	6.849	0.200317	7.07682	0.234203	2	1.2
QC	07_nE_M12_QC_2	MVA_UVA	199	427	Succinic acid	Energy metabolism	117.019	7.8335	13.7406	1.54001e+06	7.2386e+06	6.85965			7.2386e+06	6.85965	0.200317	7.2028	0.234203	7	4.3
QC	10_nE_M12_QC_3	MVA_UVA	199	427	Succinic acid	Energy metabolism	117.019	7.74935	13.7276	835121	5.40066e+06	6.73245			5.40066e+06	6.73245	0.200317	7.14474	0.234203	10	6.2
QC	10_nE_M12_QC_3_200918084609	MVA_UVA	199	427	Succinic acid	Energy metabolism	117.019	6.14508	13.6904	1.49545e+06	8.43828e+06	6.92625			8.43828e+06	6.92625	0.200317	7.38634	0.234203	16	19.3
QC	18_nE_M12_QC_4	MVA_UVA	199	427	Succinic acid	Energy metabolism	117.019	6.16817	13.727	1.31399e+06	5.37112e+06	6.73006			5.37112e+06	6.73006	0.200317	7.21132	0.234203	21	22.3
QC	23_nE_M12_QC_5	MVA_UVA	199	427	Succinic acid	Energy metabolism	117.019	6.05651	13.7472	1.89408e+06	5.1627e+06	6.71288			5.1627e+06	6.71288	0.200317	7.2049	0.234203	26	25.4
QC	26_nE_M12_QC_6	MVA_UVA	199	427	Succinic acid	Energy metabolism	117.019	6.09642	13.7333	1.15753e+06	5.52542e+06	6.74237			5.52542e+06	6.74237	0.200317	7.2434	0.234203	29	27.3
UM	11_nE_M12_UM_2	MVA_UVA	199	427	Succinic acid	Energy metabolism	117.019	6.40461	13.7431	233718	1.41913e+06	6.15202			1.41913e+06	6.15202	0.323359	6.76767	0.212527	11	6.8
UM	11_nE_M12_UM_2_200918092625	MVA_UVA	199	427	Succinic acid	Energy metabolism	117.019	5.78509	13.7422	429465	1.17112e+06	6.0686			1.17112e+06	6.0686	0.323359	6.69085	0.212527	17	19.9
UM	15_nE_M12_UM_3	MVA_UVA	199	427	Succinic acid	Energy metabolism	117.019	6.41673	13.8198	151526	1.09227e+06	6.03833			1.09227e+06	6.03833	0.323359	6.75787	0.212527	15	9.3
UM	19_nE_M12_UM_4	MVA_UVA	199	427	Succinic acid	Energy metabolism	117.019	5.63305	13.7607	271619	900593	5.95453			900593	5.95453	0.323359	6.6693	0.212527	22	23
UM	27_nE_M12_UM_5	MVA_UVA	199	427	Succinic acid	Energy metabolism	117.019	5.62022	13.776	231549	518193	5.71449			518193	5.71449	0.323359	6.45389	0.212527	30	27.9
UM	31_nE_M12_UM_6	MVA_UVA	199	427	Succinic acid	Energy metabolism	117.019	5.98714	13.8035	425239	744884	5.87209			744884	5.87209	0.323359	6.65524	0.212527	34	30.4
UM	35_nE_M12_UM_8	MVA_UVA	199	427	Succinic acid	Energy metabolism	117.019	6.05355	13.8774	328643	754923	5.8779			754923	5.8779	0.323359	6.74296	0.212527	38	32.8
blank	01_nE_M12_blank_0	MVA_UVA	199	427	Succinic acid	Energy metabolism	117.019	6.67777	14.1188	14824.5	196456	5.29327			196456	5.29327	0.162674	8.83433	0.579107	1	0.6
blank	04_nE_M12_blank_1	MVA_UVA	199	427	Succinic acid	Energy metabolism	117.019	6.7559	14.119	16497.3	158303	5.19949			158303	5.19949	0.162674	8.50921	0.579107	4	2.5
blank	12_nE_M12_blank_2	MVA_UVA	199	427	Succinic acid	Energy metabolism	117.019	7.13945	14.1025	16091.2	185467	5.26827			185467	5.26827	0.162674	8.74688	0.579107	12	7.4
blank	12_nE_M12_blank_2_200918100639	MVA_UVA	199	427	Succinic acid	Energy metabolism	117.019	5.82927	14.0567	31921.2	255349	5.40713			255349	5.40713	0.162674	8.05599	0.579107	18	20.5
blank	20_nE_M12_blank_3	MVA_UVA	199	427	Succinic acid	Energy metabolism	117.019	5.8509	14.0717	20817	239716	5.3797			239716	5.3797	0.162674	8.44756	0.579107	23	23.6
blank	28_nE_M12_blank_4	MVA_UVA	199	427	Succinic acid	Energy metabolism	117.019	5.75375	14.1183	17770.7	222017	5.34639			222017	5.34639	0.162674	8.19863	0.579107	31	28.5
blank	36_nE_M12_blank_5	MVA_UVA	199	427	Succinic acid	Energy metabolism	117.019	5.80686	14.1029	26605.1	238277	5.37708			238277	5.37708	0.162674	8.56061	0.579107	39	33.4
SHAM	08_nE_M12_LV9011_79328_sham	MVA_UVA	210	440	Thymine	Nucleotides and metabolites	125.036	8.17618	0.993853	124686	408482	5.61117			408482	5.61117	0.188962	5.89408	0.212631	8	4.9
SHAM	09_nE_M12_LV9010_79329_sham	MVA_UVA	210	440	Thymine	Nucleotides and metabolites	125.036	7.95126	0.985583	84525.4	389981	5.59104			389981	5.59104	0.188962	6.01911	0.212631	9	5.6
SHAM	17_nE_M12_LV9012_79327_sham	MVA_UVA	210	440	Thymine	Nucleotides and metabolites	125.036	6.62349	0.998208	44911.6	266655	5.42595			266655	5.42595	0.188962	5.89345	0.212631	20	21.7
SHAM	22_nE_M12_LV9004_79325_sham	MVA_UVA	210	440	Thymine	Nucleotides and metabolites	125.036	6.62349	0.994157	57575.9	258821	5.413			258821	5.413	0.188962	6.0399	0.212631	25	24.8
SHAM	24_nE_M12_LV9001_79330_sham	MVA_UVA	210	440	Thymine	Nucleotides and metabolites	125.036	6.5345	0.987838	87549.4	379411	5.57911			379411	5.57911	0.188962	6.11873	0.212631	27	26
SHAM	30_nE_M12_LV9003_79326_sham	MVA_UVA	210	440	Thymine	Nucleotides and metabolites	125.036	6.38672	0.993025	97550.9	365695	5.56312			365695	5.56312	0.188962	6.08842	0.212631	33	29.7
SHAM	32_nE_M12_LV9038_2_79324_sham	MVA_UVA	210	440	Thymine	Nucleotides and metabolites	125.036	6.78111	0.983885	104903	273690	5.43726	exclude	organ transplant procedure			0.188962		0.212631	35	31
TCM	05_nE_M12_LV9036_79317_tachypacing	MVA_UVA	210	440	Thymine	Nucleotides and metabolites	125.036	8.62565	0.993888	74536.8	335942	5.52626			335942	5.52626	0.198766	5.911	0.2455	5	3.1
TCM	06_nE_M12_LV9027_79323_tachypacing	MVA_UVA	210	440	Thymine	Nucleotides and metabolites	125.036	8.56622	0.993567	30767.2	174923	5.24285	exclude	organ transplant procedure			0.198766		0.2455	6	3.7
TCM	14_nE_M12_LV9030_79320_tachypacing	MVA_UVA	210	440	Thymine	Nucleotides and metabolites	125.036	9.01144	0.995602	60151.9	203036	5.30757			203036	5.30757	0.198766	5.67491	0.2455	14	8.6
TCM	16_nE_M12_LV9035_79318_tachypacing_200918104651	MVA_UVA	210	440	Thymine	Nucleotides and metabolites	125.036	8.20894	0.994347	61920.4	268579	5.42907			268579	5.42907	0.198766	5.76246	0.2455	19	21.1
TCM	21_nE_M12_LV9028_79322_tachypacing	MVA_UVA	210	440	Thymine	Nucleotides and metabolites	125.036	7.3018	0.995882	31105	207151	5.31629			207151	5.31629	0.198766	5.8186	0.2455	24	24.2
TCM	25_nE_M12_LV9032_79319_tachypacing	MVA_UVA	210	440	Thymine	Nucleotides and metabolites	125.036	7.13896	0.991612	49697.9	249662	5.39735			249662	5.39735	0.198766	5.88983	0.2455	28	26.7
TCM	29_nE_M12_LV9029_79321_tachypacing	MVA_UVA	210	440	Thymine	Nucleotides and metabolites	125.036	6.39374	0.992943	69769	256070	5.40836	exclude	extraction Problem			0.198766		0.2455	32	29.1
TCM	33_nE_M12_LV9029_2_79321_tachypacing	MVA_UVA	210	440	Thymine	Nucleotides and metabolites	125.036	6.7445	0.985797	71917.9	228460	5.35881			228460	5.35881	0.198766	5.98029	0.2455	36	31.6
QC	02_nE_M12_QC_1	MVA_UVA	210	440	Thymine	Nucleotides and metabolites	125.036	7.7949	0.997708	50358	326070	5.51331			326070	5.51331	0.102908	5.74113	0.171254	2	1.2
QC	07_nE_M12_QC_2	MVA_UVA	210	440	Thymine	Nucleotides and metabolites	125.036	8.27048	0.98701	75455.3	332612	5.52194			332612	5.52194	0.102908	5.86509	0.171254	7	4.3
QC	10_nE_M12_QC_3	MVA_UVA	210	440	Thymine	Nucleotides and metabolites	125.036	7.98293	0.993332	44580.2	265239	5.42364			265239	5.42364	0.102908	5.83593	0.171254	10	6.2
QC	10_nE_M12_QC_3_200918084609	MVA_UVA	210	440	Thymine	Nucleotides and metabolites	125.036	7.56955	0.992388	59323.6	306149	5.48593			306149	5.48593	0.102908	5.94602	0.171254	16	19.3
QC	18_nE_M12_QC_4	MVA_UVA	210	440	Thymine	Nucleotides and metabolites	125.036	6.59266	1.00107	50171.1	284793	5.45453			284793	5.45453	0.102908	5.93579	0.171254	21	22.3
QC	23_nE_M12_QC_5	MVA_UVA	210	440	Thymine	Nucleotides and metabolites	125.036	6.96824	0.995068	62917.1	250113	5.39814			250113	5.39814	0.102908	5.89016	0.171254	26	25.4
QC	26_nE_M12_QC_6	MVA_UVA	210	440	Thymine	Nucleotides and metabolites	125.036	7.24571	0.995952	52368	295872	5.4711			295872	5.4711	0.102908	5.97214	0.171254	29	27.3
UM	11_nE_M12_UM_2	MVA_UVA	210	440	Thymine	Nucleotides and metabolites	125.036	6.16969	1.02532	10774.9	44366.8	4.64706			44366.8	4.64706	0.182968	5.2627	0.23063	11	6.8
UM	11_nE_M12_UM_2_200918092625	MVA_UVA	210	440	Thymine	Nucleotides and metabolites	125.036	6.01309	1.01999	20451.3	64680.6	4.81077			64680.6	4.81077	0.182968	5.43302	0.23063	17	19.9
UM	15_nE_M12_UM_3	MVA_UVA	210	440	Thymine	Nucleotides and metabolites	125.036	6.34854	1.03004	20044.6	71850.5	4.85643			71850.5	4.85643	0.182968	5.57597	0.23063	15	9.3
UM	19_nE_M12_UM_4	MVA_UVA	210	440	Thymine	Nucleotides and metabolites	125.036	6.17907	1.02553	17830.4	63531	4.80299			63531	4.80299	0.182968	5.51776	0.23063	22	23
UM	27_nE_M12_UM_5	MVA_UVA	210	440	Thymine	Nucleotides and metabolites	125.036	5.70924	1.01469	12943.1	50109.5	4.69992			50109.5	4.69992	0.182968	5.43932	0.23063	30	27.9
UM	31_nE_M12_UM_6	MVA_UVA	210	440	Thymine	Nucleotides and metabolites	125.036	6.23094	1.01471	17034.5	47559.6	4.67724			47559.6	4.67724	0.182968	5.46039	0.23063	34	30.4
UM	35_nE_M12_UM_8	MVA_UVA	210	440	Thymine	Nucleotides and metabolites	125.036	5.90255	1.03804	9644.53	52283.2	4.71836			52283.2	4.71836	0.182968	5.58342	0.23063	38	32.8
blank	01_nE_M12_blank_0	MVA_UVA	210	440	Thymine	Nucleotides and metabolites	125.036	8.30249	1.08455	107.06							0.763829		0.647595	1	0.6
blank	04_nE_M12_blank_1	MVA_UVA	210	440	Thymine	Nucleotides and metabolites	125.036	8.44574	0.835367	194.655							0.763829		0.647595	4	2.5
blank	12_nE_M12_blank_2	MVA_UVA	210	440	Thymine	Nucleotides and metabolites	125.036	8.19051	1.0378	308.577	1585.16	3.20007			1585.16	3.20007	0.763829	6.67869	0.647595	12	7.4
blank	12_nE_M12_blank_2_200918100639	MVA_UVA	210	440	Thymine	Nucleotides and metabolites	125.036	6.05208	0.664118	285.259	1903.3	3.27951			1903.3	3.27951	0.763829	5.92836	0.647595	18	20.5
blank	20_nE_M12_blank_3	MVA_UVA	210	440	Thymine	Nucleotides and metabolites	125.036	5.99872	0.913212	308.374							0.763829		0.647595	23	23.6
blank	28_nE_M12_blank_4	MVA_UVA	210	440	Thymine	Nucleotides and metabolites	125.036	5.75413	0.695168	293.193	5855.8	3.76759			5855.8	3.76759	0.763829	6.61982	0.647595	31	28.5
blank	36_nE_M12_blank_5	MVA_UVA	210	440	Thymine	Nucleotides and metabolites	125.036	5.82152	0.928885	261.63							0.763829		0.647595	39	33.4
SHAM	08_nE_M12_LV9011_79328_sham	UVA	211	441	Thymol	Others	149.097	4.65154	23.882	9494.53	120532	5.0811			120532	5.0811	0.629695	5.36401	0.866491	8	4.9
SHAM	09_nE_M12_LV9010_79329_sham	UVA	211	441	Thymol	Others	149.097	4.58338	23.8197	4300.03	43685.6	4.64034			43685.6	4.64034	0.629695	5.06841	0.866491	9	5.6
SHAM	17_nE_M12_LV9012_79327_sham	UVA	211	441	Thymol	Others	149.097	2.89523	23.8528	6183.74	57823.3	4.7621			57823.3	4.7621	0.629695	5.2296	0.866491	20	21.7
SHAM	22_nE_M12_LV9004_79325_sham	UVA	211	441	Thymol	Others	149.097	3.04266	23.8527	17554.6	174368	5.24147			174368	5.24147	0.629695	5.86837	0.866491	25	24.8
SHAM	24_nE_M12_LV9001_79330_sham	UVA	211	441	Thymol	Others	149.097	2.9177	23.8778	5428.7	47394.6	4.67573			47394.6	4.67573	0.629695	5.21535	0.866491	27	26
SHAM	30_nE_M12_LV9003_79326_sham	UVA	211	441	Thymol	Others	149.097	3.07671	23.8712	6365.02	57618.1	4.76056			57618.1	4.76056	0.629695	5.28586	0.866491	33	29.7
SHAM	32_nE_M12_LV9038_2_79324_sham	UVA	211	441	Thymol	Others	149.097	3.03439	23.8595	33287.5	311560	5.49354	exclude	organ transplant procedure			0.629695		0.866491	35	31
TCM	05_nE_M12_LV9036_79317_tachypacing	UVA	211	441	Thymol	Others	149.097	4.82527	23.8567	12598.7	144777	5.1607			144777	5.1607	0.446653	5.54544	0.70641	5	3.1
TCM	06_nE_M12_LV9027_79323_tachypacing	UVA	211	441	Thymol	Others	149.097	5.58045	23.866	1337.59	20611.9	4.31412	exclude	organ transplant procedure			0.446653		0.70641	6	3.7
TCM	14_nE_M12_LV9030_79320_tachypacing	UVA	211	441	Thymol	Others	149.097	4.52109	23.8777	8355.64	87608.9	4.94255			87608.9	4.94255	0.446653	5.30989	0.70641	14	8.6
TCM	16_nE_M12_LV9035_79318_tachypacing_200918104651	UVA	211	441	Thymol	Others	149.097	3.09283	23.8743	7704.73	65558.7	4.81663			65558.7	4.81663	0.446653	5.15002	0.70641	19	21.1
TCM	21_nE_M12_LV9028_79322_tachypacing	UVA	211	441	Thymol	Others	149.097	3.15763	23.8405	5550.16	80168.1	4.904			80168.1	4.904	0.446653	5.40632	0.70641	24	24.2
TCM	25_nE_M12_LV9032_79319_tachypacing	UVA	211	441	Thymol	Others	149.097	3.22166	23.8613	8031.36	80293.4	4.90468			80293.4	4.90468	0.446653	5.39716	0.70641	28	26.7
TCM	29_nE_M12_LV9029_79321_tachypacing	UVA	211	441	Thymol	Others	149.097	3.16945	23.8663	5980.96	57776.5	4.76175	exclude	extraction Problem			0.446653		0.70641	32	29.1
TCM	33_nE_M12_LV9029_2_79321_tachypacing	UVA	211	441	Thymol	Others	149.097	3.21031	23.8668	14515.9	188528	5.27538			188528	5.27538	0.446653	5.89686	0.70641	36	31.6
QC	02_nE_M12_QC_1	UVA	211	441	Thymol	Others	149.097	4.7281	23.8397	8227.91	90156.5	4.955			90156.5	4.955	0.462361	5.18282	0.448185	2	1.2
QC	07_nE_M12_QC_2	UVA	211	441	Thymol	Others	149.097	4.62231	23.8323	10689	101122	5.00484			101122	5.00484	0.462361	5.34799	0.448185	7	4.3
QC	10_nE_M12_QC_3	UVA	211	441	Thymol	Others	149.097	4.55149	23.8805	7059.25	75818	4.87977			75818	4.87977	0.462361	5.29207	0.448185	10	6.2
QC	10_nE_M12_QC_3_200918084609	UVA	211	441	Thymol	Others	149.097	2.74984	23.8427	12113.3	97085.7	4.98716			97085.7	4.98716	0.462361	5.44724	0.448185	16	19.3
QC	18_nE_M12_QC_4	UVA	211	441	Thymol	Others	149.097	2.99902	23.8608	7760.62	81238.4	4.90976			81238.4	4.90976	0.462361	5.39102	0.448185	21	22.3
QC	23_nE_M12_QC_5	UVA	211	441	Thymol	Others	149.097	2.88425	23.8642	4228.11	26995.2	4.43129			26995.2	4.43129	0.462361	4.92331	0.448185	26	25.4
QC	26_nE_M12_QC_6	UVA	211	441	Thymol	Others	149.097	3.07403	23.8527	2215.43	22165.9	4.34568			22165.9	4.34568	0.462361	4.84672	0.448185	29	27.3
UM	11_nE_M12_UM_2	UVA	211	441	Thymol	Others	149.097	5.76484	23.8575	4472.95	69187.9	4.84003			69187.9	4.84003	0.730711	5.45567	0.663077	11	6.8
UM	11_nE_M12_UM_2_200918092625	UVA	211	441	Thymol	Others	149.097	3.09446	23.842	2709.19	31592.1	4.49958			31592.1	4.49958	0.730711	5.12182	0.663077	17	19.9
UM	15_nE_M12_UM_3	UVA	211	441	Thymol	Others	149.097	5.48818	23.8752	2912.29	42529.5	4.62869			42529.5	4.62869	0.730711	5.34823	0.663077	15	9.3
UM	19_nE_M12_UM_4	UVA	211	441	Thymol	Others	149.097	2.95515	23.8378	3114.17	37655.2	4.57583			37655.2	4.57583	0.730711	5.2906	0.663077	22	23
UM	27_nE_M12_UM_5	UVA	211	441	Thymol	Others	149.097	3.26027	23.8913	2347.78	8198.36	3.91373			8198.36	3.91373	0.730711	4.65313	0.663077	30	27.9
UM	31_nE_M12_UM_6	UVA	211	441	Thymol	Others	149.097	2.91845	23.8683	1926.2	5300.04	3.72428			5300.04	3.72428	0.730711	4.50743	0.663077	34	30.4
UM	35_nE_M12_UM_8	UVA	211	441	Thymol	Others	149.097	3.13717	23.8867	1386.74							0.730711		0.663077	38	32.8
blank	01_nE_M12_blank_0	UVA	211	441	Thymol	Others	149.097	4.89955	23.6045	886.357							0.468114		0.821999	1	0.6
blank	04_nE_M12_blank_1	UVA	211	441	Thymol	Others	149.097	4.89012	23.6263	774.808							0.468114		0.821999	4	2.5
blank	12_nE_M12_blank_2	UVA	211	441	Thymol	Others	149.097	5.07501	23.5913	740.292	5159.03	3.71257			5159.03	3.71257	0.468114	7.19118	0.821999	12	7.4
blank	12_nE_M12_blank_2_200918100639	UVA	211	441	Thymol	Others	149.097	3.07992	24.0407	709.697	10034.6	4.0015			10034.6	4.0015	0.468114	6.65036	0.821999	18	20.5
blank	20_nE_M12_blank_3	UVA	211	441	Thymol	Others	149.097	2.88754	24.0568	908.927	3645.21	3.56172			3645.21	3.56172	0.468114	6.62959	0.821999	23	23.6
blank	28_nE_M12_blank_4	UVA	211	441	Thymol	Others	149.097	3.30765	23.6118	691.969	5045.38	3.70289			5045.38	3.70289	0.468114	6.55513	0.821999	31	28.5
blank	36_nE_M12_blank_5	UVA	211	441	Thymol	Others	149.097	3.18627	22.9278	724.082							0.468114		0.821999	39	33.4
SHAM	08_nE_M12_LV9011_79328_sham	MVA_UVA	216	449	Tyrosine	Amino acids, peptides and metabolites	180.067	2.01226	1.91435	5182952	1.48266e+07	7.17104			1.48266e+07	7.17104	0.38241	7.45395	0.163291	8	4.9
SHAM	09_nE_M12_LV9010_79329_sham	MVA_UVA	216	449	Tyrosine	Amino acids, peptides and metabolites	180.067	1.63194	1.90725	2.11643e+06	8.0231e+06	6.90434			8.0231e+06	6.90434	0.38241	7.33241	0.163291	9	5.6
SHAM	17_nE_M12_LV9012_79327_sham	MVA_UVA	216	449	Tyrosine	Amino acids, peptides and metabolites	180.067	1.05912	1.89768	2.15018e+06	7.15481e+06	6.8546			7.15481e+06	6.8546	0.38241	7.3221	0.163291	20	21.7
SHAM	22_nE_M12_LV9004_79325_sham	MVA_UVA	216	449	Tyrosine	Amino acids, peptides and metabolites	180.067	1.09495	1.90325	1763026	5.16283e+06	6.71289			5.16283e+06	6.71289	0.38241	7.33979	0.163291	25	24.8
SHAM	24_nE_M12_LV9001_79330_sham	MVA_UVA	216	449	Tyrosine	Amino acids, peptides and metabolites	180.067	0.95971	1.89658	2.58002e+06	8.85344e+06	6.94711			8.85344e+06	6.94711	0.38241	7.48673	0.163291	27	26
SHAM	30_nE_M12_LV9003_79326_sham	MVA_UVA	216	449	Tyrosine	Amino acids, peptides and metabolites	180.067	1.16546	1.90178	2.32789e+06	7.58744e+06	6.8801			7.58744e+06	6.8801	0.38241	7.4054	0.163291	33	29.7
SHAM	32_nE_M12_LV9038_2_79324_sham	MVA_UVA	216	449	Tyrosine	Amino acids, peptides and metabolites	180.067	1.17185	1.90563	1.20153e+06	3.54496e+06	6.54961	exclude	organ transplant procedure			0.38241		0.163291	35	31
TCM	05_nE_M12_LV9036_79317_tachypacing	MVA_UVA	216	449	Tyrosine	Amino acids, peptides and metabolites	180.067	1.52379	1.92673	1871413	6.43649e+06	6.80865			6.43649e+06	6.80865	0.330434	7.19339	0.203118	5	3.1
TCM	06_nE_M12_LV9027_79323_tachypacing	MVA_UVA	216	449	Tyrosine	Amino acids, peptides and metabolites	180.067	1.71487	1.91197	2.47818e+06	7.1173e+06	6.85232	exclude	organ transplant procedure			0.330434		0.203118	6	3.7
TCM	14_nE_M12_LV9030_79320_tachypacing	MVA_UVA	216	449	Tyrosine	Amino acids, peptides and metabolites	180.067	1.57817	1.9221	1.4298e+06	5.99208e+06	6.77758			5.99208e+06	6.77758	0.330434	7.14492	0.203118	14	8.6
TCM	16_nE_M12_LV9035_79318_tachypacing_200918104651	MVA_UVA	216	449	Tyrosine	Amino acids, peptides and metabolites	180.067	0.615068	1.91427	3.14592e+06	1.1127e+07	7.04638			1.1127e+07	7.04638	0.330434	7.37977	0.203118	19	21.1
TCM	21_nE_M12_LV9028_79322_tachypacing	MVA_UVA	216	449	Tyrosine	Amino acids, peptides and metabolites	180.067	1.13057	1.91682	2.12422e+06	7.06443e+06	6.84908			7.06443e+06	6.84908	0.330434	7.3514	0.203118	24	24.2
TCM	25_nE_M12_LV9032_79319_tachypacing	MVA_UVA	216	449	Tyrosine	Amino acids, peptides and metabolites	180.067	1.13916	1.89245	1.89588e+06	6.08525e+06	6.78428			6.08525e+06	6.78428	0.330434	7.27675	0.203118	28	26.7
TCM	29_nE_M12_LV9029_79321_tachypacing	MVA_UVA	216	449	Tyrosine	Amino acids, peptides and metabolites	180.067	1.06925	1.92198	1.13595e+06	4.1231e+06	6.61522	exclude	extraction Problem			0.330434		0.203118	32	29.1
TCM	33_nE_M12_LV9029_2_79321_tachypacing	MVA_UVA	216	449	Tyrosine	Amino acids, peptides and metabolites	180.067	1.22741	1.87638	1.5011e+06	4.43426e+06	6.64682			4.43426e+06	6.64682	0.330434	7.2683	0.203118	36	31.6
QC	02_nE_M12_QC_1	MVA_UVA	216	449	Tyrosine	Amino acids, peptides and metabolites	180.067	1.72304	1.89998	2.70746e+06	9.1964e+06	6.96362			9.1964e+06	6.96362	0.0852495	7.19144	0.158769	2	1.2
QC	07_nE_M12_QC_2	MVA_UVA	216	449	Tyrosine	Amino acids, peptides and metabolites	180.067	1.57444	1.89707	2.4798e+06	8.66319e+06	6.93768			8.66319e+06	6.93768	0.0852495	7.28083	0.158769	7	4.3
QC	10_nE_M12_QC_3	MVA_UVA	216	449	Tyrosine	Amino acids, peptides and metabolites	180.067	1.48691	1.90828	2.77443e+06	8.78847e+06	6.94391			8.78847e+06	6.94391	0.0852495	7.35621	0.158769	10	6.2
QC	10_nE_M12_QC_3_200918084609	MVA_UVA	216	449	Tyrosine	Amino acids, peptides and metabolites	180.067	1.07545	1.90737	2.77773e+06	8.21647e+06	6.91469			8.21647e+06	6.91469	0.0852495	7.37477	0.158769	16	19.3
QC	18_nE_M12_QC_4	MVA_UVA	216	449	Tyrosine	Amino acids, peptides and metabolites	180.067	1.05549	1.90173	1.94963e+06	7.08122e+06	6.85011			7.08122e+06	6.85011	0.0852495	7.33137	0.158769	21	22.3
QC	23_nE_M12_QC_5	MVA_UVA	216	449	Tyrosine	Amino acids, peptides and metabolites	180.067	1.04069	1.90337	2403800	7.76957e+06	6.8904			7.76957e+06	6.8904	0.0852495	7.38242	0.158769	26	25.4
QC	26_nE_M12_QC_6	MVA_UVA	216	449	Tyrosine	Amino acids, peptides and metabolites	180.067	1.06094	1.91993	2550076	8.10394e+06	6.9087			8.10394e+06	6.9087	0.0852495	7.40973	0.158769	29	27.3
UM	11_nE_M12_UM_2	MVA_UVA	216	449	Tyrosine	Amino acids, peptides and metabolites	180.067	2.13496	1.91878	5.1198e+06	1.52747e+07	7.18397			1.52747e+07	7.18397	0.147996	7.79962	0.0880172	11	6.8
UM	11_nE_M12_UM_2_200918092625	MVA_UVA	216	449	Tyrosine	Amino acids, peptides and metabolites	180.067	1.59899	1.9261	4.08463e+06	1.59355e+07	7.20236			1.59355e+07	7.20236	0.147996	7.82461	0.0880172	17	19.9
UM	15_nE_M12_UM_3	MVA_UVA	216	449	Tyrosine	Amino acids, peptides and metabolites	180.067	2.19154	1.9075	4109511	1.38337e+07	7.14094			1.38337e+07	7.14094	0.147996	7.86048	0.0880172	15	9.3
UM	19_nE_M12_UM_4	MVA_UVA	216	449	Tyrosine	Amino acids, peptides and metabolites	180.067	1.3942	1.91298	3.87384e+06	1.31913e+07	7.12029			1.31913e+07	7.12029	0.147996	7.83506	0.0880172	22	23
UM	27_nE_M12_UM_5	MVA_UVA	216	449	Tyrosine	Amino acids, peptides and metabolites	180.067	1.66808	1.90528	3.45245e+06	1.23567e+07	7.0919			1.23567e+07	7.0919	0.147996	7.8313	0.0880172	30	27.9
UM	31_nE_M12_UM_6	MVA_UVA	216	449	Tyrosine	Amino acids, peptides and metabolites	180.067	1.63306	1.9011	3.34326e+06	1.07972e+07	7.03331			1.07972e+07	7.03331	0.147996	7.81647	0.0880172	34	30.4
UM	35_nE_M12_UM_8	MVA_UVA	216	449	Tyrosine	Amino acids, peptides and metabolites	180.067	1.86866	1.90853	2982940	1.11298e+07	7.04649			1.11298e+07	7.04649	0.147996	7.91155	0.0880172	38	32.8
blank	01_nE_M12_blank_0	MVA_UVA	216	449	Tyrosine	Amino acids, peptides and metabolites	180.067	3.96531	1.9099	153.95	1091.78	3.03813			1091.78	3.03813	0.311365	6.5792	0.622078	1	0.6
blank	04_nE_M12_blank_1	MVA_UVA	216	449	Tyrosine	Amino acids, peptides and metabolites	180.067	3.76221	1.92545	153.837	1399.59	3.146			1399.59	3.146	0.311365	6.45572	0.622078	4	2.5
blank	12_nE_M12_blank_2	MVA_UVA	216	449	Tyrosine	Amino acids, peptides and metabolites	180.067	3.08862	1.90982	126.18	907.022	2.95762			907.022	2.95762	0.311365	6.43623	0.622078	12	7.4
blank	12_nE_M12_blank_2_200918100639	MVA_UVA	216	449	Tyrosine	Amino acids, peptides and metabolites	180.067	2.97719	1.90997	193.433							0.311365		0.622078	18	20.5
blank	20_nE_M12_blank_3	MVA_UVA	216	449	Tyrosine	Amino acids, peptides and metabolites	180.067	1.96927	1.92543	233.188	1188.64	3.07505			1188.64	3.07505	0.311365	6.14291	0.622078	23	23.6
blank	28_nE_M12_blank_4	MVA_UVA	216	449	Tyrosine	Amino acids, peptides and metabolites	180.067	1.30358	1.89423	127.967	559.304	2.74765			559.304	2.74765	0.311365	5.59989	0.622078	31	28.5
blank	36_nE_M12_blank_5	MVA_UVA	216	449	Tyrosine	Amino acids, peptides and metabolites	180.067	2.21604	1.90993	268.492	748.576	2.87424			748.576	2.87424	0.311365	6.05776	0.622078	39	33.4
SHAM	08_nE_M12_LV9011_79328_sham	UVA	217	450	UDP	Nucleotides and metabolites	402.995	-0.351374	14.6127	289408	1.32693e+06	6.12285			1.32693e+06	6.12285	0.548026	6.40575	0.471273	8	4.9
SHAM	09_nE_M12_LV9010_79329_sham	UVA	217	450	UDP	Nucleotides and metabolites	402.995	-0.387781	14.6095	513692	2.23339e+06	6.34897			2.23339e+06	6.34897	0.548026	6.77703	0.471273	9	5.6
SHAM	17_nE_M12_LV9012_79327_sham	UVA	217	450	UDP	Nucleotides and metabolites	402.995	-2.66052	14.5858	179455	550504	5.74076			550504	5.74076	0.548026	6.20826	0.471273	20	21.7
SHAM	22_nE_M12_LV9004_79325_sham	UVA	217	450	UDP	Nucleotides and metabolites	402.995	-2.63	14.607	325012	899690	5.95409			899690	5.95409	0.548026	6.58099	0.471273	25	24.8
SHAM	24_nE_M12_LV9001_79330_sham	UVA	217	450	UDP	Nucleotides and metabolites	402.995	-2.53912	14.5732	324079	999406	5.99974			999406	5.99974	0.548026	6.53936	0.471273	27	26
SHAM	30_nE_M12_LV9003_79326_sham	UVA	217	450	UDP	Nucleotides and metabolites	402.995	-2.81909	14.6337	218904	677523	5.83092			677523	5.83092	0.548026	6.35623	0.471273	33	29.7
SHAM	32_nE_M12_LV9038_2_79324_sham	UVA	217	450	UDP	Nucleotides and metabolites	402.995	-2.7365	14.6131	52441.8	176162	5.24591	exclude	organ transplant procedure			0.548026		0.471273	35	31
TCM	05_nE_M12_LV9036_79317_tachypacing	UVA	217	450	UDP	Nucleotides and metabolites	402.995	-0.88467	14.6055	332032	1.44893e+06	6.16105			1.44893e+06	6.16105	0.584837	6.54579	0.538466	5	3.1
TCM	06_nE_M12_LV9027_79323_tachypacing	UVA	217	450	UDP	Nucleotides and metabolites	402.995	-0.777461	14.626	164926	826526	5.91726	exclude	organ transplant procedure			0.584837		0.538466	6	3.7
TCM	14_nE_M12_LV9030_79320_tachypacing	UVA	217	450	UDP	Nucleotides and metabolites	402.995	-0.794983	14.6036	517582	2.23986e+06	6.35022			2.23986e+06	6.35022	0.584837	6.71756	0.538466	14	8.6
TCM	16_nE_M12_LV9035_79318_tachypacing_200918104651	UVA	217	450	UDP	Nucleotides and metabolites	402.995	-2.61673	14.5805	523632	1.38596e+06	6.14175			1.38596e+06	6.14175	0.584837	6.47514	0.538466	19	21.1
TCM	21_nE_M12_LV9028_79322_tachypacing	UVA	217	450	UDP	Nucleotides and metabolites	402.995	-2.61066	14.5759	541878	1.52717e+06	6.18389			1.52717e+06	6.18389	0.584837	6.6862	0.538466	24	24.2
TCM	25_nE_M12_LV9032_79319_tachypacing	UVA	217	450	UDP	Nucleotides and metabolites	402.995	-2.78197	14.5841	182483	761497	5.88167			761497	5.88167	0.584837	6.37414	0.538466	28	26.7
TCM	29_nE_M12_LV9029_79321_tachypacing	UVA	217	450	UDP	Nucleotides and metabolites	402.995	-1.64268	14.6548	31049.3	95801.8	4.98137	exclude	extraction Problem			0.584837		0.538466	32	29.1
TCM	33_nE_M12_LV9029_2_79321_tachypacing	UVA	217	450	UDP	Nucleotides and metabolites	402.995	-3.09377	14.6289	32080.2	109860	5.04084			109860	5.04084	0.584837	5.66232	0.538466	36	31.6
QC	02_nE_M12_QC_1	UVA	217	450	UDP	Nucleotides and metabolites	402.995	-0.639095	14.628	545245	1.80868e+06	6.25736			1.80868e+06	6.25736	0.315626	6.48518	0.158712	2	1.2
QC	07_nE_M12_QC_2	UVA	217	450	UDP	Nucleotides and metabolites	402.995	-0.788279	14.6202	439520	1.73177e+06	6.23849			1.73177e+06	6.23849	0.315626	6.58164	0.158712	7	4.3
QC	10_nE_M12_QC_3	UVA	217	450	UDP	Nucleotides and metabolites	402.995	-0.315133	14.6101	347375	1.56134e+06	6.1935			1.56134e+06	6.1935	0.315626	6.60579	0.158712	10	6.2
QC	10_nE_M12_QC_3_200918084609	UVA	217	450	UDP	Nucleotides and metabolites	402.995	-2.39398	14.577	361789	898489	5.95351			898489	5.95351	0.315626	6.4136	0.158712	16	19.3
QC	18_nE_M12_QC_4	UVA	217	450	UDP	Nucleotides and metabolites	402.995	-2.60539	14.6084	305258	945510	5.97567			945510	5.97567	0.315626	6.45692	0.158712	21	22.3
QC	23_nE_M12_QC_5	UVA	217	450	UDP	Nucleotides and metabolites	402.995	-2.59884	14.6083	372915	1.02288e+06	6.00982			1.02288e+06	6.00982	0.315626	6.50184	0.158712	26	25.4
QC	26_nE_M12_QC_6	UVA	217	450	UDP	Nucleotides and metabolites	402.995	-2.55076	14.5815	333761	979325	5.99093			979325	5.99093	0.315626	6.49196	0.158712	29	27.3
[truncated: 4,262 more rows]

## Sheet: per-sample
Sample_name	group	Time_hours	Sample_code	Date_of _sampling	Sample_amount_mg	species	matrix	subject_ID	treatment	treatment_duration_days	Animal_Weight_g	LVEDD_mm	FS_%	Sample_ID	Weight_mg	PCA component R²(1) 23.0% (scores)	PCA component R²(2) 16.9% (scores)	PCA component R²(3) 15.5% (scores)	PCA component R²(4) 9.4% (scores)	PCA component R²(5) 8.8% (scores)	PCA component R²(6) 7.9% (scores)	MVA_UVA.1.1,5-Anhydrosorbitol.LOG_Peakarea_med-normed_outliers-excluded	MVA_UVA.102.Guanine.LOG_Peakarea_med-normed_outliers-excluded	MVA_UVA.110.Hexose mono-phosphate.LOG_Peakarea_med-normed_outliers-excluded	MVA_UVA.120.IMP (Inosinic acid).LOG_Peakarea_med-normed_outliers-excluded	MVA_UVA.124.Lactic acid.LOG_Peakarea_med-normed_outliers-excluded	MVA_UVA.128.Lysine.LOG_Peakarea_med-normed_outliers-excluded	MVA_UVA.130.Malic acid.LOG_Peakarea_med-normed_outliers-excluded	MVA_UVA.134.Mannitol, Sorbitol.LOG_Peakarea_med-normed_outliers-excluded	MVA_UVA.136.Methionine.LOG_Peakarea_med-normed_outliers-excluded	MVA_UVA.142.NAD.LOG_Peakarea_med-normed_outliers-excluded	MVA_UVA.144.NADH.LOG_Peakarea_med-normed_outliers-excluded	MVA_UVA.162.Oxoglutaric acid (a-Ketoglutarate, KG).LOG_Peakarea_med-normed_outliers-excluded	MVA_UVA.175.Phenylacetic acid.LOG_Peakarea_med-normed_outliers-excluded	MVA_UVA.187.Pyroglutamic acid.LOG_Peakarea_med-normed_outliers-excluded	MVA_UVA.199.Succinic acid.LOG_Peakarea_med-normed_outliers-excluded	MVA_UVA.210.Thymine.LOG_Peakarea_med-normed_outliers-excluded	MVA_UVA.216.Tyrosine.LOG_Peakarea_med-normed_outliers-excluded	MVA_UVA.218.Uracil.LOG_Peakarea_med-normed_outliers-excluded	MVA_UVA.22.Adenosylhomocysteine.LOG_Peakarea_med-normed_outliers-excluded	MVA_UVA.220.Uridine.LOG_Peakarea_med-normed_outliers-excluded	MVA_UVA.227.Xanthine.LOG_Peakarea_med-normed_outliers-excluded	MVA_UVA.28.Allantoin.LOG_Peakarea_med-normed_outliers-excluded	MVA_UVA.310.FFA C12:1 (Lauroleic acid).LOG_Peakarea_med-normed_outliers-excluded	MVA_UVA.332.Alanine.LOG_Peakarea_med-normed_outliers-excluded	MVA_UVA.338.FFA C10:0 (Capric acid).LOG_Peakarea_med-normed_outliers-excluded	MVA_UVA.339.FFA C11:0 (Undecylic acid).LOG_Peakarea_med-normed_outliers-excluded	MVA_UVA.405.FFA C13:1 (Tridecenoic acid).LOG_Peakarea_med-normed_outliers-excluded	MVA_UVA.421.Pentobarbital.LOG_Peakarea_med-normed_outliers-excluded
[truncated: 12 more rows]
[truncated: 133 more columns]

[truncated: 1 more sheets: Table legend]
